# Supplementary material for: Molecular variation of tomato yellow leaf curl virus in the insect vector Bemisia tabaci
Source: Sci Rep. 2017 Nov 27;7:16427. doi: 10.1038/s41598-017-16330-4 (PMC5703973; doi:10.1038/s41598-017-16330-4)
Supplement: Supplementary file 1 — Dataset 1 [file 41598_2017_16330_MOESM1_ESM.zip]

Archive with 1 entries (1 files):
- All sequences.fas
