# Supplementary material for: Molecular variation of tomato yellow leaf curl virus in the insect vector Bemisia tabaci
Source: Sci Rep. 2017 Nov 27;7:16427. doi: 10.1038/s41598-017-16330-4 (PMC5703973; doi:10.1038/s41598-017-16330-4)
Supplement: Supplementary file 1 — Dataset 1 [file 41598_2017_16330_MOESM1_ESM.zip › All sequences.fas]

>Parental Sequence.seq
ACCGGATGGCCGCGCCTTTTCTTTTTATGTGGTCCCCACGAGGGTTCCACAGACGTCACTGTCAACCAATCAAATTGCAT
CCTCAAACGTTAGATAAGTGTTCATTTGTCTTTATATACTTGGTCCCCAAGTAGTCTATCTTGCAATATGTGGGATCCAC
TTCTAAATGAATTTCCTGAATCTGTTCACGGATTTCGTTGTATGTTAGCTATTAAATATTTGCAGTCCGTTGAGGAAACT
TACGAGCCCAATACATTGGGCCACGATTTAATTAGGGATCTTATATCTGTTGTAAGGGCCCGTGACTATGTCGAAGCGAC
CAGGCGATATAATCATTTCCACGCCCGCCTCGAAGGTTCGCCGAAGGCTGAACTTCGACAGCCCATACAGCAGCCGTGCT
GCTGTCCCCATTGTCCAAGGCACAAACAAGCGACGATCATGGACGTACAGGCCCATGTACCGGAAGCCCAGAATATACAG
AATGTATCGAAGCCCTGATGTTCCTCGTGGATGTGAAGGCCCATGTAAAGTCCAGTCTTATGAGCAACGGGATGATATTA
AGCATACTGGTATTGTTCGTTGTGTTAGTGATGTTACTCGTGGATCTGGAATTACTCACAGAGTGGGTAAGAGGTTCTGT
GTTAAATCGATATATTTTTTAGGTAAAGTCTGGATGGATGAAAATATCAAGAAGCAGAATCACACTAATCAGGTCATGTT
CTTCTTGGTTCGTGATAGAAGGCCCTATGGAAACAGCCCAATGGATTTTGGACAGGTTTTTAATATGTTCGATAATGAGC
CCAGTACCGCAACTGTGAAGAATGATTCGCGGGATAGGTTTCAAGTGATGAGGAAATTTCATGCTACAGTTATTGGTGGG
CCCTCTGGAATGAAGGAACAGGCATTAGTTAAGAGATTTTTTAGAATTAACAGTCATGTAACTTATAATCATCAGGAGGC
AGCCAAGTATGAGAACCATACTGAAAACGCCTTGTTATTGTATATGGCATGTACGCATGCCTCTAATCCAGTGTATGCAA
CTATGAAAATACGCATCTATTTCTATGATTCAATATCAAATTAATAAAATTTATATTTTATATCATGAGTTGCTGTTACA
TTTATTGTGTTTTCAAGTACATCATACAATACATGATCAACTGCTCTGATTACATTGTTAATTGAAATTACACCAAGACT
ATCTAAATACTTAAGAACTTGATATCTAAATACTCTTAAGAAACGACCAGTCTGAGGCTGTAATGTCGTCCAAATTCGGA
AGTTGAGAAAACATTTGTGAATCCCCAATGCCTTCCTGATGTTGTGGTTGAATCTTATCTGAATGGAAATGATGTCGTTG
TTCATTAGAAATGGCCTCTGGCTGTGTTCTGTTATCTTGAAATAGAGGGGATTGTTTATCTCCCAGATAAAAACGCCATT
CTCTGCTTGAGGAGCAGTGATGAGTTCCCCTGTGCGTGAATCCATGATTGTTGCAGTTGATGTGGAGGTAGTATGAGCAG
CCACAGTCTAGGTCTACACGCTTACGCCTTATTGGTTTGTTCTTGGCTATCTTGTGTTGGACCTTGATTGATACTTGCGA
ACAGTGGCTCGTAGAGGGTGACGAAGATTGCATTCTTGAGAGCCCAATTTTTCAAGGATATGTTTTTTTCTTCGTCTAGA
TATTCCCTATATGAGGAGGTAGGTCCTGGATTGCAGAGGAAGATAGTGGGAATTCCCCCTTTAATTTGAATGGGCTTCCC
GTACTTTGTGTTGCTTTGCCAGTCCCTCTGGGCCCCCATGAATTCCTTGAAGTGCTTTAAATAATGCGGGTCTACGTCAT
CAATGACGTTGTACCACACATCATTACTGTACACCTTTGGGCTTAGGTCTAGATGTCCACATAAATAATTATGTGGGCCT
AGAGACCTGGCCCACATTGTTTTGCCTGTTCTGCTATCACCCTCAATGACAATACTTATGGGTCTCCATGGCCGCGCAGC
GGAAGATACGACGTTCTCGGCGACCCACTCGTCAAGTTCATCTGGAACTTGATTAAAAGAAGAAGAAAGAAATGGAGAAA
CATAAACTTCTAAAGGAGGACTAAAAATCCTATCTAAATTTGAACTTAAATTATGAAATTGTAAAATATAGTCCTTTGGG
GCCTTCTCTTTTAATATATTGAGGGCCTCGGATTTACTGCCTGAATTGAGTGCCTCGGCATATGCGTCGTTGGCAGATTG
CTGACCTCCTCTAGCTGATCTGCTATCGATTTGGAAAACTCCAAAATCAATGAAGTCTCCGTCTTTCTCCACGTAGGTCT
TGACATCTGTTGAGCTCTTAGCTGCCTGAATGTTCGGATGGAAATGTGCTGACCTGTTTGGGGATACCAGGTCGAAGAAC
CGTTGGTTCTTACATTGGTATTTGCCTTCGAATTGGATAAGCACATGGAGATGTGGTTCCCCATTCTCGTGGAGTTCTCT
GCAAACTTTGATGTATTTTTTATTTGTTGGGGTTTCTAGGTTTTTTAATTGGGAAAGTGCTTCCTCTTTAGAGAGAGAAC
AATTGGGATATGTTAGGAAATAATTTTTGGCATATATTTTAAATAAACGAGGCATGTTGAAATGAATTGGTGTCCCTCAA
AGCTCTATGGCAATCGGTGTATCGGTGTCTTACTTATACCTGGACACCTAATGGCTATTTGGTAATTTTGTAAAAGTACA
TTGCAATTCAAAATTCAAAATTCAAAAATCAAATCAATAAAGCGGCCATCCGTATAATATT
>tomato 30d Rep1 (1).seq
ACCGGATGGCCGCGCCTTTTCTTTTTATGTGGTCCCCACGAGGGTTCCACAGACGTCACT
GTCAACCAATCAAATTGCATCCTCAAACGTTAGATAAGTGTTCATTTGTCTTTATATACT
TGGTCCCCAAGTAGTCTATCTTGCAATATGTGGGATCCACTTCTAAATGAATTTCCTGAA
TCTGTTCACGGATTTCGTTGTATGTTAGCTATTAAATATTTGCAGTCCGTTGAGGAAACT
TACGAGCCCAATACATTGGGCCACGATTTAATTAGGGATCTTATATCTGTTGTAAGGGCC
CGTGACTATGTCGAAGCGACCAGGCGATATAATCATTTCCACGCCCGCCTCGAAGGTTCG
CCGAAGGCTGAACTTCGACAGCCCATACAGCAGCCGTGCTGCTGTCCCCATTGTCCAAGG
CACAAACAAGCGACGATCATGGACGTACAGGCCCATGTACCGGAAGCCCAGAATATACAG
AATGTATCGAAGCCCTGATGTTCCTCGTGGATGTGAAGGCCCATGTAAAGTCCAGTCTTA
TGAGCAACGGGATGATATTAAGCATACTGGTATTGTTCGTTGTGTTAGTGATGTTACTCG
TGGATCTGGAATTACTCACAGAGTGGGTAAGAGGTTCTGTGTTAAATCGATATATTTTTT
AGGTAAAGTCTGGATGGATGAAAATATCAAGAAGCAGAATCACACTAATCAGGTCATGTT
CTTCTTGGTTCGTGATAGAAGGCCCTATGGAAACAGCCCAATGGATTTTGGACAGGTTTT
TAATATGTTCGATAATGAGCCCAGTACCGCAACTGTGAAGAATGATTCGCGGGATAGGTT
TCAAGTGATGAGGAAATTTCATGCTACAGTTATTGGTGGGCCCTCTGGAATGAAGGAACA
GGCATTAGTTAAGAGATTTTTTAGAATTAACAGTCATGTAACTTATAATCATCAGGAGGC
AGCCAAGTATGAGAACCATACTGAAAACGCCTTGTTATTGTATATGGCATGTACGCATGC
CTCTAATCCAGTGTATGCAACTATGAAAATACGCATCTATTTCTATGATTCAATATCAAA
TTAATAAAATTTATATTTTATATCATGAGTTGCTGTTACATTTATTGTGTTTTCAAGTAC
ATCATACAATACATGATCAACTGCTCTGATTACATTGTTAATTGAAATTACACCAAGACT
ATCTAAATACTTAAGAACTTGATATCTAAATACTCTTAAGAAACGACCAGTCTGAGGCTG
TAATGTCGTCCAAATTCGGAAGTTGAGAAAACATTTGTGAATCCCCAATGCCTTCCTGAT
GTTGTGGTTGAATCTTATCTGAATGGAAATGATGTCGTTGTTCATTAGAAATGGCCTCTG
GCTGTGTTCTGTTATCTTGAAATAGAGGGGATTGTTTATCTCCCAGATAAAAACGCCATT
CTCTGCTTGAGGAGCAGTGATGAGTTCCCCTGTGCGTGAATCCATGATTGTTGCAGTTGA
TGTGGAGGTAGTATGAGCAGCCACAGTCTAGGTCTACACGCTTACGCCTTATTGGTTTGT
TCTTGGCTATCTTGTGTTGGACCTTGATTGATACTTGCGAACAGTGGCTCGTAGAGGGTG
ACGAAGATTGCATTCTTGAGAGCCCAATTTTTCAAGGATATGTTTTTTTCTTCGTCTAGA
TATTCCCTATATGAGGAGGTAGGTCCTGGATTGCAGAGGAAGATAGTGGGAATTCCCCCT
TTAATTTGAATGGGCTTCCCGTACTTTGTGTTGCTTTGCCAGTCCCTCTGGGCCCCCATG
AATTCCTTGAAGTGCTTTAAATAATGCGGGTCTACGTCATCAATGACGTTGTACCACACA
TCATTACTGTACACCTTTGGGCTTAGGTCTAGATGTCCACATAAATAATTATGTGGGCCT
AGAGACCTGGCCCACATTGTTTTGCCTGTTCTGCTATCACCCTCAATGACAATACTTATG
GGTCTCCATGGCCGCGCAGCGGAAGATACGACGTTCTCGGCGACCCACTCGTCAAGTTCA
TCTGGAACTTGATTAAAAGAAGAAGAAAGAAATGGAGAAACATAAACTTCTAAAGGAGGA
CTAAAAATCCTATCTAAATTTGAACTTAAATTATGAAATTGTAAAATATAGTCCTTTGGG
GCCTTCTCTTTTAATATATTGAGGGCCTCGGATTTACTGCCTGAATTGAGTGCCTCGGCA
TATGCGTCGTTGGCAGATTGCTGACCTCCTCTAGCTGATCTGCTATCGATTTGGAAAACT
CCAAAATCAATGAAGTCTCCGTCTTTCTCCACGTAGGTCTTGACATCTGTTGAGCTCTTA
GCTGCCTGAATGTTCGGATGGAAATGTGCTGACCTGTTTGGGGATACCAGGTCGAAGAAC
CGTTGGTTCTTACATTGGTATTTGCCTTCGAATTGGATAAGCACATGGAGATGTGGTTCC
CCATTCTCGTGGAGTTCTCTGCAAACTTTGATGTATTTTTTATTTGTTGGGGTTTCTAGG
TTTTTTAATTGGGAAAGTGCTTCCTCTTTAGAGAGAGAACAATTGGGATATGTTAGGAAA
TAATTTTTGGCATATATTTTAAATAAACGAGGCATGTTGAAATGAATTGGTGTCCCTCAA
AGCTCTATGGCAATCGGTGTATCGGTGTCTTACTTATACCTGGACACCTAATGGCTATTT
GGTAATTTTGTAAAAGTACATTGCAATTCAAAATTCAAAATTCAAAAATCAAATCAATAA
AGCGGCCATCCGTATAATATT
>tomato 30d Rep1 (2).seq
ACCGGATGGCCGCGCCTTTTCTTTTTATGTGGTCCCCACGAGGGTTCCACAGACGTCACT
GTCAACCAATCAAATTGCATCCTCAAACGTTAGATAAGTGTTCATTTGTCTTTATATACT
TGGTCCCCAAGTAGTCTATCTTGCAATATGTGGGATCCACTTCTAAATGAATTTCCTGAA
TCTGTTCACGGATTTCGTTGTATGTTAGCTATTAAATATTTGCAGTCCGTTGAGGAAACT
TACGAGCCCAATACATTGGGCCACGATTTAATTAGGGATCTTATATCTGTTGTAAGGGCC
CGTGACTATGTCGAAGCGACCAGGCGATATAATCATTTCCACGCCCGCCTCGAAGgTTCG
CCGAAGGCTGAACTTCGACAGCCCATACAGCAGCCGTGCTGCTGTCCCCATTGTCCAAGG
CACAAACAAGCGACGATCATGGACGTACAGGCCCATGTACCGGAAGCCCAGAATATACAG
AATGTATCGAAGCCCTGATGTTCCTCGTGGATGTGAAGGCCCATGTAAAGTCCAGTCTTA
TGAGCAACGGGATGATATTAAGCATACTGGTATTGTTCGTTGTGTTAGTGATGTTACTCG
TGGATCTGGAATTACTCACAGAGTGGGTAAGAGGTTCTGTGTTAAATCGATATATTTTTT
AGGTAAAGTCTGGATGGATGAAAATATCAAGAAGCAGAATCACACTAATCAGGTCATGTT
CTTCTTGGTTCGTGATAGAAGGCCCTATGGAAACAGCCCAATGGATTTTGGACAGGTTTT
TAATATGTTCGATAATGAGCCCAGTACCGCAACTGTGAAGAATGATTCGCGGGATAGGTT
TCAAGTGATGAGGAAATTTCATGCTACAGTTATTGGTGGGCCCTCTGGAATGAAGGAACA
GGCATTAGTTAAGAGATTTTTTAGAATTAACAGTCATGTAACTTATAATCATCAGGAGGC
AGCCAAGTATGAGAACCATACTGAAAACGCCTTGTTATTGTATATGGCATGTACGCATGC
CTCTAATCCAGTGTATGCAACTATGAAAATACGCATCTATTTCTATGATTCAATATCAAA
TTAATAAAATTTATATTTTATATCATGAGTTGCTGTTACATTTATTGTGTTTTCAAGTAC
ATCATACAATACATGATCAACTGCTCTGATTACATTGTTAATTGAAATTACACCAAGACT
ATCTAAATACTTAAGAACTTGATATCTAAATACTCTTAAGAAACGACCAGTCTGAGGCTG
TAATGTCGTCCAAATTCGGAAGTTGAGAAAACATTTGTGAATCCCCAATGCCTTCCTGAT
GTTGTGGTTGAATCTTATCTGAATGGAAATGATGTCGTTGTTCATTAGAAATGGCCTCTG
GCTGTGTTCTGTTATCTTGAAATAGAGGGGATTGTTTATCTCCCAGATAAAAACGCCATT
CTCTGCTTGAGGAGCAGTGATGAGTTCCCCTGTGCGTGAATCCATGATTGTTGCAGTTGA
TGTGGAGGTAGTATGAGCAGCCACAGTCTAGGTCTACACGCTTACGCCTTATTGGTTTGT
TCTTGGCTATCTTGTGTTGGACCTTGATTGATACTTGCGAACAGTGGCTCGTAGAGGGTG
ACGAAGATTGCATTCTTGAGAGCCCAATTTTTCAAGGATATGTTTTTTTCTTCGTCTAGA
TATTCCCTATATGAGGAGGTAGGTCCTGGATTGCAGAGGAAGATAGTGGGAATTCCCCCT
TTAATTTGAATGGGCTTCCCGTACTTTGTGTTGCTTTGCCAGTCCCTCTGGGCCCCCATG
AATTCCTTGAAGTGCTTTAAATAATGCGGGTCTACGTCATCAATGACGTTGTACCACACA
TCATTACTGTACACCTTTGGGCTTAGGTCTAGATGTCCACATAAATAATTATGTGGGCCT
AGAGACCTGGCCCACATTGTTTTGCCTGTTCTGCTATCACCCTCAATGACAATACTTATG
GGTCTCCATGGCCGCGCAGCGGAAGATACGACGTTCTCGGCGACCCACTCGTCAAGTTCA
TCTGGAACTTGATTAAAAGAAGAAGAAAGAAATGGAGAAACATAAACTTCTAAAGGAGGA
CTAAAAATCCTATCTAAATTTGAACTTAAATTATGAAATTGTAAAATATAGTCCTTTGGG
GCCTTCTCTTTTAATATATTGAGGGCCTCGGATTTACTGCCTGAATTGAGTGCCTCGGCA
TATGCGTCGTTGGCAGATTGCTGACCTCCTCTAGCTGATCTGCTATCGATTTGGAAAACT
CCAAAATCAATGAAGTCTCCGTCTTTCTCCACGTAGGTCTTGACATCTGTTGAGCTCTTA
GCTGCCTGAATGTTCGGATGGAAATGTGCTGACCTGTTTGGGGATACCAGGTCGAAGAAC
CGTTGGTTCTTACATTGGTATTTGCCTTCGAATTGGATAAGCACATGGAGATGTGGTTCC
CCATTCTCGTGGAGTTCTCTGCAAACTTTGATGTATTTTTTATTTGTTGGGGTTTCTAGG
TTTTTTAATTGGGAAAGTGCTTCCTCTTTAGAGAGAGAACAATTGGGATATGTTAGGAAA
TAATTTTTGGCATATATTTTAAATAAACGAGGCATGTTGAAATGAATTGGTGTCCCTCAA
AGCTCTATGGCAATCGGTGTATCGGTGTCTTACTTATACCTGGACACCTAATGGCTATTT
GGTAATTTTGTAAAAGTACATTGCAATTCAAAATTCAAAATTCAAAAATCAAATCAATAA
AGCGGCCATCCGTATAATATT
>tomato 30d Rep1 (3).seq
ACCGGATGGCCGCGCCTTTTCTTTTTATGTGGTCCCCACGAGGGTTCCACAGACGTCACT
GTCAACCAATCAAATTGCATCCTCAAACGTTAGATAAGTGTTCATTTGTCTTTATATACT
TGGTCCCCAAGTAGTCTATCTTGCAATATGTGGGATCCACTTCTAAATGAATTTCCTGAA
TCTGTTCACGGATTTCGTTGTATGTTAGCTATTAAATATTTGCAGTCCGTTGAGGAAACT
TACGAGCCCAATACATTGGGCCACGATTTAATTAGGGATCTTATATCTGTTGTAAGGGCC
CGTGACTATGTCGAAGCGACCAGGCGATATAATCATTTCCACGCCCGCCTCGAAGGTTCG
CCGAAGGCTGAACTTCGACAGCCCATACAGCAGCCGTGCTGCTGTCCCCATTGTCCAAGG
CACAAACAAGCGACGATCATGGACGTACAGGCCCATGTACCGGAAGCCCAGAATATACAG
AATGTATCGAAGCCCTGATGTTCCTCGTGGATGTGAAGGCCCATGTAAAGTCCAGTCTTA
TGAGCAACGGGATGATATTAAGCATACTGGTATTGTTCGTTGTGTTAGTGATGTTACTCG
TGGATCTGGAATTACTCACAGAGTGGGTAAGAGGTTCTGTGTTAAATCGATATATTTTTT
AGGTAAAGTCTGGATGGATGAAAATATCAAGAAGCAGAATCACACTAATCAGGTCATGTT
CTTCTTGGTTCGTGATAGAAGGCCCTATGGAAACAGCCCAATGGATTTTGGACAGGTTTT
TAATATGTTCGATAATGAGCCCAGTACCGCAACTGTGAAGAATGATTCGCGGGATAGGTT
TCAAGTGATGAGGAAATTTCATGCTACAGTTATTGGTGGGCCCTCTGGAATGAAGGAACA
GGCATTAGTTAAGAGATTTTTTAGAATTAACAGTCATGTAACTTATAATCATCAGGAGGC
AGCCAAGTATGAGAACCATACTGAAAACGCCTTGTTATTGTATATGGCATGTACGCATGC
CTCTAATCCAGTGTATGCAACTATGAAAATACGCATCTATTTCTATGATTCAATATCAAA
TTAATAAAATTTATATTTTATATCATGAGTTGCTGTTACATTTATTGTGTTTTCAAGTAC
ATCATACAATACATGATCAACTGCTCTGATTACATTGTTAATTGAAATTACACCAAGACT
ATCTAAATACTTAAGAACTTGATATCTAAATACTCTTAAGAAACGACCAGTCTGAGGCTG
TAATGTCGTCCAAATTCGGAAGTTGAGAAAACATTTGTGAATCCCCAATGCCTTCCTGAT
GTTGTGGTTGAATCTTATCTGAATGGAAATGATGTCGTTGTTCATTAGAAATGGCCTCTG
GCTGTGTTCTGTTATCTTGAAATAGAGGGGATTGTTTATCTCCCAGATAAAAACGCCATT
CTCTGCTTGAGGAGCAGTGATGAGTTCCCCTGTGCGTGAATCCATGATTGTTGCAGTTGA
TGTGGAGGTAGTATGAGCAGCCACAGTCTAGGTCTACACGCTTACGCCTTATTGGTTTGT
TCTTGGCTATCTTGTGTTGGACCTTGATTGATACTTGCGAACAGTGGCTCGTAGAGGGTG
ACGAAGATTGCATTCTTGAGAGCCCAATTTTTCAAGGATATGTTTTTTTCTTCGTCTAGA
TATTCCCTATATGAGGAGGTAGGTCCTGGATTGCAGAGGAAGATAGTGGGAATTCCCCCT
TTAATTTGAATGGGCTTCCCGTACTTTGTGTTGCTTTGCCAGTCCCTCTGGGCCCCCATG
AATTCCTTGAAGTGCTTTAAATAATGCGGGTCTACGTCATCAATGACGTTGTACCACACA
TCATTACTGTACACCTTTGGGCTTAGGTCTAGATGTCCACATAAATAATTATGTTGGCCT
AGAGACCTGGCCCACATTGTTTTGCCTGTTCTGCTATCACCCTCAATGACAATACTTATG
GGTCTCCATGGCCGCGCAGCGGAAGATACGACGTTCTCGGCGACCCACTCGTCAAGTTCA
TCTGGAACTTGATTAAAAGAAGAAGAAAGAAATGGAGAAACATAAACTTCTAAAGGAGGA
CTAAAAATCCTATCTAAATTTGAACTTAAATTATGAAATTGTAAAATATAGTCCTTTGGG
GCCTTCTCTTTTAATATATTGAGGGCCTCGGATTTACTGCCTGAATTGAGTGCCTCGGCA
TATGCGTCGTTGGCAGATTGCTGACCTCCTCTAGCTGATCTGCTATCGATTTGGAAAACT
CCAAAATCAATGAAGTCTCCGTCTTTCTCCACGTAGGTCTTGACATCTGTTGAGCTCTTA
GCTGCCTGAATGTTCGGATGGAAATGTGCTGACCTGTTTGGGGATACCAGGTCGAAGAAC
CGTTGGTTCTTACATTGGTATTTGCCTTCGAATTGGATAAGCACATGGAGATGTGGTTCC
CCATTCTCGTGGAGTTCTCTGCAAACTTTGATGTATTTTTTATTTGTTGGGGTTTCTAGG
TTTTTTAATTGGGAAAGTGCTTCCTCTTTAGAGAGAGAACAATTGGGATATGTTAGGAAA
TAATTTTTGGCATATATTTTAAATAAACGAGGCATGTTGAAATGAATTGGTGTCCCTCAA
AGCTCTATGGCAATCGGTGTATCGGTGTCTTACTTATACCTGGACACCTAATGGCTATTT
GGTAATTTTGTAAAAGTACATTGCAATTCAAAATTCAAAATTCAAAAATCAAATCAATAA
AGCGGCCATCCGTATAATATT
>tomato 30d Rep1 (4).seq
ACCGGATGGCCGCGCCTTTTCTTTTTATGTGGTCCCCACGAGGGTTCCACAGACGTCACT
GTCAACCAATCAAATTGCATCCTCAAACGTTAGATAAGTGTTCATTTGTCTTTATATACT
TGGTCCCCAAGTAGTCTATCTTGCAATATGTGGGATCCACTTCTAAATGAATTTCCTGAA
TCTGTTCACGGATTTCGTTGTATGTTAGCTATTAAATATTTGCAGTCCGTTGAGGAAACT
TACGAGCCCAATACATTGGGCCACGATTTAATTAGGGATCTTATATCTGTTGTAAGGGCC
CGTGACTATGTCGAAGCGACCAGGCGATATAATCATTTCCACGCCCGCCTCGAAGGTTCG
CCGAAGGCTGAACTTCGACAGCCCATACAGCAGCCGTGCTGCTGTCCCCATTGTCCAAGG
CACAAACAAGCGACGATCATGGACGTACAGGCCCATGTACCGGAAGCCCAGAATATACAG
AATGTATCGAAGCCCTGATGTTCCTCGTGGATGTGAAGGCCCATGTAAAGTCCAGTCTTA
TGAGCAACGGGATGATATTAAGCATACTGGTATTGTTCGTTGTGTTAGTGATGTTACTCG
TGGATCTGGAATTACTCACAGAGTGGGTAAGAGGTTCTGTGTTAAATCGATATATTTTTT
AGGTAAAGTCTGGATGGATGAAAATATCAAGAAGCAGAATCACACTAATCAGGTCATGTT
CTTCTTGGTTCGTGATAGAAGGCCCTATGGAAACAGCCCAATGGATTTTGGACAGGTTTT
TAATATGTTCGATAATGAGCCCAGTACCGCAACTGTGAAGAATGATTCGCGGGATAGGTT
TCAAGTGATGAGGAAATTTCATGCTACAGTTATTGGTGGGCCCTCTGGAATGAAGGAACA
GGCATTAGTTAAGAGATTTTTTAGAATTAACAGTCATGTAACTTATAATCATCAGGAGGC
AGCCAAGTATGAGAACCATACTGAAAACGCCTTGTTATTGTATATGGCATGTACGCATGC
CTCTAATCCAGTGTATGCAACTATGAAAATACGCATCTATTTCTATGATTCAATATCAAA
TTAATAAAATTTATATTTTATATCATGAGTTGCTGTTACATTTATTGTGTTTTCAAGTAC
ATCATACAATACATGATCAACTGCTCTGATTACATTGTTAATTGAAATTACACCAAGACT
ATCTAAATACTTAAGAACTTGATATCTAAATACTCTTAAGAAACGACCAGTCTGAGGCTG
TAATGTCGTCCAAATTCGGAAGTTGAGAAAACATTTGTGAATCCCCAATGCCTTCCTGAT
GTTGTGGTTGAATCTTATCTGAATGGAAATGATGTCGTTGTTCATTAGAAATGGCCTCTG
GCTGTGTTCTGTTATCTTGAAATAGAGGGGATTGTTTATCTCCCAGATAAAAACGCCATT
CTCTGCTTGAGGAGCAGTGATGAGTTCCCCTGTGCGTGAATCCATGATTGTTGCAGTTGA
TGTGGAGGTAGTATGAGCAGCCACAGTCTAGGTCTACACGCTTACGCCTTATTGGTTTGT
TCTTGGCTATCTTGTGTTGGACCTTGATTGATACTTGCGAACAGTGGCTCGTAGAGGGTG
ACGAAGATTGCATTCTTGAGAGCCCAATTTTTCAAGGATATGTTTTTTTCTTCGTCTAGA
TATTCCCTATATGAGGAGGTAGGTCCTGGATTGCAGAGGAAGATAGTGGGAATTCCCCCT
TTAATTTGAATGGGCTTCCCGTACTTTGTGTTGCTTTGCCAGTCCCTCTGGGCCCCCATG
AATTCCTTGAAGTGCTTTAAATAATGCGGGTCTACGTCATCAATGACGTTGTACCACACA
TCATTACTGTACACCTTTGGGCTTAGGTCTAGATGTCCACATAAATAATTATGTGGGCCT
AGAGACCTGGCCCACATTGTTTTGCCTGTTCTGCTATCACCCTCAATGACAATACTTATG
GGTCTCCATGGCCGCGCAGCGGAAGATACGACGTTCTCGGCGACCCACTCGTCAAGTTCA
TCTGGAACTTGATTAAAAGAAGAAGAAAGAAATGGAGAAACATAAACTTCTAAAGGAGGA
CTAAAAATCCTATCTAAATTTGAACTTAAATTATGAAATTGTAAAATATAGTCCTTTGGG
GCCTTCTCTTTTAATATATTGAGGGCCTCGGATTTACTGCCTGAATTGAGTGCCTCGGCA
TATGCGTCGTTGGCAGATTGCTGACCTCCTCTAGCTGATCTGCTATCGATTTGGAAAACT
CCAAAATCAATGAAGTCTCCGTCTTTCTCCACGTAGGTCTTGACATCTGTTGAGCTCTTA
GCTGCCTGAATGTTCGGATGGAAATGTGCTGACCTGTTTGGGGATACCAGGTCGAAGAAC
CGTTGGTTCTTACATTGGTATTTGCCTTCGAATTGGATAAGCACATGGAGATGTGGTTCC
CCATTCTCGTGGAGTTCTCTGCAAACTTTGATGTATTTTTTATTTGTTGGGGTTTCTAGG
TTTTTTAATTGGGAAAGTGCTTCCTCTTTAGAGAGAGAACAATTGGGATATGTTAGGAAA
TAATTTTTGGCATATATTTTAAATAAACGAGGCATGTTGAAATGAATTGGTGTCCCTCAA
AGCTCTATGGCAATCGGTGTATCGGTGTCTTACTTATACCTGGACACCTAATGGCTATTT
GGTAATTTTGTAAAAGTACATTGCAATTCAAAATTCAAAATTCAAAAATCAAATCAATAA
AGCGGCCATCCGTATAATATT
>tomato 30d Rep1 (5).seq
ACCGGATGGCCGCGCCTTTTCTTTTTATGTGGTCCCCACGAGGGTTCCACAGACGTCACT
GTCAACCAATCAAATTGCATCCTCAAACGTTAGATAAGTGTTCATTTGTCTTTATATACT
TGGTCCCCAAGTAGTCTATCTTGCAATATGTGGGATCCACTTCTAAATGAATTTCCTGAA
TCTGTTCACGGATTTCGTTGTATGTTAGCTATTAAATATTTGCAGTCCGTTGAGGAAACT
TACGAGCCCAATACATTGGGCCACGATTTAATTAGGGATCTTATATCTGTTGTAAGGGCC
CGTGACTATGTCGAAGCGACCAGGCGATATAATCATTTCCACGCCCGCCTCGAAGGTTCG
CCGAAGGCTGAACTTCGACAGCCCATACAGCAGCCGTGCTGCTGTCCCCATTGTCCAAGG
CACAAACAAGCGACGATCATGGACGTACAGGCCCATGTACCGGAAGCCCAGAATATACAG
AATGTATCGAAGCCCTGATGTTCCTCGTGGATGTGAAGGCCCATGTAAAGTCCAGTCTTA
TGAGCAACGGGATGATATTAAGCATACTGGTATTGTTCGTTGTGTTAGTGATGTTACTCG
TGGATCTGGAATTACTCACAGAGTGGGTAAGAGGTTCTGTGTTAAATCGATATATTTTTT
AGGTAAAGTCTGGATGGATGAAAATATCAAGAAGCAGAATCACACTAATCAGGTCATGTT
CTTCTTGGTTCGTGATAGAAGGCCCTATGGAAACAGCCCAATGGATTTTGGACAGGTTTT
TAATATGTTCGATAATGAGCCCAGTACCGCAACTGTGAAGAATGATTCGCGGGATAGGTT
TCAAGTGATGAGGAAATTTCATGCTACAGTTATTGGTGGGCCCTCTGGAATGAAGGAACA
GGCATTAGTTAAGAGATTTTTTAGAATTAACAGTCATGTAACTTATAATCATCAGGAGGC
AGCCAAGTATGAGAACCATACTGAAAACGCCTTGTTATTGTATATGGCATGTACGCATGC
CTCTAATCCAGTGTATGCAACTATGAAAATACGCATCTATTTCTATGATTCAATATCAAA
TTAATAAAATTTATATTTTATATCATGAGTTGCTGTTACATTTATTGTGTTTTCAAGTAC
ATCATACAATACATGATCAACTGCTCTGATTACATTGTTAATTGAAATTACACCAAGACT
ATCTAAATACTTAAGAACTTGATATCTAAATACTCTTAAGAAACGACCAGTCTGAGGCTG
TAATGTCGTCCAAATTCGGAAGTTGAGAAAACATTTGTGAATCCCCAATGCCTTCCTGAT
GTTGTGGTTGAATCTTATCTGAATGGAAATGATGTCGTTGTTCATTAGAAATGGCCTCTG
GCTGTGTTCTGTTATCTTGAAATAGAGGGGATTGTTTATCTCCCAGATAAAAACGCCATT
CTCTGCTTGAGGAGCAGTGATGAGTTCCCCTGTGCGTGAATCCATGATTGTTGCAGTTGA
TGTGGAGGTAGTATGAGCAGCCACAGTCTAGGTCTACACGCTTACGCCTTATTGGTTTGT
TCTTGGCTATCTTGTGTTGGACCTTGATTGATACTTGCGAACAGTGGCTCGTAGAGGGTG
ACGAAGATTGCATTCTTGAGAGCCCAATTTTTCAAGGATATGTTTTTTTCTTCGTCTAGA
TATTCCCTATATGAGGAGGTAGGTCCTGGATTGCAGAGGAAGATAGTGGGAATTCCCCCT
TTAATTTGAATGGGCTTCCCGTACTTTGTGTTGCTTTGCCAGTCCCTCTGGGCCCCCATG
AATTCCTTGAAGTGCTTTAAATAATGCGGGTCTACGTCATCAATGACGTTGTACCACACA
TCATTACTGTACACCTTTGGGCTTAGGTCTAGATGTCCACATAAATAATTATGTGGGCCT
AGAGACCTGGCCCACATTGTTTTGCCTGTTCTGCTATCACCCTCAATGACAATACTTATG
GGTCTCCATGGCCGCGCAGCGGAAGATACGACGTTCTCGGCGACCCACTCGTCAAGTTCA
TCTGGAACTTGATTAAAAGAAGAAGAAAGAAATGGAGAAACATAAACTTCTAAAGGAGGA
CTAAAAATCCTATCTAAATTTGAACTTAAATTATGAAATTGTAAAATATAGTCCTTTGGG
GCCTTCTCTTTTAATATATTGAGGGCCTCGGATTTACTGCCTGAATTGAGTGCCTCGGCA
TATGCGTCGTTGGCAGATTGCTGACCTCCTCTAGCTGATCTGCTATCGATTTGGAAAACT
CCAAAATCAATGAAGTCTCCGTCTTTCTCCACGTAGGTCTTGACATCTGTTGAGCTCTTA
GCTGCCTGAATGTTCGGATGGAAATGTGCTGACCTGTTTGGGGATACCAGGTCGAAGAAC
CGTTGGTTCTTACATTGGTATTTGCCTTCGAATTGGATAAGCACATGGAGATGTGGTTCC
CCATTCTCGTGGAGTTCTCTGCAAACTTTGATGTATTTTTTATTTGTTGGGGTTTCTAGG
TTTTTTAATTGGGAAAGTGCTTCCTCTTTAGAGAGAGAACAATTGGGATATGTTAGGAAA
TAATTTTTGGCATATATTTTAAATAAACGAGGCATGTTGAAATGAATTGGTGTCCCTCAA
AGCTCTATGGCAATCGGTGTATCGGTGTCTTACTTATACCTGGACACCTAATGGCTATTT
GGTAATTTTGTAAAAGTACATTGCAATTCAAAATTCAAAATTCAAAAATCAAATCAATAA
AGCGGCCATCCGTATAATATT
>tomato 30d Rep1 (6).seq
ACCGGATGGCCGCGCCTTTTCTTTTTATGTGGTCCCCACGAGGGTTCCACAGACGTCACT
GTCAACCAATCAAATTGCATCCTCAAACGTTAGATAAGTGTTCATTTGTCTTTATATACT
TGGTCCCCAAGTAGTCTATCTTGCAATATGTGGGATCCACTTCTAAATGAATTTCCTGAA
TCTGTTCACGGATTTCGTTGTATGTTAGCTATTAAATATTTGCAGTCCGTTGAGGAAACT
TACGAGCCCAATACATTGGGCCACGATTTAATTAGGGATCTTATATCTGTTGTAAGGGCC
CGTGACTATGTCGAAGCGACCAGGCGATATAATCATTTCCACGCCCGCCTCGAAGGTTCG
CCGAAGGCTGAACTTCGACAGCCCATACAGCAGCCGTGCTGCTGTCCCCATTGTCCAAGG
CACAAACAAGCGACGATCATGGACGTACAGGCCCATGTACCGGAAGCCCAGAATATACAG
AATGTATCGAAGCCCTGATGTTCCTCGTGGATGTGAAGGCCCATGTAAAGTCCAGTCTTA
TGAGCAACGGGATGATATTAAGCATACTGGTATTGTTCGTTGTGTTAGTGATGTTACTCG
TGGATCTGGAATTACTCACAGAGTGGGTAAGAGGTTCTGTGTTAAATCGATATATTTTTT
AGGTAAAGTCTGGATGGATGAAAATATCAAGAAGCAGAATCACACTAATCAGGTCATGTT
CTTCTTGGTTCGTGATAGAAGGCCCTATGGAAACAGCCCAATGGATTTTGGACAGGTTTT
TAATATGTTCGATAATGAGCCCAGTACCGCAACTGTGAAGAATGATTCGCGGGATAGGTT
TCAAGTGATGAGGAAATTTCATGCTACAGTTATTGGTGGGCCCTCTGGAATGAAGGAACA
GGCATTAGTTAAGAGATTTTTTAGAATTAACAGTCATGTAACTTATAATCATCAGGAGGC
AGCCAAGTATGAGAACCATACTGAAAACGCCTTGTTATTGTATATGGCATGTACGCATGC
CTCTAATCCAGTGTATGCAACTATGAAAATACGCATCTATTTCTATGATTCAATATCAAA
TTAATAAAATTTATATTTTATATCATGAGTTGCTGTTACATTTATTGTGTTTTCAAGTAC
ATCATACAATACATGATCAACTGCTCTGATTACATTGTTAATTGAAATTACACCAAGACT
ATCTAAATACTTAAGAACTTGATATCTAAATACTCTTAAGAAACGACCAGTCTGAGGCTG
TAATGTCGTCCAAATTCGGAAGTTGAGAAAACATTTGTGAATCCCCAATGCCTTCCTGAT
GTTGTGGTTGAATCTTATCTGAATGGAAATGATGTCGTTGTTCATTAGAAATGGCCTCTG
GCTGTGTTCTGTTATCTTGAAATAGAGGGGATTGTTTATCTCCCAGATAAAAACGCCATT
CTCTGCTTGAGGAGCAGTGATGAGTTCCCCTGTGCGTGAATCCATGATTGTTGCAGTTGA
TGTGGAGGTAGTATGAGCAGCCACAGTCTAGGTCTACACGCTTACGCCTTATTGGTTTGT
TCTTGGCTATCTTGTGTTGGACCTTGATTGATACTTGCGAACAGTGGCTCGTAGAGGGTG
ACGAAGATTGCATTCTTGAGAGCCCAATTTTTCAAGGATATGTTTTTTTCTTCGTCTAGA
TATTCCCTATATGAGGAGGTAGGTCCTGGATTGCAGAGGAAGATAGTGGGAATTCCCCCT
TTAATTTGAATGGGCTTCCCGTACTTTGTGTTGCTTTGCCAGTCCCTCTGGGCCCCCATG
AATTCCTTGAAGTGCTTTAAATAATGCGGGTCTACGTCATCAATGACGTTGTACCACACA
TCATTACTGTACACCTTTGGGCTTAGGTCTAGATGTCCACATAAATAATTATGTGGGCCT
AGAGACCTGGCCCACATTGTTTTGCCTGTTCTGCTATCACCCTCAATGACAATACTTATG
GGTCTCCATGGCCGCGCAGCGGAAGATACGACGTTCTCGGCGACCCACTCGTCAAGTTCA
TCTGGAACTTGATTAAAAGAAGAAGAAAGAAATGGAGAAACATAAACTTCTAAAGGAGGA
CTAAAAATCCTATCTAAATTTGAACTTAAATTATGAAATTGTAAAATATAGTCCTTTGGG
GCCTTCTCTTTTAATATATTGAGGGCCTCGGATTTACTGCCTGAATTGAGTGCCTCGGCA
TATGCGTCGTTGGCAGATTGCTGACCTCCTCTAGCTGATCTGCTATCGATTTGGAAAACT
CCAAAATCAATGAAGTCTCCGTCTTTCTCCACGTAGGTCTTGACATCTGTTGAGCTCTTA
GCTGCCTGAATGTTCGGATGGAAATGTGCTGACCTGTTTGGGGATACCAGGTCGAAGAAC
CGTTGGTTCTTACATTGGTATTTGCCTTCGAATTGGATAAGCACATGGAGATGTGGTTCC
CCATTCTCGTGGAGTTCTCTGCAAACTTTGATGTATTTTTTATTTGTTGGGGTTTCTAGG
TTTTTTAATTGGGAAAGTGCTTCCTCTTTAGAGAGAGAACAATTGGGATATGTTAGGAAA
TAATTTTTGGCATATATTTTAAATAAACGAGGCATGTTGAAATGAATTGGTGTCCCTCAA
AGCTCTATGGCAATCGGTGTATCGGTGTCTTACTTATACCTGGACACCTAATGGCTATTT
GGTAATTTTGTAAAAGTACATTGCAATTCAAAATTCAAAATTCAAAAATCAAATCAATAA
AGCGGCCATCCGTATAATATT
>tomato 30d Rep1 (7).seq
ACCGGATGGCCGCGCCTTTTCTTTTTATGTGGTCCCCACGAGGGTTCCACAGACGTCACT
GTCAACCAATCAAATTGCATCCTCAAACGTTAGATAAGTGTTCATTTGTCTTTATATACT
TGGTCCCCAAGTAGTCTATCTTGCAATATGTGGGATCCACTTCTAAATGAATTTCCTGAA
TCTGTTCACGGATTTCGTTGTATGTTAGCTATTAAATATTTGCAGTCCGTTGAGGAAACT
TACGAGCCCAATACATTGGGCCACGATTTAATTAGGGATCTTATATCTGTTGTAAGGGCC
CGTGACTATGTCGAAGCGACCAGGCGATATAATCATTTCCACGCCCGCCTCGAAGGTTCG
CCGAAGGCTGAACTTCGACAGCCCATACAGCAGCCGTGCTGCTGTCCCCATTGTCCAAGG
CACAAACAAGCGACGATCATGGACGTACAGGCCCATGTACCGGAAGCCCAGAATATACAG
AATGTATCGAAGCCCTGATGTTCCTCGTGGATGTGAAGGCCCATGTAAAGTCCAGTCTTA
TGAGCAACGGGATGATATTAAGCATACTGGTATTGTTCGTTGTGTTAGTGATGTTACTCG
TGGATCTGGAATTACTCACAGAGTGGGTAAGAGGTTCTGTGTTAAATCGATATATTTTTT
AGGTAAAGTCTGGATGGATGAAAATATCAAGAAGCAGAATCACACTAATCAGGTCATGTT
CTTCTTGGTTCGTGATAGAAGGCCCTATGGAAACAGCCCAATGGATTTTGGACAGGTTTT
TAATATGTTCGATAATGAGCCCAGTACCGCAACTGTGAAGAATGATTCGCGGGATAGGTT
TCAAGTGATGAGGAAATTTCATGCTACAGTTATTGGTGGGCCCTCTGGAATGAAGGAACA
GGCATTAGTTAAGAGATTTTTTAGAATTAACAGTCATGTAACTTATAATCATCAGGAGGC
AGCCAAGTATGAGAACCATACTGAAAACGCCTTGTTATTGTATATGGCATGTACGCATGC
CTCTAATCCAGTGTATGCAACTATGAAAATACGCATCTATTTCTATGATTCAATATCAAA
TTAATAAAATTTATATTTTATATCATGAGTTGCTGTTACATTTATTGTGTTTTCAAGTAC
ATCATACAATACATGATCAACTGCTCTGATTACATTGTTAATTGAAATTACACCAAGACT
ATCTAAATACTTAAGAACTTGATATCTAAATACTCTTAAGAAACGACCAGTCTGAGGCTG
TAATGTCGTCCAAATTCGGAAGTTGAGAAAACATTTGTGAATCCCCAATGCCTTCCTGAT
GTTGTGGTTGAATCTTATCTGAATGGAAATGATGTCGTTGTTCATTAGAAATGGCCTCTG
GCTGTGTTCTGTTATCTTGAAATAGAGGGGATTGTTTATCTCCCAGATAAAAACGCCATT
CTCTGCTTGAGGAGCAGTGATGAGTTCCCCTGTGCGTGAATCCATGATTGTTGCAGTTGA
TGTGGAGGTAGTATGAGCAGCCACAGTCTAGGTCTACACGCTTACGCCTTATTGGTTTGT
TCTTGGCTATCTTGTGTTGGACCTTGATTGATACTTGCGAACAGTGGCTCGTAGAGGGTG
ACGAAGATTGCATTCTTGAGAGCCCAATTTTTCAAGGATATGTTTTTTTCTTCGTCTAGA
TATTCCCTATATGAGGAGGTAGGTCCTGGATTGCAGAGGAAGATAGTGGGAATTCCCCCT
TTAATTTGAATGGGCTTCCCGTACTTTGTGTTGCTTTGCCAGTCCCTCTGGGCCCCCATG
AATTCCTTGAAGTGCTTTAAATAATGCGGGTCTACGTCATCAATGACGTTGTACCACACA
TCATTACTGTACACCTTTGGGCTTAGGTCTAGATGTCCACATAAATAATTATGTGGGCCT
AGAGACCTGGCCCACATTGTTTTGCCTGTTCTGCTATCACCCTCAATGACAATACTTATG
GGTCTCCATGGCCGCGCAGCGGAAGATACGACGTTCTCGGCGACCCACTCGTCAAGTTCA
TCTGGAACTTGATTAAAAGAAGAAGAAAGAAATGGAGAAACATAAACTTCTAAAGGAGGA
CTAAAAATCCTATCTAAATTTGAACTTAAATTATGAAATTGTAAAATATAGTCCTTTGGG
GCCTTCTCTTTTAATATATTGAGGGCCTCGGATTTACTGCCTGAATTGAGTGCCTCGGCA
TATGCGTCGTTGGCAGATTGCTGACCTCCTCTAGCTGATCTGCTATCGATTTGGAAAACT
CCAAAATCAATGAAGTCTCCGTCTTTCTCCACGTAGGTCTTGACATCTGTTGAGCTCTTA
GCTGCCTGAATGTTCGGATGGAAATGTGCTGACCTGTTTGGGGATACCAGGTCGAAGAAC
CGTTGGTTCTTACATTGGTATTTGCCTTCGAATTGGATAAGCACATGGAGATGTGGTTCC
CCATTCTCGTGGAGTTCTCTGCAAACTTTGATGTATTTTTTATTTGTTGGGGTTTCTAGG
TTTTTTAATTGGGAAAGTGCTTCCTCTTTAGAGAGAGAACAATTGGGATATGTTAGGAAA
TAATTTTTGGCATATATTTTAAATAAACGAGGCATGTTGAAATGAATTGGTGTCCCTCAA
AGCTCTATGGCAATCGGTGTATCGGTGTCTTACTTATACCTGGACACCTAATGGCTATTT
GGTAATTTTGTAAAAGTACATTGCAATTCAAAATTCAAAATTCAAAAATCAAATCAATAA
AGCGGCCATCCGTATAATATT
>tomato 30d Rep1 (8).seq
ACCGGATGGCCGCGCCTTTTCTTTTTATGTGGTCCCCACGAGGGTTCCACAGACGTCACT
GTCAACCAATCAAATTGCATCCTCAAACGTTAGATAAGTGTTCATTTGTCTTTATATACT
TGGTCCCCAAGTAGTCTATCTTGCAATATGTGGGATCCACTTCTAAATGAATTTCCTGAA
TCTGTTCACGGATTTCGTTGTATGTTAGCTATTAAATATTTGCAGTCCGTTGAGGAAACT
TACGAGCCCAATACATTGGGCCACGATTTAATTAGGGATCTTATATCTGTTGTAAGGGCC
CGTGACTATGTCGAAGCGACCAGGCGATATAATCATTTCCACGCCCGCCTCGAAGGTTCG
CCGAAGGCTGAACTTCGACAGCCCATACAGCAGCCGTGCTGCTGTCCCCATTGTCCAAGG
CACAAACAAGCGACGATCATGGACGTACAGGCCCATGTACCGGAAGCCCAGAATATACAG
AATGTATCGAAGCCCTGATGTTCCTCGTGGATGTGAAGGCCCATGTAAAGTCCAGTCTTA
TGAGCAACGGGATGATATTAAGCATACTGGTATTGTTCGTTGTGTTAGTGATGTTACTCG
TGGATCTGGAATTACTCACAGAGTGGGTAAGAGGTTCTGTGTTAAATCGATATATTTTTT
AGGTAAAGTCTGGATGGATGAAAATATCAAGAAGCAGAATCACACTAATCAGGTCATGTT
CTTCTTGGTTCGTGATAGAAGGCCCTATGGAAACAGCCCAATGGATTTTGGACAGGTTTT
TAATATGTTCGATAATGAGCCCAGTACCGCAACTGTGAAGAATGATTCGCGGGATAGGTT
TCAAGTGATGAGGAAATTTCATGCTACAGTTATTGGTGGGCCCTCTGGAATGAAGGAACA
GGCATTAGTTAAGAGATTTTTTAGAATTAACAGTCATGTAACTTATAATCATCAGGAGGC
AGCCAAGTATGAGAACCATACTGAAAACGCCTTGTTATTGTATATGGCATGTACGCATGC
CTCTAATCCAGTGTATGCAACTATGAAAATACGCATCTATTTCTATGATTCAATATCAAA
TTAATAAAATTTATATTTTATATCATGAGTTGCTGTTACATTTATTGTGTTTTCAAGTAC
ATCATACAATACATGATCAACTGCTCTGATTACATTGTTAATTGAAATTACACCAAGACT
ATCTAAATACTTAAGAACTTGATATCTAAATACTCTTAAGAAACGACCAGTCTGAGGCTG
TAATGTCGTCCAAATTCGGAAGTTGAGAAAACATTTGTGAATCCCCAATGCCTTCCTGAT
GTTGTGGTTGAATCTTATCTGAATGGAAATGATGTCGTTGTTCATTAGAAATGGCCTCTG
GCTGTGTTCTGTTATCTTGAAATAGAGGGGATTGTTTATCTCCCAGATAAAAACGCCATT
CTCTGCTTGAGGAGCAGTGATGAGTTCCCCTGTGCGTGAATCCATGATTGTTGCAGTTGA
TGTGGAGGTAGTATGAGCAGCCACAGTCTAGGTCTACACGCTTACGCCTTATTGGTTTGT
TCTTGGCTATCTTGTGTTGGACCTTGATTGATACTTGCGAACAGTGGCTCGTAGAGGGTG
ACGAAGATTGCATTCTTGAGAGCCCAATTTTTCAAGGATATGTTTTTTTCTTCGTCTAGA
TATTCCCTATATGAGGAGGTAGGTCCTGGATTGCAGAGGAAGATAGTGGGAATTCCCCCT
TTAATTTGAATGGGCTTCCCGTACTTTGTGTTGCTTTGCCAGTCCCTCTGGGCCCCCATG
AATTCCTTGAAGTGCTTTAAATAATGCGGGTCTACGTCATCAATGACGTTGTACCACACA
TCATTACTGTACACCTTTGGGCTTAGGTCTAGATGTCCACATAAATAATTATGTGGGCCT
AGAGACCTGGCCCACATTGTTTTGCCTGTTCTGCTATCACCCTCAATGACAATACTTATG
GGTCTCCATGGCCGCGCAGCGGAAGATACGACGTTCTCGGCGACCCACTCGTCAAGTTCA
TCTGGAACTTGATTAAAAGAAGAAGAAAGAAATGGAGAAACATAAACTTCTAAAGGAGGA
CTAAAAATCCTATCTAAATTTGAACTTAAATTATGAAATTGTAAAATATAGTCCTTTGGG
GCCTTCTCTTTTAATATATTGAGGGCCTCGGATTTACTGCCTGAATTGAGTGCCTCGGCA
TATGCGTCGTTGGCAGATTGCTGACCTCCTCTAGCTGATCTGCTATCGATTTGGAAAACT
CCAAAATCAATGAAGTCTCCGTCTTTCTCCACGTAGGTCTTGACATCTGTTGAGCTCTTA
GCTGCCTGAATGTTCGGATGGAAATGTGCTGACCTGTTTGGGGATACCAGGTCGAAGAAC
CGTTGGTTCTTACATTGGTATTTGCCTTCGAATTGGATAAGCACATGGAGATGTGGTTCC
CCATTCTCGTGGAGTTCTCTGCAAACTTTGATGTATTTTTTATTTGTTGGGGTTTCTAGG
TTTTTTAATTGGGAAAGTGCTTCCTCTTTAGAGAGAGAACAATTGGGATATGTTAGGAAA
TAATTTTTGGCATATATTTTAAATAAACGAGGCATGTTGAAATGAATTGGTGTCCCTCAA
AGCTCTATGGCAATCGGTGTATCGGTGTCTTACTTATACCTGGACACCTAATGGCTATTT
GGTAATTTTGTAAAAGTACATTGCAATTCAAAATTCAAAATTCAAAAATCAAATCAATAA
AGCGGCCATCCGTATAATATT
>tomato 30d Rep1 (9).seq
ACCGGATGGCCGCGCCTTTTCTTTTTATGTGGTCCCCACGAGGGTTCCACAGACGTCACT
GTCAACCAATCAAATTGCATCCTCAAACGTTAGATAAGTGTTCATTTGTCTTTATATACT
TGGTCCCCAAGTAGTCTATCTTGCAATATGTGGGATCCACTTCTAAATGAATTTCCTGAA
TCTGTTCACGGATTTCGTTGTATGTTAGCTATTAAATATTTGCAGTCCGTTGAGGAAACT
TACGAGCCCAATACATTGGGCCACGATTTAATTAGGGATCTTATATCTGTTGTAAGGGCC
CGTGACTATGTCGAAGCGACCAGGCGATATAATCATTTCCACGCCCGCCTCGAAGGTTCG
CCGAAGGCTGAACTTCGACAGCCCATACAGCAGCCGTGCTGCTGTCCCCATTGTCCAAGG
CACAAACAAGCGACGATCATGGACGTACAGGCCCATGTACCGGAAGCCCAGAATATACAG
AATGTATCGAAGCCCTGATGTTCCTCGTGGATGTGAAGGCCCATGTAAAGTCCAGTCTTA
TGAGCAACGGGATGATATTAAGCATACTGGTATTGTTCGTTGTGTTAGTGATGTTACTCG
TGGATCTGGAATTACTCACAGAGTGGGTAAGAGGTTCTGTGTTAAATCGATATATTTTTT
AGGTAAAGTCTGGATGGATGAAAATATCAAGAAGCAGAATCACACTAATCAGGTCATGTT
CTTCTTGGTTCGTGATAGAAGGCCCTATGGAAACAGCCCAATGGATTTTGGACAGGTTTT
TAATATGTTCGATAATGAGCCCAGTACCGCAACTGTGAAGAATGATTCGCGGGATAGGTT
TCAAGTGATGAGGAAATTTCATGCTACAGTTATTGGTGGGCCCTCTGGAATGAAGGAACA
GGCATTAGTTAAGAGATTTTTTAGAATTAACAGTCATGTAACTTATAATCATCAGGAGGC
AGCCAAGTATGAGAACCATACTGAAAACGCCTTGTTATTGTATATGGCATGTACGCATGC
CTCTAATCCAGTGTATGCAACTATGAAAATACGCATCTATTTCTATGATTCAATATCAAA
TTAATAAAATTTATATTTTATATCATGAGTTGCTGTTACATTTATTGTGTTTTCAAGTAC
ATCATACAATACATGATCAACTGCTCTGATTACATTGTTAATTGAAATTACACCAAGACT
ATCTAAATACTTAAGAACTTGATATCTAAATACTCTTAAGAAACGACCAGTCTGAGGCTG
TAATGTCGTCCAAATTCGGAAGTTGAGAAAACATTTGTGAATCCCCAATGCCTTCCTGAT
GTTGTGGTTGAATCTTATCTGAATGGAAATGATGTCGTTGTTCATTAGAAATGGCCTCTG
GCTGTGTTCTGTTATCTTGAAATAGAGGGGATTGTTTATCTCCCAGATAAAAACGCCATT
CTCTGCTTGAGGAGCAGTGATGAGTTCCCCTGTGCGTGAATCCATGATTGTTGCAGTTGA
TGTGGAGGTAGTATGAGCAGCCACAGTCTAGGTCTACACGCTTACGCCTTATTGGTTTGT
TCTTGGCTATCTTGTGTTGGACCTTGATTGATACTTGCGAACAGTGGCTCGTAGAGGGTG
ACGAAGATTGCATTCTTGAGAGCCCAATTTTTCAAGGATATGTTTTTTTCTTCGTCTAGA
TATTCCCTATATGAGGAGGTAGGTCCTGGATTGCAGAGGAAGATAGTGGGAATTCCCCCT
TTAATTTGAATGGGCTTCCCGTACTTTGTGTTGCTTTGCCAGTCCCTCTGGGCCCCCATG
AATTCCTTGAAGTGCTTTAAATAATGCGGGTCTACGTCATCAATGACGTTGTACCACACA
TCATTACTGTACACCTTTGGGCTTAGGTCTAGATGTCCACATAAATAATTATGTGGGCCT
AGAGACCTGGCCCACATTGTTTTGCCTGTTCTGCTATCACCCTCAATGACAATACTTATG
GGTCTCCATGGCCGCGCAGCGGAAGATACGACGTTCTCGGCGACCCACTCGTCAAGTTCA
TCTGGAACTTGATTAAAAGAAGAAGAAAGAAATGGAGAAACATAAACTTCTAAAGGAGGA
CTAAAAATCCTATCTAAATTTGAACTTAAATTATGAAATTGTAAAATATAGTCCTTTGGG
GCCTTCTCTTTTAATATATTGAGGGCCTCGGATTTACTGCCTGAATTGAGTGCCTCGGCA
TATGCGTCGTTAGCAGATTGCTGACCTCCTCTAGCTGATCTGCTATCGATTTGGAAAACT
CCAAAATCAATGAAGTCTCCGTCTTTCTCCACGTAGGTCTTGACATCTGTTGAGCTCTTA
GCTGCCTGAATGTTCGGATGGAAATGTGCTGACCTGTTTGGGGATACCAGGTCGAAGAAC
CGTTGGTTCTTACATTGGTATTTGCCTTCGAATTGGATAAGCACATGGAGATGTGGTTCC
CCATTCTCGTGGAGTTCTCTGCAAACTTTGATGTATTTTTTATTTGTTGGGGTTTCTAGG
TTTTTTAATTGGGAAAGTGCTTCCTCTTTAGAGAGAGAACAATTGGGATATGTTAGGAAA
TAATTTTTGGCATATATTTTAAATAAACGAGGCATGTTGAAATGAATTGGTGTCCCTCAA
AGCTCTATGGCAATCGGTGTATCGGTGTCTTACTTATACCTGGACACCTAATGGCTATTT
GGTAATTTTGTAAAAGTACATTGCAATTCAAAATTCAAAATTCAAAAATCAAATCAATAA
AGCGGCCATCCGTATAATATT
>tomato 30d Rep1 (10).seq
ACCGGATGGCCGCGCCTTTTCTTTTTATGTGGTCCCCACGAGGGTTCCACAGACGTCACT
GTCAACCAATCAAATTGCATCCTCAAACGTTAGATAAGTGTTCATTTGTCTTTATATACT
TGGTCCCCAAGTAGTCTATCTTGCAATATGTGGGATCCACTTCTAAATGAATTTCCTGAA
TCTGTTCACGGATTTCGTTGTATGTTAGCTATTAAATATTTGCAGTCCGTTGAGGAAACT
TACGAGCCCAATACATTGGGCCACGATTTAATTAGGGATCTTATATCTGTTGTAAGGGCC
CGTGACTATGTCGAAGCGACCAGGCGATATAATCATTTCCACGCCCGCCTCGAAGGTTCG
CCGAAGGCTGAACTTCGACAGCCCATACAGCAGCCGTGCTGCTGTCCCCATTGTCCAAGG
CACAAACAAGCGACGATCATGGACGTACAGGCCCATGTACCGGAAGCCCAGAATATACAG
AATGTATCGAAGCCCTGATGTTCCTCGTGGATGTGAAGGCCCATGTAAAGTCCAGTCTTA
TGAGCAACGGGATGATATTAAGCATACTGGTATTGTTCGTTGTGTTAGTGATGTTACTCG
TGGATCTGGAATTACTCACAGAGTGGGTAAGAGGTTCTGTGTTAAATCGATATATTTTTT
AGGTAAAGTCTGGATGGATGAAAATATCAAGAAGCAGAATCACACTAATCAGGTCATGTT
CTTCTTGGTTCGTGATAGAAGGCCCTATGGAAACAGCCCAATGGATTTTGGACAGGTTTT
TAATATGTTCGATAATGAGCCCAGTACCGCAACTGTGAAGAATGATTCGCGGGATAGGTT
TCAAGTGATGAGGAAATTTCATGCTACAGTTATTGGTGGGCCCTCTGGAATGAAGGAACA
GGCATTAGTTAAGAGATTTTTTAGAATTAACAGTCATGTAACTTATAATCATCAGGAGGC
AGCCAAGTATGAGAACCATACTGAAAACGCCTTGTTATTGTATATGGCATGTACGCATGC
CTCTAATCCAGTGTATGCAACTATGAAAATACGCATCTATTTCTATGATTCAATATCAAA
TTAATAAAATTTATATTTTATATCATGAGTTGCTGTTACATTTATTGTGTTTTCAAGTAC
ATCATACAATACATGATCAACTGCTCTGATTACATTGTTAATTGAAATTACACCAAGACT
ATCTAAATACTTAAGAACTTGATATCTAAATACTCTTAAGAAACGACCAGTCTGAGGCTG
TAATGTCGTCCAAATTCGGAAGTTGAGAAAACATTTGTGAATCCCCAATGCCTTCCTGAT
GTTGTGGTTGAATCTTATCTGAATGGAAATGATGTCGTTGTTCATTAGAAATGGCCTCTG
GCTGTGTTCTGTTATCTTGAAATAGAGGGGATTGTTTATCTCCCAGATAAAAACGCCATT
CTCTGCTTGAGGAGCAGTGATGAGTTCCCCTGTGCGTGAATCCATGATTGTTGCAGTTGA
TGTGGAGGTAGTATGAGCAGCCACAGTCTAGGTCTACACGCTTACGCCTTATTGGTTTGT
TCTTGGCTATCTTGTGTTGGACCTTGATTGATACTTGCGAACAGTGGCTCGTAGAGGGTG
ACGAAGATTGCATTCTTGAGAGCCCAATTTTTCAAGGATATGTTTTTTTCTTCGTCTAGA
TATTCCCTATATGAGGAGGTAGGTCCTGGATTGCAGAGGAAGATAGTGGGAATTCCCCCT
TTAATTTGAATGGGCTTCCCGTACTTTGTGTTGCTTTGCCAGTCCCTCTGGGCCCCCATG
AATTCCTTGAAGTGCTTTAAATAATGCGGGTCTACGTCATCAATGACGTTGTACCACACA
TCATTACTGTACACCTTTGGGCTTAGGTCTAGATGTCCACATAAATAATTATGTGGGCCT
AGAGACCTGGCCCACATTGTTTTGCCTGTTCTGCTATCACCCTCAATGACAATACTTATG
GGTCTCCATGGCCGCGCAGCGGAAGATACGACGTTCTCGGCGACCCACTCGTCAAGTTCA
TCTGGAACTTGATTAAAAGAAGAAGAAAGAAATGGAGAAACATAAACTTCTAAAGGAGGA
CTAAAAATCCTATCTAAATTTGAACTTAAATTATGAAATTGTAAAATATAGTCCTTTGGG
GCCTTCTCTTTTAATATATTGAGGGCCTCGGATTTACTGCCTGAATTGAGTGCCTCGGCA
TATGCGTCGTTGGCAGATTGCTGACCTCCTCTAGCTGATCTGCTATCGATTTGGAAAACT
CCAAAATCAATGAAGTCTCCGTCTTTCTCCACGTAGGTCTTGACATCTGTTGAGCTCTTA
GCTGCCTGAATGTTCGGATGGAAATGTGCTGACCTGTTTGGGGATACCAGGTCGAAGAAC
CGTTGGTTCTTACATTGGTATTTGCCTTCGAATTGGATAAGCACATGGAGATGTGGTTCC
CCATTCTCGTGGAGTTCTCTGCAAACTTTGATGTATTTTTTATTTGTTGGGGTTTCTAGG
TTTTTTAATTGGGAAAGTGCTTCCTCTTTAGAGAGAGAACAATTGGGATATGTTAGGAAA
TAATTTTTGGCATATATTTTAAATAAACGAGGCATGTTGAAATGAATTGGTGTCCCTCAA
AGCTCTATGGCAATCGGTGTATCGGTGTCTTACTTATACCTGGACACCTAATGGCTATTT
GGTAATTTTGTAAAAGTACATTGCAATTCAAAATTCAAAATTCAAAAATCAAATCAATAA
AGCGGCCATCCGTATAATATT
>tomato 30d Rep1 (11).seq
ACCGGATGGCCGCGCCTTTTCTTTTTATGTGGTCCCCACGAGGGTTCCACAGACGTCACT
GTCAACCAATCAAATTGCATCCTCAAACGTTAGATAAGTGTTCATTTGTCTTTATATACT
TGGTCCCCAAGTAGTCTATCTTGCAATATGTGGGATCCACTTCTAAATGAATTTCCTGAA
TCTGTTCACGGATTTCGTTGTATGTTAGCTATTAAATATTTGCAGTCCGTTGAGGAAACT
TACGAGCCCAATACATTGGGCCACGATTTAATTAGGGATCTTATATCTGTTGTAAGGGCC
CGTGACTATGTCGAAGCGACCAGGCGATATAATCATTTCCACGCCCGCCTCGAAGGTTCG
CCGAAGGCTGAACTTCGACAGCCCATACAGCAGCCGTGCTGCTGTCCCCATTGTCCAAGG
CACAAACAAGCGACGATCATGGACGTACAGGCCCATGTACCGGAAGCCCAGAATATACAG
AATGTATCGAAGCCCTGATGTTCCTCGTGGATGTGAAGGCCCATGTAAAGTCCAGTCTTA
TGAGCAACGGGATGATATTAAGCATACTGGTATTGTTCGTTGTGTTAGTGATGTTACTCG
TGGATCTGGAATTACTCACAGAGTGGGTAAGAGGTTCTGTGTTAAATCGATATATTTTTT
AGGTAAAGTCTGGATGGATGAAAATATCAAGAAGCAGAATCACACTAATCAGGTCATGTT
CTTCTTGGTTCGTGATAGAAGGCCCTATGGAAACAGCCCAATGGATTTTGGACAGGTTTT
TAATATGTTCGATAATGAGCCCAGTACCGCAACTGTGAAGAATGATTCGCGGGATAGGTT
TCAAGTGATGAGGAAATTTCATGCTACAGTTATTGGTGGGCCCTCTGGAATGAAGGAACA
GGCATTAGTTAAGAGATTTTTTAGAATTAACAGTCATGTAACTTATAATCATCAGGAGGC
AGCCAAGTATGAGAACCATACTGAAAACGCCTTGTTATTGTATATGGCATGTACGCATGC
CTCTAATCCAGTGTATGCAACTATGAAAATACGCATCTATTTCTATGATTCAATATCAAA
TTAATAAAATTTATATTTTATATCATGAGTTGCTGTTACATTTATTGTGTTTTCAAGTAC
ATCATACAATACATGATCAACTGCTCTGATTACATTGTTAATTGAAATTACACCAAGACT
ATCTAAATACTTAAGAACTTGATATCTAAATACTCTTAAGAAACGACCAGTCTGAGGCTG
TAATGTCGTCCAAATTCGGAAGTTGAGAAAACATTTGTGAATCCCCAATGCCTTCCTGAT
GTTGTGGTTGAATCTTATCTGAATGGAAATGATGTCGTTGTTCATTAGAAATGGCCTCTG
GCTGTGTTCTGTTATCTTGAAATAGAGGGGATTGTTTATCTCCCAGATAAAAACGCCATT
CTCTGCTTGAGGAGCAGTGATGAGTTCCCCTGTGCGTGAATCCATGATTGTTGCAGTTGA
TGTGGAGGTAGTATGAGCAGCCACAGTCTAGGTCTACACGCTTACGCCTTATTGGTTTGT
TCTTGGCTATCTTGTGTTGGACCTTGATTGATACTTGCGAACAGTGGCTCGTAGAGGGTG
ACGAAGATTGCATTCTTGAGAGCCCAATTTTTCAAGGATATGTTTTTTTCTTCGTCTAGA
TATTCCCTATATGAGGAGGTAGGTCCTGGATTGCAGAGGAAGATAGTGGGAATTCCCCCT
TTAATTTGAATGGGCTTCCCGTACTTTGTGTTGCTTTGCCAGTCCCTCTGGGCCCCCATG
AATTCCTTGAAGTGCTTTAAATAATGCGGGTCTACGTCATCAATGACGTTGTACCGCACA
TCATTACTGTACACCTTTGGGCTTAGGTCTAGATGTCCACATAAATAATTATGTGGGCCT
AGAGACCTGGCCCACATTGTTTTGCCTGTTCTGCTATCACCCTCAATGACAATACTTATG
GGTCTCCATGGCCGCGCAGCGGAAGATACGACGTTCTCGGCGACCCACTCGTCAAGTTCA
TCTGGAACTTGATTAAAAGAAGAAGAAAGAAATGGAGAAACATAAACTTCTAAAGGAGGA
CTAAAAATCCTATCTAAATTTGAACTTAAATTATGAAATTGTAAAATATAGTCCTTTGGG
GCCTTCTCTTTTAATATATTGAGGGCCTCGGATTTACTGCCTGAATTGAGTGCCTCGGCA
TATGCGTCGTTGGCAGATTGCTGACCTCCTCTAGCTGATCTGCTATCGATTTGGAAAACT
CCAAAATCAATGAAGTCTCCGTCTTTCTCCACGTAGGTCTTGACATCTGTTGAGCTCTTA
GCTGCCTGAATGTTCGGATGGAAATGTGCTGACCTGTTTGGGGATACCAGGTCGAAGAAC
CGTTGGTTCTTACATTGGTATTTGCCTTCGAATTGGATAAGCACATGGAGATGTGGTTCC
CCATTCTCGTGGAGTTCTCTGCAAACTTTGATGTATTTTTTATTTGTTGGGGTTTCTAGG
TTTTTTAATTGGGAAAGTGCTTCCTCTTTAGAGAGAGAACAATTGGGATATGTTAGGAAA
TAATTTTTGGCATATATTTTAAATAAACGAGGCATGTTGAAATGAATTGGTGTCCCTCAA
AGCTCTATGGCAATCGGTGTATCGGTGTCTTACTTATACCTGGACACCTAATGGCTATTT
GGTAATTTTGTAAAAGTACATTGCAATTCAAAATTCAAAATTCAAAAATCAAATCAATAA
AGCGGCCATCCGTATAATATT
>tomato 30d Rep1 (12).seq
ACCGGATGGCCGCGCCTTTTCTTTTTATGTGGTCCCCACGAGGGTTCCACAGACGTCACT
GTCAACCAATCAAATTGCATCCTCAAACGTTAGATAAGTGTTCATTTGTCTTTATATACT
TGGTCCCCAAGTAGTCTATCTTGCAATATGTGGGATCCACTTCTAAATGAATTTCCTGAA
TCTGTTCACGGATTTCGTTGTATGTTAGCTATTAAATATTTGCAGTCCGTTGAGGAAACT
TACGAGCCCAATACATTGGGCCACGATTTAATTAGGGATCTTATATCTGTTGTAAGGGCC
CGTGACTATGTCGAAGCGACCAGGCGATATAATCATTTCCACGCCCGCCTCGAAGGTTCG
CCGAAGGCTGAACTTCGACAGCCCATACAGCAGCCGTGCTGCTGTCCCCATTGTCCAAGG
CACAAACAAGCGACGATCATGGACGTACAGGCCCATGTACCGGAAGCCCAGAATATACAG
AATGTATCGAAGCCCTGATGTTCCTCGTGGATGTGAAGGCCCATGTAAAGTCCAGTCTTA
TGAGCAACGGGATGATATTAAGCATACTGGTATTGTTCGTTGTGTTAGTGATGTTACTCG
TGGATCTGGAATTACTCACAGAGTGGGTAAGAGGTTCTGTGTTAAATCGATATATTTTTT
AGGTAAAGTCTGGATGGATGAAAATATCAAGAAGCAGAATCACACTAATCAGGTCATGTT
CTTCTTGGTTCGTGATAGAAGGCCCTATGGAAACAGCCCAATGGATTTTGGACAGGTTTT
TAATATGTTCGATAATGAGCCCAGTACCGCAACTGTGAAGAATGATTCGCGGGATAGGTT
TCAAGTGATGAGGAAATTTCATGCTACAGTTATTGGTGGGCCCTCTGGAATGAAGGAACA
GGCATTAGTTAAGAGATTTTTTAGAATTAACAGTCATGTAACTTATAATCATCAGGAGGC
AGCCAAGTATGAGAACCATACTGAAAACGCCTTGTTATTGTATATGGCATGTACGCATGC
CTCTAATCCAGTGTATGCAACTATGAAAATACGCATCTATTTCTATGATTCAATATCAAA
TTAATAAAATTTATATTTTATATCATGAGTTGCTGTTACATTTATTGTGTTTTCAAGTAC
ATCATACAATACATGATCAACTGCTCTGATTACATTGTTAATTGAAATTACACCAAGACT
ATCTAAATACTTAAGAACTTGATATCTAAATACTCTTAAGAAACGACCAGTCTGAGGCTG
TAATGTCGTCCAAATTCGGAAGTTGAGAAAACATTTGTGAATCCCCAATGCCTTCCTGAT
GTTGTGGTTGAATCTTATCTGAATGGAAATGATGTCGTTGTTCATTAGAAATGGCCTCTG
GCTGTGTTCTGTTATCTTGAAATAGAGGGGATTGTTTATCTCCCAGATAAAAACGCCATT
CTCTGCTTGAGGAGCAGTGATGAGTTCCCCTGTGCGTGAATCCATGATTGTTGCAGTTGA
TGTGGAGGTAGTATGAGCAGCCACAGTCTAGGTCTACACGCTTACGCCTTATTGGTTTGT
TCTTGGCTATCTTGTGTTGGACCTTGATTGATACTTGCGAACAGTGGCTCGTAGAGGGTG
ACGAAGATTGCATTCTTGAGAGCCCAATTTTTCAAGGATATGTTTTTTTCTTCGTCTAGA
TATTCCCTATATGAGGAGGTAGGTCCTGGATTGCAGAGGAAGATAGTGGGAATTCCCCCT
TTAATTTGAATGGGCTTCCCGTACTTTGTGTTGCTTTGCCAGTCCCTCTGGGCCCCCATG
AATTCCTTGAAGTGCTTTAAATAATGCGGGTCTACGTCATCAATGACGTTGTACCACACA
TCATTACTGTACACCTTTGGGCTTAGGTCTAGATGTCCACATAAATAATTATGTGGGCCT
AGAGACCTGGCCCACATTGTTTTGCCTGTTCTGCTATCACCCTCAATGACAATACTTATG
GGTCTCCATGGCCGCGCAGCGGAAGATACGACGTTCTCGGCGACCCACTCGTCAAGTTCA
TCTGGAACTTGATTAAAAGAAGAAGAAAGAAATGGAGAAACATAAACTTCTAAAGGAGGA
CTAAAAATCCTATCTAAATTTGAACTTAAATTATGAAATTGTAAAATATAGTCCTTTGGG
GCCTTCTCTTTTAATATATTGAGGGCCTCGGATTTACTGCCTGAATTGAGTGCCTCGGCA
TATGCGTCGTTGGCAGATTGCTGACCTCCTCTAGCTGATCTGCTATCGATTTGGAAAACT
CCAAAATCAATGAAGTCTCCGTCTTTCTCCACGTAGGTCTTGACATCTGTTGAGCTCTTA
GCTGCCTGAATGTTCGGATGGAAATGTGCTGACCTGTTTGGGGATACCAGGTCGAAGAAC
CGTTGGTTCTTACATTGGTATTTGCCTTCGAATTGGATAAGCACATGGAGATGTGGTTCC
CCATTCTCGTGGAGTTCTCTGCAAACTTTGATGTATTTTTTATTTGTTGGGGTTTCTAGG
TTTTTTAATTGGGAAAGTGCTTCCTCTTTAGAGAGAGAACAATTGGGATATGTTAGGAAA
TAATTTTTGGCATATATTTTAAATAAACGAGGCATGTTGAAATGAATTGGTGTCCCTCAA
AGCTCTATGGCAATCGGTGTATCGGTGTCTTACTTATACCTGGACACCTAATGGCTATTT
GGTAATTTTGTAAAAGTACATTGCAATTCAAAATTCAAAATTCAAAAATCAAATCAATAA
AGCGGCCATCCGTTTAATATT
>tomato 30d Rep1 (13).seq
ACCGGATGGCCGCGCCTTTTCTTTTTATGTGGTCCCCACGAGGGTTCCACAGACGTCACT
GTCAACCAATCAAATTGCATCCTCAAACGTTAGATAAGTGTTCATTTGTCTTTATATACT
TGGTCCCCAAGTAGTCTATCTTGCAATATGTGGGATCCACTTCTAAATGAATTTCCTGAA
TCTGTTCACGGATTTCGTTGTATGTTAGCTATTAAATATTTGCAGTCCGTTGAGGAAACT
TACGAGCCCAATACATTGGGCCACGATTTAATTAGGGATCTTATATCTGTTGTAAGGGCC
CGTGACTATGTCGAAGCGACCAGGCGATATAATCATTTCCACGCCCGCCTCGAAGGTTCG
CCGAAGGCTGAACTTCGACAGCCCATACAGCAGCCGTGCTGCTGTCCCCATTGTCCAAGG
CACAAACAAGCGACGATCATGGACGTACAGGCCCATGTACCGGAAGCCCAGAATATACAG
AATGTATCGAAGCCCTGATGTTCCTCGTGGATGTGAAGGCCCATGTAAAGTCCAGTCTTA
TGAGCAACGGGATGATATTAAGCATACTGGTATTGTTCGTTGTGTTAGTGATGTTACTCG
TGGATCTGGAATTACTCACAGAGTGGGTAAGAGGTTCTGTGTTAAATCGATATATTTTTT
AGGTAAAGTCTGGATGGATGAAAATATCAAGAAGCAGAATCACACTAATCAGGTCATGTT
CTTCTTGGTTCGTGATAGAAGGCCCTATGGAAACAGCCCAATGGATTTTGGACAGGTTTT
TAATATGTTCGATAATGAGCCCAGTACCGCAACTGTGAAGAATGATTCGCGGGATAGGTT
TCAAGTGATGAGGAAATTTCATGCTACAGTTATTGGTGGGCCCTCTGGAATGAAGGAACA
GGCATTAGTTAAGAGATTTTTTAGAATTAACAGTCATGTAACTTATAATCATCAGGAGGC
AGCCAAGTATGAGAACCATACTGAAAACGCCTTGTTATTGTATATGGCATGTACGCATGC
CTCTAATCCAGTGTATGCAACTATGAAAATACGCATCTATTTCTATGATTCAATATCAAA
TTAATAAAATTTATATTTTATATCATGAGTTGCTGTTACATTTATTGTGTTTTCAAGTAC
ATCATACAATACATGATCAACTGCTCTGATTACATTGTTAATTGAAATTACACCAAGACT
ATCTAAATACTTAAGAACTTGATATCTAAATACTCTTAAGAAACGACCAGTCTGAGGCTG
TAATGTCGTCCAAATTCGGAAGTTGAGAAAACATTTGTGAATCCCCAATGCCTTCCTGAT
GTTGTGGTTGAATCTTATCTGAATGGAAATGATGTCGTTGTTCATTAGAAATGGCCTCTG
GCTGTGTTCTGTTATCTTGAAATAGAGGGGATTGTTTATCTCCCAGATAAAAACGCCATT
CTCTGCTTGAGGAGCAGTGATGAGTTCCCCTGTGCGTGAATCCATGATTGTTGCAGTTGA
TGTGGAGGTAGTATGAGCAGCCACAGTCTAGGTCTACACGCTTACGCCTTATTGGTTTGT
TCTTGGCTATCTTGTGTTGGACCTTGATTGATACTTGCGAACAGTGGCTCGTAGAGGGTG
ACGAAGATTGCATTCTTGAGAGCCCAATTTTTCAAGGATATGTTTTtTTCTTCGTCTAGA
TATTCCCTATATGAGGAGGTAGGTCCTGGATTGCAGAGGAAGATAGTGGGAATTCCCCCT
TTAATTTGAATGGGCTTCCCGTACTTTGTGTTGCTTTGCCAGTCCCTCTGGGCCCCCATG
AATTCCTTGAAGTGCTTTAAATAATGCGGGTCTACGTCATCAATGACGTTGTACCACACA
TCATTACTGTACACCTTTGGGCTTAGGTCTAGATGTCCACATAAATAATTATGTGGGCCT
AGAGACCTGGCCCACATTGTTTTGCCTGTTCTGCTATCACCCTCAATGACAATACTTATG
GGTCTCCATGGCCGCGCAGCGGAAGATACGACGTTCTCGGCGACCCACTCGTCAAGTTCA
TCTGGAACTTGATTAAAAGAAGAAGAAAGAAATGGAGAAACATAAACTTCTAAAGGAGGA
CTAAAAATCCTATCTAAATTTGAACTTAAATTATGAAATTGTAAAATATAGTCCTTTGGG
GCCTTCTCTTTTAATATATTGAGGGCCTCGGATTTACTGCCTGAATTGAGTGCCTCGGCA
TATGCGTCGTTGGCAGATTGCTGACCTCCTCTAGCTGATCTGCTATCGATTTGGAAAACT
CCAAAATCAATGAAGTCTCCGTCTTTCTCCACGTAGGTCTTGACATCTGTTGAGCTCTTA
GCTGCCTGAATGTTCGGATGGAAATGTGCTGACCTGTTTGGGGATACCAGGTCGAAGAAC
CGTTGGTTCTTACATTGGTATTTGCCTTCGAATTGGATAAGCACATGGAGATGTGGTTCC
CCATTCTCGTGGAGTTCTCTGCAAACTTTGATGTATTTTTTATTTGTTGGGGTTTCTAGG
TTTTTTAATTGGGAAAGTGCTTCCTCTTTAGAGAGAGAACAATTGGGATATGTTAGGAAA
TAATTTTTGGCATATATTTTAAATAAACGAGGCATGTTGAAATGAATTGGTGTCCCTCAA
AGCTCTATGGCAATCGGTGTATCGGTGTCTTACTTATACCTGGACACCTAATGGCTATTT
GGTAATTTTGTAAAAGTACATTGCAATTCAAAATTCAAAATTCAAAAATCAAATCAATAA
AGCGGCCATCCGTATAATATT
>tomato 30d Rep1 (14).seq
ACCGGATGGCCGCGCCTTTTCTTTTTATGTGGTCCCCACGAGGGTTCCACAGACGTCACT
GTCAACCAATCAAATTGCATCCTCAAACGTTAGATAAGTGTTCATTTGTCTTTATATACT
TGGTCCCCAAGTAGTCTATCTTGCAATATGTGGGATCCACTTCTAAATGAATTTCCTGAA
TCTGTTCACGGATTTCGTTGTATGTTAGCTATTAAATATTTGCAGTCCGTTGAGGAAACT
TACGAGCCCAATACATTGGGCCACGATTTAATTAGGGATCTTATATCTGTTGTAAGGGCC
CGTGACTATGTCGAAGCGACCAGGCGATATAATCATTTCCACGCCCGCCTCGAAGGTTCG
CCGAAGGCTGAACTTCGACAGCCCATACAGCAGCCGTGCTGCTGTCCCCATTGTCCAAGG
CACAAACAAGCGACGATCATGGACGTACAGGCCCATGTACCGGAAGCCCAGAATATACAG
AATGTATCGAAGCCCTGATGTTCCTCGTGGATGTGAAGGCCCATGTAAAGTCCAGTCTTA
TGAGCAACGGGATGATATTAAGCATACTGGTATTGTTCGTTGTGTTAGTGATGTTACTCG
TGGATCTGGAATTACTCACAGAGTGGGTAAGAGGTTCTGTGTTAAATCGATATATTTTTT
AGGTAAAGTCTGGATGGATGAAAATATCAAGAAGCAGAATCACACTAATCAGGTCATGTT
CTTCTTGGTTCGTGATAGAAGGCCCTATGGAAACAGCCCAATGGATTTTGGACAGGTTTT
TAATATGTTCGATAATGAGCCCAGTACCGCAACTGTGAAGAATGATTCGCGGGATAGGTT
TCAAGTGATGAGGAAATTTCATGCTACAGTTATTGGTGGGCCCTCTGGAATGAAGGAACA
GGCATTAGTTAAGAGATTTTTTAGAATTAACAGTCATGTAACTTATAATCATCAGGAGGC
AGCCAAGTATGAGAACCATACTGAAAACGCCTTGTTATTGTATATGGCATGTACGCATGC
CTCTAATCCAGTGTATGCAACTATGAAAATACGCATCTATTTCTATGATTCAATATCAAA
TTAATAAAATTTATATTTTATATCATGAGTTGCTGTTACATTTATTGTGTTTTCAAGTAC
ATCATACAATACATGATCAACTGCTCTGATTACATTGTTAATTGAAATTACACCAAGACT
ATCTAAATACTTAAGAACTTGATATCTAAATACTCTTAAGAAACGACCAGTCTGAGGCTG
TAATGTCGTCCAAATTCGGAAGTTGAGAAAACATTTGTGAATCCCCAATGCCTTCCTGAT
GTTGTGGTTGAATCTTATCTGAATGGAAATGATGTCGTTGTTCATTAGAAATGGCCTCTG
GCTGTGTTCTGTTATCTTGAAATAGAGGGGATTGTTTATCTCCCAGATAAAAACGCCATT
CTCTGCTTGAGGAGCAGTGATGAGTTCCCCTGTGCGTGAATCCATGATTGTTGCAGTTGA
TGTGGAGGTAGTATGAGCAGCCACAGTCTAGGTCTACACGCTTACGCCTTATTGGTTTGT
TCTTGGCTATCTTGTGTTGGACCTTGATTGATACTTGCGAACAGTGGCTCGTAGAGGGTG
ACGAAGATTGCATTCTTGAGAGCCCAATTTTTCAAGGATATGTTTTTTTCTTCGTCTAGA
TATTCCCTATATGAGGAGGTAGGTCCTGGATTGCAGAGGAAGATAGTGGGAATTCCCCCT
TTAATTTGAATGGGCTTCCCGTACTTTGTGTTGCTTTGCCAGTCCCTCTGGGCCCCCATG
AATTCCTTGAAGTGCTTTAAATAATGCGGGTCTACGTCATCAATGACGTTGTACCACACA
TCATTACTGTACACCTTTGGGCTTAGGTCTAGATGTCCACATAAATAATTATGTGGGCCT
AGAGACCTGGCCCACATTGTTTTGCCTGTTCTGCTATCACCCTCAATGACAATACTTATG
GGTCTCCATGGCCGCGCAGCGGAAGATACGACGTTCTCGGCGACCCACTCGTCAAGTTCA
TCTGGAACTTGATTAAAAGAAGAAGAAAGAAATGGAGAAACATAAACTTCTAAAGGAGGA
CTAAAAATCCTATCTAAATTTGAACTTAAATTATGAAATTGTAAAATATAGTCCTTTGGG
GCCTTCTCTTTTAATATATTGAGGGCCTCGGATTTACTGCCTGAATTGAGTGCCTCGGCA
TATGCGTCGTTGGCAGATTGCTGACCTCCTCTAGCTGATCTGCTATCGATTTGGAAAACT
CCAAAATCAATGAAGTCTCCGTCTTTCTCCACGTAGGTCTTGACATCTGTTGAGCTCTTA
GCTGCCTGAATGTTCGGATGGAAATGTGCTGACCTGTTTGGGGATACCAGGTCGAAGAAC
CGTTGGTTCTTACATTGGTATTTGCCTTCGAATTGGATAAGCACATGGAGATGTGGTTCC
CCATTCTCGTGGAGTTCTCTGCAAACTTTGATGTATTTTTTATTTGTTGGGGTTTCTAGG
TTTTTTAATTGGGAAAGTGCTTCCTCTTTAGAGAGAGAACAATTGGGATATGTTAGGAAA
TAATTTTTGGCATATATTTTAAATAAACGAGGCATGTTGAAATGAATTGGTGTCCCTCAA
AGCTCTATGGCAATCGGTGTATCGGTGTCTTACTTATACCTGGACACCTAATGGCTATTT
GGTAATTTTGTAAAAGTACATTGCAATTCAAAATTCAAAATTCAAAAATCAAATCAATAA
AGCGGCCATCCGTATAATATT
>tomato 30d Rep1 (15).seq
ACCGGATGGCCGCGCCTTTTCTTTTTATGTGGTCCCCACGAGGGTTCCACAGACGTCACT
GTCAACCAATCAAATTGCATCCTCAAACGTTAGATAAGTGTTCATTTGTCTTTATATACT
TGGTCCCCAAGTAGTCTATCTTGCAATATGTGGGATCCACTTCTAAATGAATTTCCTGAA
TCTGTTCACGGATTTCGTTGTATGTTAGCTATTAAATATTTGCAGTCCGTTGAGGAAACT
TACGAGCCCAATACATTGGGCCACGATTTAATTAGGGATCTTATATCTGTTGTAAGGGCC
CGTGACTATGTCGAAGCGACCAGGCGATATAATCATTTCCACGCCCGCCTCGAAGGTTCG
CCGAAGGCTGAACTTCGACAGCCCATACAGCAGCCGTGCTGCTGTCCCCATTGTCCAAGG
CACAAACAAGCGACGATCATGGACGTACAGGCCCATGTACCGGAAGCCCAGAATATACAG
AATGTATCGAAGCCCTGATGTTCCTCGTGGATGTGAAGGCCCATGTAAAGTCCAGTCTTA
TGAGCAACGGGATGATATTAAGCATACTGGTATTGTTCGTTGTGTTAGTGATGTTACTCG
TGGATCTGGAATTACTCACAGAGTGGGTAAGAGGTTCTGTGTTAAATCGATATATTTTTT
AGGTAAAGTCTGGATGGATGAAAATATCAAGAAGCAGAATCACACTAATCAGGTCATGTT
CTTCTTGGTTCGTGATAGAAGGCCCTATGGAAACAGCCCAATGGATTTTGGACAGGTTTT
TAATATGTTCGATAATGAGCCCAGTACCGCAACTGTGAAGAATGATTCGCGGGATAGGTT
TCAAGTGATGAGGAAATTTCATGCTACAGTTATTGGTGGGCCCTCTGGAATGAAGGAACA
GGCATTAGTTAAGAGATTTTTTAGAATTAACAGTCATGTAACTTATAATCATCAGGAGGC
AGCCAAGTATGAGAACCATACTGAAAACGCCTTGTTATTGTATATGGCATGTACGCATGC
CTCTAATCCAGTGTATGCAACTATGAAAATACGCATCTATTTCTATGATTCAATATCAAA
TTAATAAAATTTATATTTTATATCATGAGTTGCTGTTACATTTATTGTGTTTTCAAGTAC
ATCATACAATACATGATCAACTGCTCTGATTACATTGTTAATTGAAATTACACCAAGACT
ATCTAAATACTTAAGAACTTGATATCTAAATACTCTTAAGAAACGACCAGTCTGAGGCTG
TAATGTCGTCCAAATTCGGAAGTTGAGAAAACATTTGTGAATCCCCAATGCCTTCCTGAT
GTTGTGGTTGAATCTTATCTGAATGGAAATGATGTCGTTGTTCATTAGAAATGGCCTCTG
GCTGTGTTCTGTTATCTTGAAATAGAGGGGATTGTTTATCTCCCAGATAAAAACGCCATT
CTCTGCTTGAGGAGCAGTGATGAGTTCCCCTGTGCGTGAATCCATGATTGTTGCAGTTGA
TGTGGAGGTAGTATGAGCAGCCACAGTCTAGGTCTACACGCTTACGCCTTATTGGTTTGT
TCTTGGCTATCTTGTGTTGGACCTTGATTGATACTTGCGAACAGTGGCTCGTAGAGGGTG
ACGAAGATTGCATTCTTGAGAGCCCAATTTTTCAAGGATATGTTTTTTTCTTCGTCTAGA
TATTCCCTATATGAGGAGGTAGGTCCTGGATTGCAGAGGAAGATAGTGGGAATTCCCCCT
TTAATTTGAATGGGCTTCCCGTACTTTGTGTTGCTTTGCCAGTCCCTCTGGGCCCCCATG
AATTCCTTGAAGTGCTTTAAATAATGCGGGTCTACGTCATCAATGACGTTGTACCACACA
TCATTACTGTACACCTTTGGGCTTAGGTCTAGATGTCCACATAAATAATTATGTGGGCCT
AGAGACCTGGCCCACATTGTTTTGCCTGTTCTGCTATCACCCTCAATGACAATACTTATG
GGTCTCCATGGCCGCGCAGCGGAAGATACGACGTTCTCGGCGACCCACTCGTCAAGTTCA
TCTGGAACTTGATTAAAAGAAGAAGAAAGAAATGGAGAAACATAAACTTCTAAAGGAGGA
CTAAAAATCCTATCTAAATTTGAACTTAAATTATGAAATTGTAAAATATAGTCCTTTGGG
GCCTTCTCTTTTAATATATTGAGGGCCTCGGATTTACTGCCTGAATTGAGTGCCTCGGCA
TATGCGTCGTTGGCAGATTGCTGACCTCCTCTAGCTGATCTGCTATCGATTTGGAAAACT
CCAAAATCAATGAAGTCTCCGTCTTTCTCCACGTAGGTCTTGACATCTGTTGAGCTCTTA
GCTGCCTGAATGTTCGGATGGAAATGTGCTGACCTGTTTGGGGATACCAGGTCGAAGAAC
CGTTGGTTCTTACATTGGTATTTGCCTTCGAATTGGATAAGCACATGGAGATGTGGTTCC
CCATTCTCGTGGAGTTCTCTGCAAACTTTGATGTATTTTTTATTTGTTGGGGTTTCTAGG
TTTTTTAATTGGGAAAGTGCTTCCTCTTTAGAGAGAGAACAATTGGGATATGTTAGGAAA
TAATTTTTGGCATATATTTTAAATAAACGAGGCATGTTGAAATGAATTGGTGTCCCTCAA
AGCTCTATGGCAATCGGTGTATCGGTGTCTTACTTATACCTGGACACCTAATGGCTATTT
GGTAATTTTGTAAAAGTACATTGCAATTCAAAATTCAAAATTCAAAAATCAAATCAATAA
AGCGGCCATCCGTATAATATT
>tomato 30d Rep1 (16).seq
ACCGGATGGCCGCGCCTTTTCTTTTTATGTGGTCCCCACGAGGGTTCCACAGACGTCACT
GTCAACCAATCAAATTGCATCCTCAAACGTTAGATAAGTGTTCATTTGTCTTTATATACT
TGGTCCCCAAGTAGTCTATCTTGCAATATGTGGGATCCACTTCTAAATGAATTTCCTGAA
TCTGTTCACGGATTTCGTTGTATGTTAGCTATTAAATATTTGCAGTCCGTTGAGGAAACT
TACGAGCCCAATACATTGGGCCACGATTTAATTAGGGATCTTATATCTGTTGTAAGGGCC
CGTGACTATGTCGAAGCGACCAGGCGATATAATCATTTCCACGCCCGCCTCGAAGGTTCG
CCGAAGGCTGAACTTCGACAGCCCATACAGCAGCCGTGCTGCTGTCCCCATTGTCCAAGG
CACAAACAAGCGACGATCATGGACGTACAGGCCCATGTACCGGAAGCCCAGAATATACAG
AATGTATCGAAGCCCTGATGTTCCTCGTGGATGTGAAGGCCCATGTAAAGTCCAGTCTTA
TGAGCAACGGGATGATATTAAGCATACTGGTATTGTTCGTTGTGTTAGTGATGTTACTCG
TGGATCTGGAATTACTCACAGAGTGGGTAAGAGGTTCTGTGTTAAATCGATATATTTTTT
AGGTAAAGTCTGGATGGATGAAAATATCAAGAAGCAGAATCACACTAATCAGGTCATGTT
CTTCTTGGTTCGTGATAGAAGGCCCTATGGAAACAGCCCAATGGATTTTGGACAGGTTTT
TAATATGTTCGATAATGAGCCCAGTACCGCAACTGTGAAGAATGATTCGCGGGATAGGTT
TCAAGTGATGAGGAAATTTCATGCTACAGTTATTGGTGGGCCCTCTGGAATGAAGGAACA
GGCATTAGTTAAGAGATTTTTTAGAATTAACAGTCATGTAACTTATAATCATCAGGAGGC
AGCCAAGTATGAGAACCATACTGAAAACGCCTTGTTATTGTATATGGCATGTACGCATGC
CTCTAATCCAGTGTATGCAACTATGAAAATACGCATCTATTTCTATGATTCAATATCAAA
TTAATAAAATTTATATTTTATATCATGAGTTGCTGTTACATTTATTGTGTTTTCAAGTAC
ATCATACAATACATGATCAACTGCTCTGATTACATTGTTAATTGAAATTACACCAAGACT
ATCTAAATACTTAAGAACTTGATATCTAAATACTCTTAAGAAACGACCAGTCTGAGGCTG
TAATGTCGTCCAAATTCGGAAGTTGAGAAAACATTTGTGAATCCCCAATGCCTTCCTGAT
GTTGTGGTTGAATCTTATCTGAATGGAAATGATGTCGTTGTTCATTAGAAATGGCCTCTG
GCTGTGTTCTGTTATCTTGAAATAGAGGAGATTGTTTATCTCCCAGATAAAAACGCCATT
CTCTGCTTGAGGAGCAGTGATGAGTTCCCCTGTGCGTGAATCCATGATTGTTGCAGTTGA
TGTGGAGGTAGTATGAGCAGCCACAGTCTAGGTCTACACGCTTACGCCTTATTGGTTTGT
TCTTGGCTATCTTGTGTTGGACCTTGATTGATACTTGCGAACAGTGGCTCGTAGAGGGTG
ACGAAGATTGCATTCTTGAGAGCCCAATTTTTCAAGGATATGTTTTTTTCTTCGTCTAGA
TATTCCCTATATGAGGAGGTAGGTCCTGGATTGCAGAGGAAGATAGTGGGAATTCCCCCT
TTAATTTGAATGGGCTTCCCGTACTTTGTGTTGCTTTGCCAGTCCCTCTGGGCCCCCATG
AATTCCTTGAAGTGCTTTAAATAATGCGGGTCTACGTCATCAATGACGTTGTACCACACA
TCATTACTGTACACCTTTGGGCTTAGGTCTAGATGTCCACATAAATAATTATGTGGGCCT
AGAGACCTGGCCCACATTGTTTTGCCTGTTCTGCTATCACCCTCAATGACAATACTTATG
GGTCTCCATGGCCGCGCAGCGGAAGATACGACGTTCTCGGCGACCCACTCGTCAAGTTCA
TCTGGAACTTGATTAAAAGAAGAAGAAAGAAATGGAGAAACATAAACTTCTAAAGGAGGA
CTAAAAATCCTATCTAAATTTGAACTTAAATTATGAAATTGTAAAATATAGTCCTTTGGG
GCCTTCTCTTTTAATATATTGAGGGCCTCGGATTTACTGCCTGAATTGAGTGCCTCGGCA
TATGCGTCGTTGGCAGATTGCTGACCTCCTCTAGCTGATCTGCTATCGATTTGGAAAACT
CCAAAATCAATGAAGTCTCCGTCTTTCTCCACGTAGGTCTTGACATCTGTTGAGCTCTTA
GCTGCCTGAATGTTCGGATGGAAATGTGCTGACCTGTTTGGGGATACCAGGTCGAAGAAC
CGTTGGTTCTTACATTGGTATTTGCCTTCGAATTGGATAAGCACATGGAGATGTGGTTCC
CCATTCTCGTGGAGTTCTCTGCAAACTTTGATGTATTTTTTATTTGTTGGGGTTTCTAGG
TTTTTTAATTGGGAAAGTGCTTCCTCTTTAGAGAGAGAACAATTGGGATATGTTAGGAAA
TAATTTTTGGCATATATTTTAAATAAACGAGGCATGTTGAAATGAATTGGTGTCCCTCAA
AGCTCTATGGCAATCGGTGTATCGGTGTCTTACTTATACCTGGACACCTAATGGCTATTT
GGTAATTTTGTAAAAGTACATTGCAATTCAAAATTCAAAATTCAAAAATCAAATCAATAA
AGCGGCCATCCGTATAATATT
>tomato 30d Rep1 (17).seq
ACCGGATGGCCGCGCCTTTTCTTTTTATGTGGTCCCCACGAGGGTTCCACAGACGTCACT
GTCAACCAATCAAATTGCATCCTCAAACGTTAGATAAGTGTTCATTTGTCTTTATATACT
TGGTCCCCAAGTAGTCTATCTTGCAATATGTGGGATCCACTTCTAAATGAATTTCCTGAA
TCTGTTCACGGATTTCGTTGTATGTTAGCTATTAAATATTTGCAGTCCGTTGAGGAAACT
TACGAGCCCAATACATTGGGCCACGATTTAATTAGGGATCTTATATCTGTTGTAAGGGCC
CGTGACTATGTCGAAGCGACCAGGCGATATAATCATTTCCACGCCCGCCTCGAAGGTTCG
CCGAAGGCTGAACTTCGACAGCCCATACAGCAGCCGTGCTGCTGTCCCCATTGTCCAAGG
CACAAACAAGCGACGATCATGGACGTACAGGCCCATGTACCGGAAGCCCAGAATATACAG
AATGTATCGAAGCCCTGATGTTCCTCGTGGATGTGAAGGCCCATGTAAAGTCCAGTCTTA
TGAGCAACGGGATGATATTAAGCATACTGGTATTGTTCGTTGTGTTAGTGATGTTACTCG
TGGATCTGGAATTACTCACAGAGTGGGTAAGAGGTTCTGTGTTAAATCGATATATTTTTT
AGGTAAAGTCTGGATGGATGAAAATATCAAGAAGCAGAATCACACTAATCAGGTCATGTT
CTTCTTGGTTCGTGATAGAAGGCCCTATGGAAACAGCCCAATGGATTTTGGACAGGTTTT
TAATATGTTCGATAATGAGCCCAGTACCGCAACTGTGAAGAATGATTCGCGGGATAGGTT
TCAAGTGATGAGGAAATTTCATGCTACAGTTATTGGTGGGCCCTCTGGAATGAAGGAACA
GGCATTAGTTAAGAGATTTTTTAGAATTAACAGTCATGTAACTTATAATCATCAGGAGGC
AGCCAAGTATGAGAACCATACTGAAAACGCCTTGTTATTGTATATGGCATGTACGCATGC
CTCTAATCCAGTGTATGCAACTATGAAAATACGCATCTATTTCTATGATTCAATATCAAA
TTAATAAAATTTATATTTTATATCATGAGTTGCTGTTACATTTATTGTGTTTTCAAGTAC
ATCATACAATACATGATCAACTGCTCTGATTACATTGTTAATTGAAATTACACCAAGACT
ATCTAAATACTTAAGAACTTGATATCTAAATACTCTTAAGAAACGACCAGTCTGAGGCTG
TAATGTCGTCCAAATTCGGAAGTTGAGAAAACATTTGTGAATCCCCAATGCCTTCCTGAT
GTTGTGGTTGAATCTTATCTGAATGGAAATGATGTCGTTGTTCATTAGAAATGGCCTCTG
GCTGTGTTCTGTTATCTTGAAATAGAGGGGATTGTTTATCTCCCAGATAAAAACGCCATT
CTCTGCTTGAGGAGCAGTGATGAGTTCCCCTGTGCGTGAATCCATGATTGTTGCAGTTGA
TGTGGAGGTAGTATGAGCAGCCACAGTCTAGGTCTACACGCTTACGCCTTATTGGTTTGT
TCTTGGCTATCTTGTGTTGGACCTTGATTGATACTTGCGAACAGTGGCTCGTAGAGGGTG
ACGAAGATTGCATTCTTGAGAGCCCAATTTTTCAAGGATATGTTTTTTTCTTCGTCTAGA
TATTCCCTATATGAGGAGGTAGGTCCTGGATTGCAGAGGAAGATAGTGGGAATTCCCCCT
TTAATTTGAATGGGCTTCCCGTACTTTGTGTTGCTTTGCCAGTCCCTCTGGGCCCCCATG
AATTCCTTGAAGTGCTTTAAATAATGCGGGTCTACGTCATCAATGACGTTGTACCACACA
TCATTACTGTACACCTTTGGGCTTAGGTCTAGATGTCCACATAAATAATTATGTGGGCCT
AGAGACCTGGCCCACATTGTTTTGCCTGTTCTGCTATCACCCTCAATGACAATACTTATG
GGTCTCCATGGCCGCGCAGCGGAAGATACGACGTTCTCGGCGACCCACTCGTCAAGTTCA
TCTGGAACTTGATTAAAAGAAGAAGAAAGAAATGGAGAAACATAAACTTCTAAAGGAGGA
CTAAAAATCCTATCTAAATTTGAACTTAAATTATGAAATTGTAAAATATAGTCCTTTGGG
GCCTTCTCTTTTAATATATTGAGGGCCTCGGATTTACTGCCTGAATTGAGTGCCTCGGCA
TATGCGTCGTTGGCAGATTGCTGACCTCCTCTAGCTGATCTGCTATCGATTTGGAAAACT
CCAAAATCAATGAAGTCTCCGTCTTTCTCCACGTAGGTCTTGACATCTGTTGAGCTCTTA
GCTGCCTGAATGTTCGGATGGAAATGTGCTGACCTGTTTGGGGATACCAGGTCGAAGAAC
CGTTGGTTCTTACATTGGTATTTGCCTTCGAATTGGATAAGCACATGGAGATGTGGTTCC
CCATTCTCGTGGAGTTCTCTGCAAACTTTGATGTATTTTTTATTTGTTGGGGTTTCTAGG
TTTTTTAATTGGGAAAGTGCTTCCTCTTTAGAGAGAGAACAATTGGGATATGTTAGGAAA
TAATTTTTGGCATATATTTTAAATAAACGAGGCATGTTGAAATGAATTGGTGTCCCTCAA
AGCTCTATGGCAATCGGTGTATCGGTGTCTTACTTATACCTGGACACCTAATGGCTATTT
GGTAATTTTGTAAAAGTACATTGCAATTCAAAATTCAAAATTCAAAAATCAAATCAATAA
AGCGGCCATCCGTATAATATT
>tomato 30d Rep2 (1).seq
ACCGGATGGCCGCGCCTTTTCTTTTTATGTGGTCCCCACGAGGGTTCCACAGACGTCACT
GTCAACCAATCAAATTGCATCCTCAAACGTTAGATAAGTGTTCATTTGTCTTTATATACT
TGGTCCCCAAGTAGTCTATCTTGCAATATGTGGGATCCACTTCTAAATGAATTTCCTGAA
TCTGTTCACGGATTTCGTTGTATGTTAGCTATTAAATATTTGCAGTCCGTTGAGGAAACT
TACGAGCCCAATACATTGGGCCACGATTTAATTAGGGATCTTATATCTGTTGTAAGGGCC
CGTGACTATGTCGAAGCGACCAGGCGATATAATCATTTCCACGCCCGCCTCGAAGGTTCG
CCGAAGGCTGAACTTCGACAGCCCATACAGCAGCCGTGCTGCTGTCCCCATTGTCCAAGG
CACAAACAAGCGACGATCATGGACGTACAGGCCCATGTACCGGAAGCCCAGAATATACAG
AATGTATCGAAGCCCTGATGTTCCTCGTGGATGTGAAGGCCCATGTAAAGTCCAGTCTTA
TGAGCAACGGGATGATATTAAGCATACTGGTATTGTTCGTTGTGTTAGTGATGTTACTCG
TGGATCTGGAATTACTCACAGAGTGGGTAAGAGGTTCTGTGTTAAATCGATATATTTTTT
AGGTAAAGTCTGGATGGATGAAAATATCAAGAAGCAGAATCACACTAATCAGGTCATGTT
CTTCTTGGTTCGTGATAGAAGGCCCTATGGAAACAGCCCAATGGATTTTGGACAGGTTTT
TAATATGTTCGATAATGAGCCCAGTACCGCAACTGTGAAGAATGATTCGCGGGATAGGTT
TCAAGTGATGAGGAAATTTCATGCTACAGTTATTGGTGGGCCCTCTGGAATGAAGGAACA
GGCATTAGTTAAGAGATTTTTTAGAATTAACAGTCATGTAACTTATAATCATCAGGAGGC
AGCCAAGTATGAGAACCATACTGAAAACGCCTTGTTATTGTATATGGCATGTACGCATGC
CTCTAATCCAGTGTATGCAACTATGAAAATACGCATCTATTTCTATGATTCAATATCAAA
TTAATAAAATTTATATTTTATATCATGAGTTGCTGTTACATTTATTGTGTTTTCAAGTAC
ATCATACAATACATGATCAACTGCTCTGATTACATTGTTAATTGAAATTACACCAAGACT
ATCTAAATACTTAAGAACTTGATATCTAAATACTCTTAAGAAACGACCAGTCTGAGGCTG
TAATGTCGTCCAAATTCGGAAGTTGAGAAAACATTTGTGAATCCCCAATGCCTTCCTGAT
GTTGTGGTTGAATCTTATCTGAATGGAAATGATGTCGTTGTTCATTAGAAATGGCCTCTG
GCTGTGTTCTGTTATCTTGAAATAGAGGGGATTGTTTATCTCCCAGATAAAAACGCCATT
CTCTGCTTGAGGAGCAGTGATGAGTTCCCCTGTGCGTGAATCCATGATTGTTGCAGTTGA
TGTGGAGGTAGTATGAGCAGCCACAGTCTAGGTCTACACGCTTACGCCTTATTGGTTTGT
TCTTGGCTATCTTGTGTTGGACCTTGATTGATACTTGCGAACAGTGGCTCGTAGAGGGTG
ACGAAGATTGCATTCTTGAGAGCCCAATTTTTCAAGGATATGTTTTTTTCTTCGTCTAGA
TATTCCCTATATGAGGAGGTAGGTCCTGGATTGCAGAGGAAGATAGTGGGAATTCCCCCT
TTAATTTGAATGGGCTTCCCGTACTTTGTGTTGCTTTGCCAGTCCCTCTGGGCCCCCATG
AATTCCTTGAAGTGCTTTAAATAATGCGGGTCTACGTCATCAATGACGTTGTACCACACA
TCATTACTGTACACCTTTGGGCTTAGGTCTAGATGTCCACATAAATAATTATGTGGGCCT
AGAGACCTGGCCCACATTGTTTTGCCTGTTCTGCTATCACCCTCAATGACAATACTTATG
GGTCTCCATGGCCGCGCAGCGGAAGATACGACGTTCTCGGCGACCCACTCGTCAAGTTCA
TCTGGAACTTGATTAAAAGAAGAAGAAAGAAATGGAGAAACATAAACTTCTAAAGGAGGA
CTAAAAATCCTATCTAAATTTGAACTTAAATTATGAAATTGTAAAATATAGTCCTTTGGG
GCCTTCTCTTTTAATATATTGAGGGCCTCGGATTTACTGCCTGAATTGAGTGCCTCGGCA
TATGCGTCGTTGGCAGATTGCTGACCTCCTCTAGCTGATCTGCTATCGATTTGGAAAACT
CCAAAATCAATGAAGTCTCCGTCTTTCTCCACGTAGGTCTTGACATCTGTTGAGCTCTTA
GCTGCCTGAATGTTCGGATGGAAATGTGCTGACCTGTTTGGGGATACCAGGTCGAAGAAC
CGTTGGTTCTTACATTGGTATTTGCCTTCGAATTGGATAAGCACATGGAGATGTGGTTCC
CCATTCTCGTGGAGTTCTCTGCAAACTTTGATGTATTTTTTATTTGTTGGGGTTTCTAGG
TTTTTTAATTGGGAAAGTGCTTCCTCTTTAGAGAGAGAACAATTGGGATATGTTAGGAAA
TAATTTTTGGCATATATTTTAAATAAACGAGGCATGTTGAAATGAATTGGTGTCCCTCAA
AGCTCTATGGCAATCGGTGTATCGGTGTCTTACTTATACCTGGACACCTAATGGCTATTT
GGTAATTTTGTAAAAGTACATTGCAATTCAAAATTCAAAATTCAAAAATCAAATCAATAA
AGCGGCCATCCGTATAATATT
>tomato 30d Rep2 (2).seq
ACCGGATGGCCGCGCCTTTTCTTTTTATGTGGTCCCCACGAGGGTTCCACAGACGTCACT
GTCAACCAATCAAATTGCATCCTCAAACGTTAGATAAGTGTTCATTTGTCTTTATATACT
TGGTCCCCAAGTAGTCTATCTTGCAATATGTGGGATCCACTTCTAAATGAATTTCCTGAA
TCTGTTCACGGATTTCGTTGTATGTTAGCTATTAAATATTTGCAGTCCGTTGAGGAAACT
TACGAGCCCAATACATTGGGCCACGATTTAATTAGGGATCTTATATCTGTTGTAAGGGCC
CGTGACTATGTCGAAGCGACCAGGCGATATAATCATTTCCACGCCCGCCTCGAAGGTTCG
CCGAAGGCTGAACTTCGACAGCCCATACAGCAGCCGTGCTGCTGTCCCCATTGTCCAAGG
CACAAACAAGCGACGATCATGGACGTACAGGCCCATGTACCGGAAGCCCAGAATATACAG
AATGTATCGAAGCCCTGATGTTCCTCGTGGATGTGAAGGCCCATGTAAAGTCCAGTCTTA
TGAGCAACGGGATGATATTAAGCATACTGGTATTGTTCGTTGTGTTAGTGATGTTACTCG
TGGATCTGGAATTACTCACAGAGTGGGTAAGAGGTTCTGTGTTAAATCGATATATTTTTT
AGGTAAAGTCTGGATGGATGAAAATATCAAGAAGCAGAATCACACTAATCAGGTCATGTT
CTTCTTGGTTCGTGATAGAAGGCCCTATGGAAACAGCCCAATGGATTTTGGACAGGTTTT
TAATATGTTCGATAATGAGCCCAGTACCGCAACTGTGAAGAATGATTCGCGGGATAGGTT
TCAAGTGATGAGGAAATTTCATGCTACAGTTATTGGTGGGCCCTCTGGAATGAAGGAACA
GGCATTAGTTAAGAGATTTTTTAGAATTAACAGTCATGTAACTTATAATCATCAGGAGGC
AGCCAAGTATGAGAACCATACTGAAAACGCCTTGTTATTGTATATGGCATGTACGCATGC
CTCTAATCCAGTGTATGCAACTATGAAAATACGCATCTATTTCTATGATTCAATATCAAA
TTAATAAAATTTATATTTTATATCATGAGTTGCTGTTACATTTATTGTGTTTTCAAGTAC
ATCATACAATACATGATCAACTGCTCTGATTACATTGTTAATTGAAATTACACCAAGACT
ATCTAAATACTTAAGAACTTGATATCTAAATACTCTTAAGAAACGACCAGTCTGAGGCTG
TAATGTCGTCCAAATTCGGAAGTTGAGAAAACATTTGTGAATCCCCAATGCCTTCCTGAT
GTTGTGGTTGAATCTTATCTGAATGGAAATGATGTCGTTGTTCATTAGAAATGGCCTCTG
GCTGTGTTCTGTTATCTTGAAATAGAGGGGATTGTTTATCTCCCAGATAAAAACGCCATT
CTCTGCTTGAGGAGCAGTGATGAGTTCCCCTGTGCGTGAATCCATGATTGTTGCAGTTGA
TGTGGAGGTAGTATGAGCAGCCACAGTCTAGGTCTACACGCTTACGCCTTATTGGTTTGT
TCTTGGCTATCTTGTGTTGGACCTTGATTGATACTTGCGAACAGTGGCTCGTAGAGGGTG
ACGAAGATTGCATTCTTGAGAGCCCAATTTTTCAAGGATATGTTTTTTTCTTCGTCTAGA
TATTCCCTATATGAGGAGGTAGGTCCTGGATTGCAGAGGAAGATAGTGGGAATTCCCCCT
TTAATTTGAATGGGCTTCCCGTACTTTGTGTTGCTTTGCCAGTCCCTCTGGGCCCCCATG
AATTCCTTGAAGTGCTTTAAATAATGCGGGTCTACGTCATCAATGACGTTGTACCACACA
TCATTACTGTACACCTTTGGGCTTAGGTCTAGATGTCCACATAAATAATTATGTGGGCCT
AGAGACCTGGCCCACATTGTTTTGCCTGTTCTGCTATCACCCTCAATGACAATACTTATG
GGTCTCCATGGCCGCGCAGCGGAAGATACGACGTTCTCGGCGACCCACTCGTCAAGTTCA
TCTGGAACTTGATTAAAAGAAGAAGAAAGAAATGGAGAAACATAAACTTCTAAAGGAGGA
CTAAAAATCCTATCTAAATTTGAACTTAAATTATGAAATTGTAAAATATAGTCCTTTGGG
GCCTTCTCTTTTAATATATTGAGGGCCTCGGATTTACTGCCTGAATTGAGTGCCTCGGCA
TATGCGTCGTTGGCAGATTGCTGACCTCCTCTAGCTGATCTGCTATCGATTTGGAAAACT
CCAAAATCAATGAAGTCTCCGTCTTTCTCCACGTAGGTCTTGACATCTGTTGAGCTCTTA
GCTGCCTGAATGTTCGGATGGAAATGTGCTGACCTGTTTGGGGATACCAGGTCGAAGAAC
CGTTGGTTCTTACATTGGTATTTGCCTTCGAATTGGATAAGCACATGGAGATGTGGTTCC
CCATTCTCGTGGAGTTCTCTGCAAACTTTGATGTATTTTTTATTTGTTGGGGTTTCTAGG
TTTTTTAATTGGGAAAGTGCTTCCTCTTTAGAGAGAGAACAATTGGGATATGTTAGGAAA
TAATTTTTGGCATATATTTTAAATAAACGAGGCATGTTGAAATGAATTGGTGTCCCTCAA
AGCTCTATGGCAATCGGTGTATCGGTGTCTTACTTATACCTGGACACCTAATGGCTATTT
GGTAATTTTGTAAAAGTACATTGCAATTCAAAATTCAAAATTCAAAAATCAAATCAATAA
AGCGGCCATCCGTATAATATT
>tomato 30d Rep2 (3).seq
ACCGGATGGCCGCGCCTTTTCTTTTTATGTGGTCCCCACGAGGGTTCCACAGACGTCACT
GTCAACCAATCAAATTGCATCCTCAAACGTTAGATAAGTGTTCATTTGTCTTTATATACT
TGGTCCCCAAGTAGTCTATCTTGCAATATGTGGGATCCACTTCTAAATGAATTTCCTGAA
TCTGTTCACGGATTTCGTTGTATGTTAGCTATTAAATATTTGCAGTCCGTTGAGGAAACT
TACGAGCCCAATACATTGGGCCACGATTTAATTAGGGATCTTATATCTGTTGTAAGGGCC
CGTGACTATGTCGAAGCGACCAGGCGATATAATCATTTCCACGCCCGCCTCGAAGGTTCG
CCGAAGGCTGAACTTCGACAGCCCATACAGCAGCCGTGCTGCTGTCCCCATTGTCCAAGG
CACAAACAAGCGACGATCATGGACGTACAGGCCCATGTACCGGAAGCCCAGAATATACAG
AATGTATCGAAGCCCTGATGTTCCTCGTGGATGTGAAGGCCCATGTAAAGTCCAGTCTTA
TGAGCAACGGGATGATATTAAGCATACTGGTATTGTTCGTTGTGTTAGTGATGTTACTCG
TGGATCTGGAATTACTCACAGAGTGGGTAAGAGGTTCTGTGTTAAATCGATATATTTTTT
AGGTAAAGTCTGGATGGATGAAAATATCAAGAAGCAGAATCACACTAATCAGGTCATGTT
CTTCTTGGTTCGTGATAGAAGGCCCTATGGAAACAGCCCAATGGATTTTGGACAGGTTTT
TAATATGTTCGATAATGAGCCCAGTACCGCAACTGTGAAGAATGATTCGCGGGATAGGTT
TCAAGTGATGAGGAAATTTCATGCTACAGTTATTGGTGGGCCCTCTGGAATGAAGGAACA
GGCATTAGTTAAGAGATTTTTTAGAATTAACAGTCATGTAACTTATAATCATCAGGAGGC
AGCCAAGTATGAGAACCATACTGAAAACGCCTTGTTATTGTATATGGCATGTACGCATGC
CTCTAATCCAGTGTATGCAACTATGAAAATACGCATCTATTTCTATGATTCAATATCAAA
TTAATAAAATTTATATTTTATATCATGAGTTGCTGTTACATTTATTGTGTTTTCAAGTAC
ATCATACAATACATGATCAACTGCTCTGATTACATTGTTAATTGAAATTACACCAAGACT
ATCTAAATACTTAAGAACTTGATATCTAAATACTCTTAAGAAACGACCAGTCTGAGGCTG
TAATGTCGTCCAAATTCGGAAGTTGAGAAAACATTTGTGAATCCCCAATGCCTTCCTGAT
GTTGTGGTTGAATCTTATCTGAATGGAAATGATGTCGTTGTTCATTAGAAATGGCCTCTG
GCTGTGTTCTGTTATCTTGAAATAGAGGGGATTGTTTATCTCCCAGATAAAAACGCCATT
CTCTGCTTGAGGAGCAGTGATGAGTTCCCCTGTGCGTGAATCCATGATTGTTGCAGTTGA
TGTGGAGGTAGTATGAGCAGCCACAGTCTAGGTCTACACGCTTACGCCTTATTGGTTTGT
TCTTGGCTATCTTGTGTTGGACCTTGATTGATACTTGCGAACAGTGGCTCGTAGAGGGTG
ACGAAGATTGCATTCTTGAGAGCCCAATTTTTCAAGGATATGTTTTTTTCTTCGTCTAGA
TATTCCCTATATGAGGAGGTAGGTCCTGGATTGCAGAGGAAGATAGTGGGAATTCCCCCT
TTAATTTGAATGGGCTTCCCGTACTTTGTGTTGCTTTGCCAGTCCCTCTGGGCCCCCATG
AATTCCTTGAAGTGCTTTAAATAATGCGGGTCTACGTCATCAATGACGTTGTACCACACA
TCATTACTGTACACCTTTGGGCTTAGGTCTAGATGTCCACATAAATAATTATGTGGGCCT
AGAGACCTGGCCCACATTGTTTTGCCTGTTCTGCTATCACCCTCAATGACAATACTTATG
GGTCTCCATGGCCGCGCAGCGGAAGATACGACGTTCTCGGCGACCCACTCGTCAAGTTCA
TCTGGAACTTGATTAAAAGAAGAAGAAAGAAATGGAGAAACATAAACTTCTAAAGGAGGA
CTAAAAATCCTATCTAAATTTGAACTTAAATTATGAAATTGTAAAATATAGTCCTTTGGG
GCCTTCTCTTTTAATATATTGAGGGCCTCGGATTTACTGCCTGAATTGAGTGCCTCGGCA
TATGCGTCGTTGGCAGATTGCTGACCTCCTCTAGCTGATCTGCTATCGATTTGGAAAACT
CCAAAATCAATGAAGTCTCCGTCTTTCTCCACGTAGGTCTTGACATCTGTTGAGCTCTTA
GCTGCCTGAATGTTCGGATGGAAATGTGCTGACCTGTTTGGGGATACCAGGTCGAAGAAC
CGTTGGTTCTTACATTGGTATTTGCCTTCGAATTGGATAAGCACATGGAGATGTGGTTCC
CCATTCTCGTGGAGTTCTCTGCAAACTTTGATGTATTTTTTATTTGTTGGGGTTTCTAGG
TTTTTTAATTGGGAAAGTGCTTCCTCTTTAGAGAGAGAACAATTGGGATATGTTAGGAAA
TAATTTTTGGCATATATTTTAAATAAACGAGGCATGTTGAAATGAATTGGTGTCCCTCAA
AGCTCTATGGCAATCGGTGTATCGGTGTCTTACTTATACCTGGACACCTAATGGCTATTT
GGTAATTTTGTAAAAGTACATTGCAATTCAAAATTCAAAATTCAAAAATCAAATCAATAA
AGCGGCCATCCGTATAATATT
>tomato 30d Rep2 (4).seq
ACCGGATGGCCGCGCCTTTTCTTTTTATGTGGTCCCCACGAGGGTTCCACAGACGTCACT
GTCAACCAATCAAATTGCATCCTCAAACGTTAGATAAGTGTTCATTTGTCTTTATATACT
TGGTCCCCAAGTAGTCTATCTTGCAATATGTGGGATCCACTTCTAAATGAATTTCCTGAA
TCTGTTCACGGATTTCGTTGTATGTTAGCTATTAAATATTTGCAGTCCGTTGAGGAAACT
TACGAGCCCAATACATTGGGCCACGATTTAATTAGGGATCTTATATCTGTTGTAAGGGCC
CGTGACTATGTCGAAGCGACCAGGCGATATAATCATTTCCACGCCCGCCTCGAAGGTTCG
CCGAAGGCTGAACTTCGACAGCCCATACAGCAGCCGTGCTGCTGTCCCCATTGTCCAAGG
CACAAACAAGCGACGATCATGGACGTACAGGCCCATGTACCGGAAGCCCAGAATATACAG
AATGTATCGAAGCCCTGATGTTCCTCGTGGATGTGAAGGCCCATGTAAAGTCCAGTCTTA
TGAGCAACGGGATGATATTAAGCATACTGGTATTGTTCGTTGTGTTAGTGATGTTACTCG
TGGATCTGGAATTACTCACAGAGTGGGTAAGAGGTTCTGTGTTAAATCGATATATTTTTT
AGGTAAAGTCTGGATGGATGAAAATATCAAGAAGCAGAATCACACTAATCAGGTCATGTT
CTTCTTGGTTCGTGATAGAAGGCCCTATGGAAACAGCCCAATGGATTTTGGACAGGTTTT
TAATATGTTCGATAATGAGCCCAGTACCGCAACTGTGAAGAATGATTCGCGGGATAGGTT
TCAAGTGATGAGGAAATTTCATGCTACAGTTATTGGTGGGCCCTCTGGAATGAAGGAACA
GGCATTAGTTAAGAGATTTTTTAGAATTAACAGTCATGTAACTTATAATCATCAGGAGGC
AGCCAAGTATGAGAACCATACTGAAAACGCCTTGTTATTGTATATGGCATGTACGCATGC
CTCTAATCCAGTGTATGCAACTATGAAAATACGCATCTATTTCTATGATTCAATATCAAA
TTAATAAAATTTATATTTTATATCATGAGTTGCTGTTACATTTATTGTGTTTTCAAGTAC
ATCATACAATACATGATCAACTGCTCTGATTACATTGTTAATTGAAATTACACCAAGACT
ATCTAAATACTTAAGAACTTGATATCTAAATACTCTTAAGAAACGACCAGTCTGAGGCTG
TAATGTCGTCCAAATTCGGAAGTTGAGAAAACATTTGTGAATCCCCAATGCCTTCCTGAT
GTTGTGGTTGAATCTTATCTGAATGGAAATGATGTCGTTGTTCATTAGAAATGGCCTCTG
GCTGTGTTCTGTTATCTTGAAATAGAGGGGATTGTTTATCTCCCAGATAAAAACGCCATT
CTCTGCTTGAGGAGCAGTGATGAGTTCCCCTGTGCGTGAATCCATGATTGTTGCAGTTGA
TGTGGAGGTAGTATGAGCAGCCACAGTCTAGGTCTACACGCTTACGCCTTATTGGTTTGT
TCTTGGCTATCTTGTGTTGGACCTTGATTGATACTTGCGAACAGTGGCTCGTAGAGGGTG
ACGAAGATTGCATTCTTGAGAGCCCAATTTTTCAAGGATATGTTTTTTTCTTCGTCTAGA
TATTCCCTATATGAGGAGGTAGGTCCTGGATTGCAGAGGAAGATAGTGGGAATTCCCCCT
TTAATTTGAATGGGCTTCCCGTACTTTGTGTTGCTTTGCCAGTCCCTCTGGGCCCCCATG
AATTCCTTGAAGTGCTTTAAATAATGCGGGTCTACGTCATCAATGACGTTGTACCACACA
TCATTACTGTACACCTTTGGGCTTAGGTCTAGATGTCCACATAAATAATTATGTGGGCCT
AGAGACCTGGCCCACATTGTTTTGCCTGTTCTGCTATCAACCTCAATGACAATACTTATG
GGTCTCCATGGCCGCGCAGCGGAAGATACGACGTTCTCGGCGACCCACTCGTCAAGTTCA
TCTGGAACTTGATTAAAAGAAGAAGAAAGAAATGGAGAAACATAAACTTCTAAAGGAGGA
CTAAAAATCCTATCTAAATTTGAACTTAAATTATGAAATTGTAAAATATAGTCCTTTGGG
GCCTTCTCTTTTAATATATTGAGGGCCTCGGATTTACTGCCTGAATTGAGTGCCTCGGCA
TATGCGTCGTTGGCAGATTGCTGACCTCCTCTAGCTGATCTGCTATCGATTTGGAAAACT
CCAAAATCAATGAAGTCTCCGTCTTTCTCCACGTAGGTCTTGACATCTGTTGAGCTCTTA
GCTGCCTGAATGTTCGGATGGAAATGTGCTGACCTGTTTGGGGATACCAGGTCGAAGAAC
CGTTGGTTCTTACATTGGTATTTGCCTTCGAATTGGATAAGCACATGGAGATGTGGTTCC
CCATTCTCGTGGAGTTCTCTGCAAACTTTGATGTATTTTTTATTTGTTGGGGTTTCTAGG
TTTTTTAATTGGGAAAGTGCTTCCTCTTTAGAGAGAGAACAATTGGGATATGTTAGGAAA
TAATTTTTGGCATATATTTTAAATAAACGAGGCATGTTGAAATGAATTGGTGTCCCTCAA
AGCTCTATGGCAATCGGTGTATCGGTGTCTTACTTATACCTGGACACCTAATGGCTATTT
GGTAATTTTGTAAAAGTACATTGCAATTCAAAATTCAAAATTCAAAAATCAAATCAATAA
AGCGGCCATCCGTATAATATT
>tomato 30d Rep2 (5).seq
ACCGGATGGCCGCGCCTTTTCTTTTTATGTGGTCCCCACGAGGGTTCCACAGACGTCACT
GTCAACCAATCAAATTGCATCCTCAAACGTTAGATAAGTGTTCATTTGTCTTTATATACT
TGGTCCCCAAGTAGTCTATCTTGCAATATGTGGGATCCACTTCTAAATGAATTTCCTGAA
TCTGTTCACGGATTTCGTTGTATGTTAGCTATTAAATATTTGCAGTCCGTTGAGGAAACT
TACGAGCCCAATACATTGGGCCACGATTTAATTAGGGATCTTATATCTGTTGTAAGGGCC
CGTGACTATGTCGAAGCGACCAGGCGATATAATCATTTCCACGCCCGCCTCGAAGGTTCG
CCGAAGGCTGAACTTCGACAGCCCATACAGCAGCCGTGCTGCTGTCCCCATTGTCCAAGG
CACAAACAAGCGACGATCATGGACGTACAGGCCCATGTACCGGAAGCCCAGAATATACAG
AATGTATCGAAGCCCTGATGTTCCTCGTGGATGTGAAGGCCCATGTAAAGTCCAGTCTTA
TGAGCAACGGGATGATATTAAGCATACTGGTATTGTTCGTTGTGTTAGTGATGTTACTCG
TGGATCTGGAATTACTCACAGAGTGGGTAAGAGGTTCTGTGTTAAATCGATATATTTTTT
AGGTAAAGTCTGGATGGATGAAAATATCAAGAAGCAGAATCACACTAATCAGGTCATGTT
CTTCTTGGTTCGTGATAGAAGGCCCTATGGAAACAGCCCAATGGATTTTGGACAGGTTTT
TAATATGTTCGATAATGAGCCCAGTACCGCAACTGTGAAGAATGATTCGCGGGATAGGTT
TCAAGTGATGAGGAAATTTCATGCTACAGTTATTGGTGGGCCCTCTGGAATGAAGGAACA
GGCATTAGTTAAGAGATTTTTTAGAATTAACAGTCATGTAACTTATAATCATCAGGAGGC
AGCCAAGTATGAGAACCATACTGAAAACGCCTTGTTATTGTATATGGCATGTACGCATGC
CTCTAATCCAGTGTATGCAACTATGAAAATACGCATCTATTTCTATGATTCAATATCAAA
TTAATAAAATTTATATTTTATATCATGAGTTGCTGTTACATTTATTGTGTTTTCAAGTAC
ATCATACAATACATGATCAACTGCTCTGATTACATTGTTAATTGAAATTACACCAAGACT
ATCTAAATACTTAAGAACTTGATATCTAAATACTCTTAAGAAACGACCAGTCTGAGGCTG
TAATGTCGTCCAAATTCGGAAGTTGAGAAAACATTTGTGAATCCCCAATGCCTTCCTGAT
GTTGTGGTTGAATCTTATCTGAATGGAAATGATGTCGTTGTTCATTAGAAATGGCCTCTG
GCTGTGTTCTGTTATCTTGAAATAGAGGGGATTGTTTATCTCCCAGATAAAAACGCCATT
CTCTGCTTGAGGAGCAGTGATGAGTTCCCCTGTGCGTGAATCCATGATTGTTGCAGTTGA
TGTGGAGGTAGTATGAGCAGCCACAGTCTAGGTCTACACGCTTACGCCTTATTGGTTTGT
TCTTGGCTATCTTGTGTTGGACCTTGATTGATACTTGCGAACAGTGGCTCGTAGAGGGTG
ACGAAGATTGCATTCTTGAGAGCCCAATTTTTCAAGGATATGTTTTTTTCTTCGTCTAGA
TATTCCCTATATGAGGAGGTAGGTCCTGGATTGCAGAGGAAGATAGTGGGAATTCCCCCT
TTAATTTGAATGGGCTTCCCGTACTTTGTGTTGCTTTGCCAGTCCCTCTGGGCCCCCATG
AATTCCTTGAAGTGCTTTAAATAATGCGGGTCTACGTCATCAATGACGTTGTACCACACA
TCATTACTGTACACCTTTGGGCTTAGGTCTAGATGTCCACATAAATAATTATGTGGGCCT
AGAGACCTGGCCCACATTGTTTTGCCTGTTCTGCTATCACCCTCAATGACAATACTTATG
GGTCTCCATGGCCGCGCAGCGGAAGATACGACGTTCTCGGCGACCCACTCGTCAAGTTCA
TCTGGAACTTGATTAAAAGAAGAAGAAAGAAATGGAGAAACATAAACTTCTAAAGGAGGA
CTAAAAATCCTATCTAAATTTGAACTTAAATTATGAAATTGTAAAATATAGTCCTTTGGG
GCCTTCTCTTTTAATATATTGAGGGCCTCGGATTTACTGCCTGAATTGAGTGCCTCGGCA
TATGCGTCGTTGGCAGATTGCTGACCTCCTCTAGCTGATCTGCTATCGATTTGGAAAACT
CCAAAATCAATGAAGTCTCCGTCTTTCTCCACGTAGGTCTTGACATCTGTTGAGCTCTTA
GCTGCCTGAATGTTCGGATGGAAATGTGCTGACTTGTTTGGGGATACCAGGTCGAAGAAC
CGTTGGTTCTTACATTGGTATTTGCCTTCGAATTGGATAAGCACATGGAGATGTGGTTCC
CCATTCTCGTGGAGTTCTCTGCAAACTTTGATGTATTTTTTATTTGTTGGGGTTTCTAGG
TTTTTTAATTGGGAAAGTGCTTCCTCTTTAGAGAGAGAACAATTGGGATATGTTAGGAAA
TAATTTTTGGCATATATTTTAAATAAACGAGGCATGTTGAAATGAATTGGTGTCCCTCAA
AGCTCTATGGCAATCGGTGTATCGGTGTCTTACTTATACCTGGACACCTAATGGCTATTT
GGTAATTTTGTAAAAGTACATTGCAATTCAAAATTCAAAATTCAAAAATCAAATCAATAA
AGCGGCCATCCGTATAATATT
>tomato 30d Rep2 (6).seq
ACCGGATGGCCGCGCCTTTTCTTTTTATGTGGTCCCCACGAGGGTTCCACAGACGTCACT
GTCAACCAATCAAATTGCATCCTCAAACGTTAGATAAGTGTTCATTTGTCTTTATATACT
TGGTCCCCAAGTAGTCTATCTTGCAATATGTGGGATCCACTTCTAAATGAATTTCCTGAA
TCTGTTCACGGATTTCGTTGTATGTTAGCTATTAAATATTTGCAGTCCGTTGAGGAAACT
TACGAGCCCAATACATTGGGCCACGATTTAATTAGGGATCTTATATCTGTTGTAAGGGCC
CGTGACTATGTCGAAGCGACCAGGCGATATAATCATTTCCACGCCCGCCTCGAAGGTTCG
CCGAAGGCTGAACTTCGACAGCCCATACAGCAGCCGTGCTGCTGTCCCCATTGTCCAAGG
CACAAACAAGCGACGATCATGGACGTACAGGCCCATGTACCGGAAGCCCAGAATATACAG
AATGTATCGAAGCCCTGATGTTCCTCGTGGATGTGAAGGCCCATGTAAAGTCCAGTCTTA
TGAGCAACGGGATGATATTAAGCATACTGGTATTGTTCGTTGTGTTAGTGATGTTACTCG
TGGATCTGGAATTACTCACAGAGTGGGTAAGAGGTTCTGTGTTAAATCGATATATTTTTT
AGGTAAAGTCTGGATGGATGAAAATATCAAGAAGCAGAATCACACTAATCAGGTCATGTT
CTTCTTGGTTCGTGATAGAAGGCCCTATGGAAACAGCCCAATGGATTTTGGACAGGTTTT
TAATATGTTCGATAATGAGCCCAGTACCGCAACTGTGAAGAATGATTCGCGGGATAGGTT
TCAAGTGATGAGGAAATTTCATGCTACAGTTATTGGTGGGCCCTCTGGAATGAAGGAACA
GGCATTAGTTAAGAGATTTTTTAGAATTAACAGTCATGTAACTTATAATCATCAGGAGGC
AGCCAAGTATGAGAACCATACTGAAAACGCCTTGTTATTGTATATGGCATGTACGCATGC
CTCTAATCCAGTGTATGCAACTATGAAAATACGCATCTATTTCTATGATTCAATATCAAA
TTAATAAAATTTATATTTTATATCATGAGTTGCTGTTACATTTATTGTGTTTTCAAGTAC
ATCATACAATACATGATCAACTGCTCTGATTACATTGTTAATTGAAATTACACCAAGACT
ATCTAAATACTTAAGAACTTGATATCTAAATACTCTTAAGAAACGACCAGTCTGAGGCTG
TAATGTCGTCCAAATTCGGAAGTTGAGAAAACATTTGTGAATCCCCAATGCCTTCCTGAT
GTTGTGGTTGAATCTTATCTGAATGGAAATGATGTCGTTGTTCATTAGAAATGGCCTCTG
GCTGTGTTCTGTTATCTTGAAATAGAGGGGATTGTTTATCTCCCAGATAAAAACGCCATT
CTCTGCTTGAGGAGCAGTGATGAGTTCCCCTGTGCGTGAATCCATGATTGTTGCAGTTGA
TGTGGAGGTAGTATGAGCAGCCACAGTCTAGGTCTACACGCTTACGCCTTATTGGTTTGT
TCTTGGCTATCTTGTGTTGGACCTTGATTGATACTTGCGAACAGTGGCTCGTAGAGGGTG
ACGAAGATTGCATTCTTGAGAGCCCAATTTTTCAAGGATATGTTTTTTTCTTCGTCTAGA
TATTCCCTATATGAGGAGGTAGGTCCTGGATTGCAGAGGAAGATAGTGGGAATTCCCCCT
TTAATTTGAATGGGCTTCCCGTACTTTGTGTTGCTTTGCCAGTCCCTCTGGGCCCCCATG
AATTCCTTGAAGTGCTTTAAATAATGCGGGTCTACGTCATCAATGACGTTGTACCACACA
TCATTACTGTACACCTTTGGGCTTAGGTCTAGATGTCCACATAAATAATTATGTGGGCCT
AGAGACCTGGCCCACATTGTTTTGCCTGTTCTGCTATCACCCTCAATGACAATACTTATG
GGTCTCCATGGCCGCGCAGCGGAAGATACGACGTTCTCGGCGACCCACTCGTCAAGTTCA
TCTGGAACTTGATTAAAAGAAGAAGAAAGAAATGGAGAAACATAAACTTCTAAAGGAGGA
CTAAAAATCCTATCTAAATTTGAACTTAAATTATGAAATTGTAAAATATAGTCCTTTGGG
GCCTTCTCTTTTAATATATTGAGGGCCTCGGATTTACTGCCTGAATTGAGTGCCTCGGCA
TATGCGTCGTTGGCAGATTGCTGACCTCCTCTAGCTGATCTGCTATCGATTTGGAAAACT
CCAAAATCAATGAAGTCTCCGTCTTTCTCCACGTAGGTCTTGACATCTGTTGAGCTCTTA
GCTGCCTGAATGTTCGGATGGAAATGTGCTGACCTGTTTGGGGATACCAGGTCGAAGAAC
CGTTGGTTCTTACATTGGTATTTGCCTTCGAATTGGATAAGCACATGGAGATGTGGTTCC
CCATTCTCGTGGAGTTCTCTGCAAACTTTGATGTATTTTTTATTTGTTGGGGTTTCTAGG
TTTTTTAATTGGGAAAGTGCTTCCTCTTTAGAGAGAGAACAATTGGGATATGTTAGGAAA
TAATTTTTGGCATATATTTTAAATAAACGAGGCATGTTGAAATGAATTGGTGTCCCTCAA
AGCTCTATGGCAATCGGTGTATCGGTGTCTTACTTATACCTGGACACCTAATGGCTATTT
GGTAATTTTGTAAAAGTACATTGCAATTCAAAATTCAAAATTCAAAAATCAAATCAATAA
AGCGGCCATCCGTATAATATT
>tomato 30d Rep2 (7).seq
ACCGGATGGCCGCGCCTTTTCTTTTTATGTGGTCCCCACGAGGGTTCCACAGACGTCACT
GTCAACCAATCAAATTGCATCCTCAAACGTTAGATAAGTGTTCATTTGTCTTTATATACT
TGGTCCCCAAGTAGTCTATCTTGCAATATGTGGGATCCACTTCTAAATGAATTTCCTGAA
TCTGTTCACGGATTTCGTTGTATGTTAGCTATTAAATATTTGCAGTCCGTTGAGGAAACT
TACGAGCCCAATACATTGGGCCACGATTTAATTAGGGATCTTATATCTGTTGTAAGGGCC
CGTGACTATGTCGAAGCGACCAGGCGATATAATCATTTCCACGCCCGCCTCGAAGGTTCG
CCGAAGGCTGAACTTCGACAGCCCATACAGCAGCCGTGCTGCTGTCCCCATTGTCCAAGG
CACAAACAAGCGACGATCATGGACGTACAGGCCCATGTACCGGAAGCCCAGAATATACAG
AATGTATCGAAGCCCTGATGTTCCTCGTGGATGTGAAGGCCCATGTAAAGTCCAGTCTTA
TGAGCAACGGGATGATATTAAGCATACTGGTATTGTTCGTTGTGTTAGTGATGTTACTCG
TGGATCTGGAATTACTCACAGAGTGGGTAAGAGGTTCTGTGTTAAATCGATATATTTTTT
AGGTAAAGTCTGGATGGATGAAAATATCAAGAAGCAGAATCACACTAATCAGGTCATGTT
CTTCTTGGTTCGTGATAGAAGGCCCTATGGAAACAGCCCAATGGATTTTGGACAGGTTTT
TAATATGTTCGATAATGAGCCCAGTACCGCAACTGTGAAGAATGATTCGCGGGATAGGTT
TCAAGTGATGAGGAAATTTCATGCTACAGTTATTGGTGGGCCCTCTGGAATGAAGGAACA
GGCATTAGTTAAGAGATTTTTTAGAATTAACAGTCATGTAACTTATAATCATCAGGAGGC
AGCCAAGTATGAGAACCATACTGAAAACGCCTTGTTATTGTATATGGCATGTACGCATGC
CTCTAATCCAGTGTATGCAACTATGAAAATACGCATCTATTTCTATGATTCAATATCAAA
TTAATAAAATTTATATTTTATATCATGAGTTGCTGTTACATTTATTGTGTTTTCAAGTAC
ATCATACAATACATGATCAACTGCTCTGATTACATTGTTAATTGAAATTACACCAAGACT
ATCTAAATACTTAAGAACTTGATATCTAAATACTCTTAAGAAACGACCAGTCTGAGGCTG
TAATGTCGTCCAAATTCGGAAGTTGAGAAAACATTTGTGAATCCCCAATGCCTTCCTGAT
GTTGTGGTTGAATCTTATCTGAATGGAAATGATGTCGTTGTTCATTAGAAATGGCCTCTG
GCTGTGTTCTGTTATCTTGAAATAGAGGGGATTGTTTATCTCCCAGATAAAAACGCCATT
CTCTGCTTGAGGAGCAGTGATGAGTTCCCCTGTGCGTGAATCCATGATTGTTGCAGTTGA
TGTGGAGGTAGTATGAGCAGCCACAGTCTAGGTCTACACGCTTACGCCTTATTGGTTTGT
TCTTGGCTATCTTGTGTTGGACCTTGATTGATACTTGCGAACAGTGGCTCGTAGAGGGTG
ACGAAGATTGCATTCTTGAGAGCCCAATTTTTCAAGGATATGTTTTTTTCTTCGTCTAGA
TATTCCCTATATGAGGAGGTAGGTCCTGGATTGCAGAGGAAGATAGTGGGAATTCCCCCT
TTAATTTGAATGGGCTTCCCGTACTTTGTGTTGCTTTGCCAGTCCCTCTGGGCCCCCATG
AATTCCTTGAAGTGCTTTAAATAATGCGGGTCTACGTCATCAATGACGTTGTACCACACA
TCATTACTGTACACCTTTGGGCTTAGGTCTAGATGTCCACATAAATAATTATGTGGGCCT
AGAGACCTGGCCCACATTGTTTTGCCTGTTCTGCTATCACCCTCAATGACAATACTTATG
GGTCTCCATGGCCGCGCAGCGGAAGATACGACGTTCTCGGCGACCCACTCGTCAAGTTCA
TCTGGAACTTGATTAAAAGAAGAAGAAAGAAATGGAGAAACATAAACTTCTAAAGGAGGA
CTAAAAATCCTATCTAAATTTGAACTTAAATTATGAAATTGTAAAATATAGTCCTTTGGG
GCCTTCTCTTTTAATATATTGAGGGCCTCGGATTTACTGCCTGAATTGAGTGCCTCGGCA
TATGCGTCGTTGGCAGATTGCTGACCTCCTCTAGCTGATCTGCTATCGATTTGGAAAACT
CCAAAATCAATGAAGTCTCCGTCTTTCTCCACGTAGGTCTTGACATCTGTTGAGCTCTTA
GCTGCCTGAATGTTCGGATGGAAATGTGCTGACCTGTTTGGGGATACCAGGTCGAAGAAC
CGTTGGTTCTTACATTGGTATTTGCCTTCGAATTGGATAAGCACATGGAGATGTGGTTCC
CCATTCTCGTGGAGTTCTCTGCAAACTTTGATGTATTTTTTATTTGTTGGGGTTTCTAGG
TTTTTTAATTGGGAAAGTGCTTCCTATTTAGAGAGAGAACAATTGGGATATGTTAGGAAA
TAATTTTTGGCATATATTTTAAATAAACGAGGCATGTTGAAATGAATTGGTGTCCCTCAA
AGCTCTATGGCAATCGGTGTATCGGTGTCTTACTTATACCTGGACACCTAATGGCTATTT
GGTAATTTTGTAAAAGTACATTGCAATTCAAAATTCAAAATTCAAAAATCAAATCAATAA
AGCGGCCATCCGTATAATATT
>tomato 30d Rep2 (8).seq
ACCGGATGGCCGCGCCTTTTCTTTTTATGTGGTCCCCACGAGGGTTCCACAGACGTCACT
GTCAACCAATCAAATTGCATCCTCAAACGTTAGATAAGTGTTCATTTGTCTTTATATACT
TGGTCCCCAAGTAGTCTATCTTGCAATATGTGGGATCCACTTCTAAATGAATTTCCTGAA
TCTGTTCACGGATTTCGTTGTATGTTAGCTATTAAATATTTGCAGTCCGTTGAGGAAACT
TACGAGCCCAATACATTGGGCCACGATTTAATTAGGGATCTTATATCTGTTGTAAGGGCC
CGTGACTATGTCGAAGCGACCAGGCGATATAATCATTTCCACGCCCGCCTCGAAGGTTCG
CCGAAGGCTGAACTTCGACAGCCCATACAGCAGCCGTGCTGCTGTCCCCATTGTCCAAGG
CACAAACAAGCGACGATCATGGACGTACAGGCCCATGTACCGGAAGCCCAGAATATACAG
AATGTATCGAAGCCCTGATGTTCCTCGTGGATGTGAAGGCTCATGTAAAGTCCAGTCTTA
TGAGCAACGGGATGATATTAAGCATACTGGTATTGTTCGTTGTGTTAGTGATGTTACTCG
TGGATCTGGAATTACTCACAGAGTGGGTAAGAGGTTCTGTGTTAAATCGATATATTTTTT
AGGTAAAGTCTGGATGGATGAAAATATCAAGAAGCAGAATCACACTAATCAGGTCATGTT
CTTCTTGGTTCGTGATAGAAGGCCCTATGGAAACAGCCCAATGGATTTTGGACAGGTTTT
TAATATGTTCGATAATGAGCCCAGTACCGCAACTGTGAAGAATGATTCGCGGGATAGGTT
TCAAGTGATGAGGAAATTTCATGCTACAGTTATTGGTGGGCCCTCTGGAATGAAGGAACA
GGCATTAGTTAAGAGATTTTTTAGAATTAACAGTCATGTAACTTATAATCATCAGGAGGC
AGCCAAGTATGAGAACCATACTGAAAACGCCTTGTTATTGTATATGGCATGTACGCATGC
CTCTAATCCAGTGTATGCAACTATGAAAATACGCATCTATTTCTATGATTCAATATCAAA
TTAATAAAATTTATATTTTATATCATGAGTTGCTGTTACATTTATTGTGTTTTCAAGTAC
ATCATACAATACATGATCAACTGCTCTGATTACATTGTTAATTGAAATTACACCAAGACT
ATCTAAATACTTAAGAACTTGATATCTAAATACTCTTAAGAAACGACCAGTCTGAGGCTG
TAATGTCGTCCAAATTCGGAAGTTGAGAAAACATTTGTGAATCCCCAATGCCTTCCTGAT
GTTGTGGTTGAATCTTATCTGAATGGAAATGATGTCGTTGTTCATTAGAAATGGCCTCTG
GCTGTGTTCTGTTATCTTGAAATAGAGGGGATTGTTTATCTCCCAGATAAAAACGCCATT
CTCTGCTTGAGGAGCAGTGATGAGTTCCCCTGTGCGTGAATCCATGATTGTTGCAGTTGA
TGTGGAGGTAGTATGAGCAGCCACAGTCTAGGTCTACACGCTTACGCCTTATTGGTTTGT
TCTTGGCTATCTTGTGTTGGACCTTGATTGATACTTGCGAACAGTGGCTCGTAGAGGGTG
ACGAAGATTGCATTCTTGAGAGCCCAATTTTTCAAGGATATGTTTTTTTCTTCGTCTAGA
TATTCCCTATATGAGGAGGTAGGTCCTGGATTGCAGAGGAAGATAGTGGGAATTCCCCCT
TTAATTTGAATGGGCTTCCCGTACTTTGTGTTGCTTTGCCAGTCCCTCTGGGCCCCCATG
AATTCCTTGAAGTGCTTTAAATAATGCGGGTCTACGTCATCAATGACGTTGTACCACACA
TCATTACTGTACACCTTTGGGCTTAGGTCTAGATGTCCACATAAATAATTATGTGGGCCT
AGAGACCTGGCCCACATTGTTTTGCCTGTTCTGCTATCACCCTCAATGACAATACTTATG
GGTCTCCATGGCCGCGCAGCGGAAGATACGACGTTCTCGGCGACCCACTCGTCAAGTTCA
TCTGGAACTTGATTAAAAGAAGAAGAAAGAAATGGAGAAACATAAACTTCTAAAGGAGGA
CTAAAAATCCTATCTAAATTTGAACTTAAATTATGAAATTGTAAAATATAGTCCTTTGGG
GCCTTCTCTTTTAATATATTGAGGGCCTCGGATTTACTGCCTGAATTGAGTGCCTCGGCA
TATGCGTCGTTGGCAGATTGCTGACCTCCTCTAGCTGATCTGCTATCGATTTGGAAAACT
CCAAAATCAATGAAGTCTCCGTCTTTCTCCACGTAGGTCTTGACATCTGTTGAGCTCTTA
GCTGCCTGAATGTTCGGATGGAAATGTGCTGACCTGTTTGGGGATACCAGGTCGAAGAAC
CGTTGGTTCTTACATTGGTATTTGCCTTCGAATTGGATAAGCACATGGAGATGTGGTTCC
CCATTCTCGTGGAGTTCTCTGCAAACTTTGATGTATTTTTTATTTGTTGGGGTTTCTAGG
TTTTTTAATTGGGAAAGTGCTTCCTCTTTAGAGAGAGAACAATTGGGATATGTTAGGAAA
TAATTTTTGGCATATATTTTAAATAAACGAGGCATGTTGAAATGAATTGGTGTCCCTCAA
AGCTCTATGGCAATCGGTGTATCGGTGTCTTACTTATACCTGGACACCTAATGGCTATTT
GGTAATTTTGTAAAAGTACATTGCAATTCAAAATTCAAAATTCAAAAATCAAATCAATAA
AGCGGCCATCCGTATAATATT
>tomato 30d Rep2 (9).seq
ACCGGATGGCCGCGCCTTTTCTTTTTATGTGGTCCCCACGAGGGTTCCACAGACGTCACT
GTCAACCAATCAAATTGCATCCTCAAACGTTAGATAAGTGTTCATTTGTCTTTATATACT
TGGTCCCCAAGTAGTCTATCTTGCAATATGTGGGATCCACTTCTAAATGAATTTCCTGAA
TCTGTTCACGGATTTCGTTGTATGTTAGCTATTAAATATTTGCAGTCCGTTGAGGAAACT
TACGAGCCCAATACATTGGGCCACGATTTAATTAGGGATCTTATATCTGTTGTAAGGGCC
CGTGACTATGTCGAAGCGACCAGGCGATATAATCATTTCCACGCCCGCCTCGAAGGTTCG
CCGAAGGCTGAACTTCGACAGCCCATACAGCAGCCGTGCTGCTGTCCCCATTGTCCAAGG
CACAAACAAGCGACGATCATGGACGTACAGGCCCATGTACCGGAAGCCCAGAATATACAG
AATGTATCGAAGCCCTGATGTTCCTCGTGGATGTGAAGGCCCATGTAAAGTCCAGTCTTA
TGAGCAACGGGATGATATTAAGCATACTGGTATTGTTCGTTGTGTTAGTGATGTTACTCG
TGGATCTGGAATTACTCACAGAGTGGGTAAGAGGTTCTGTGTTAAATCGATATATTTTTT
AGGTAAAGTCTGGATGGATGAAAATATCAAGAAGCAGAATCACACTAATCAGGTCATGTT
CTTCTTGGTTCGTGATAGAAGGCCCTATGGAAACAGCCCAATGGATTTTGGACAGGTTTT
TAATATGTTCGATAATGAGCCCAGTACCGCAACTGTGAAGAATGATTCGCGGGATAGGTT
TCAAGTGATGAGGAAATTTCATGCTACAGTTATTGGTGGGCCCTCTGGAATGAAGGAACA
GGCATTAGTTAAGAGATTTTTTAGAATTAACAGTCATGTAACTTATAATCATCAGGAGGC
AGCCAAGTATGAGAACCATACTGAAAACGCCTTGTTATTGTATATGGCATGTACGCATGC
CTCTAATCCAGTGTATGCAACTATGAAAATACGCATCTATTTCTATGATTCAATATCAAA
TTAATAAAATTTATATTTTATATCATGAGTTGCTGTTACATTTATTGTGTTTTCAAGTAC
ATCATACAATACATGATCAACTGCTCTGATTACATTGTTAATTGAAATTACACCAAGACT
ATCTAAATACTTAAGAACTTGATATCTAAATACTCTTAAGAAACGACCAGTCTGAGGCTG
TAATGTCGTCCAAATTCGGAAGTTGAGAAAACATTTGTGAATCCCCAATGCCTTCCTGAT
GTTGTGGTTGAATCTTATCTGAATGGAAATGATGTCGTTGTTCATTAGAAATGGCCTCTG
GCTGTGTTCTGTTATCTTGAAATAGAGGGGATTGTTTATCTCCCAGATAAAAACGCCATT
CTCTGCTTGAGGAGCAGTGATGAGTTCCCCTGTGCGTGAATCCATGATTGTTGCAGTTGA
TGTGGAGGTAGTATGAGCAGCCACAGTCTAGGTCTACACGCTTACGCCTTATTGGTTTGT
TCTTGGCTATCTTGTGTTGGACCTTGATTGATACTTGCGAACAGTGGCTCGTAGAGGGTG
ACGAAGATTGCATTCTTGAGAGCCCAATTTTTCAAGGATATGTTTTTTTCTTCGTCTAGA
TATTCCCTATATGAGGAGGTAGGTCCTGGATTGCAGAGGAAGATAGTGGGAATTCCCCCT
TTAATTTGAATGGGCTTCCCGTACTTTGTGTTGCTTTGCCAGTCCCTCTGGGCCCCCATG
AATTCCTTGAAGTGCTTTAAATAATGCGGGTCTACGTCATCAATGACGTTGTACCACACA
TCATTACTGTACACCTTTGGGCTTAGGTCTAGATGTCCACATAAATAATTATGTGGGCCT
AGAGACCTGGCCCACATTGTTTTGCCTGTTCTGCTATCACCCTCAATGACAATACTTATG
GGTCTCCATGGCCGCGCAGCGGAAGATACGACGTTCTCGGCGACCCACTCGTCAAGTTCA
TCTGGAACTTGATTAAAAGAAGAAGAAAGAAATGGAGAAACATAAACTTCTAAAGGAGGA
CTAAAAATCCTATCTAAATTTGAACTTAAATTATGAAATTGTAAAATATAGTCCTTTGGG
GCCTTCTCTTTTAATATATTGAGGGCCTCGGATTTACTGCCTGAATTGAGTGCCTCGGCA
TATGCGTCGTTGGCAGATTGCTGACCTCCTCTAGCTGATCTGCTATCGATTTGGAAAACT
CCAAAATCAATGAAGTCTCCGTCTTTCTCCACGTAGGTCTTGACATCTGTTGAGCTCTTA
GCTGCCTGAATGTTCGGATGGAAATGTGCTGACCTGTTTGGGGATACCAGGTCGAAGAAC
CGTTGGTTCTTACATTGGTATTTGCCTTCGAATTGGATAAGCACATGGAGATGTGGTTCC
CCATTCTCGTGGAGTTCTCTGCAAACTTTGATGTATTTTTTATTTGTTGGGGTTTCTAGG
TTTTTTAATTGGGAAAGTGCTTCCTCTTTAGAGAGAGAACAATTGGGATATGTTAGGAAA
TAATTTTTGGCATATATTTTAAATAAACGAGGCATGTTGAAATGAATTGGTGTCCCTCAA
AGCTCTATGGCAATCGGTGTATCGGTGTCTTACTTATACCTGGACACCTAATGGCTATTT
GGTAATTTTGTAAAAGTACATTGCAATTCAAAATTCAAAATTCAAAAATCAAATCAATAA
AGCGGCCATCCGTATAATATT
>tomato 30d Rep2 (10).seq
ACCGGATGGCCGCGCCTTTTCTTTTTATGTGGTCCCCACGAGGGTTCCACAGACGTCACT
GTCAACCAATCAAATTGCATCCTCAAACGTTAGATAAGTGTTCATTTGTCTTTATATACT
TGGTCCCCAAGTAGTCTATCTTGCAATATGTGGGATCCACTTCTAAATGAATTTCCTGAA
TCTGTTCACGGATTTCGTTGTATGTTAGCTATTAAATATTTGCAGTCCGTTGAGGAAACT
TACGAGCCCAATACATTGGGCCACGATTTAATTAGGGATCTTATATCTGTTGTAAGGGCC
CGTGACTATGTCGAAGCGACCAGGCGATATAATCATTTCCACGCCCGCCTCGAAGGTTCG
CCGAAGGCTGAACTTCGACAGCCCATACAGCAGCCGTGCTGCTGTCCCCATTGTCCAAGG
CACAAACAAGCGACGATCATGGACGTACAGGCCCATGTACCGGAAGCCCAGAATATACAG
AATGTATCGAAGCCCTGATGTTCCTCGTGGATGTGAAGGCCCATGTAAAGTCCAGTCTTA
TGAGCAACGGGATGATATTAAGCATACTGGTATTGTTCGTTGTGTTAGTGATGTTACTCG
TGGATCTGGAATTACTCACAGAGTGGGTAAGAGGTTCTGTGTTAAATCGATATATTTTTT
AGGTAAAGTCTGGATGGATGAAAATATCAAGAAGCAGAATCACACTAATCAGGTCATGTT
CTTCTTGGTTCGTGATAGAAGGCCCTATGGAAACAGCCCAATGGATTTTGGACAGGTTTT
TAATATGTTCGATAATGAGCCCAGTACCGCAACTGTGAAGAATGATTCGCGGGATAGGTT
TCAAGTGATGAGGAAATTTCATGCTACAGTTATTGGTGGGCCCTCTGGAATGAAGGAACA
GGCATTAGTTAAGAGATTTTTTAGAATTAACAGTCATGTAACTTATAATCATCAGGAGGC
AGCCAAGTATGAGAACCATACTGAAAACGCCTTGTTATTGTATATGGCATGTACGCATGC
CTCTAATCCAGTGTATGCAACTATGAAAATACGCATCTATTTCTATGATTCAATATCAAA
TTAATAAAATTTATATTTTATATCATGAGTTGCTGTTACATTTATTGTGTTTTCAAGTAC
ATCATACAATACATGATCAACTGCTCTGATTACATTGTTAATTGAAATTACACCAAGACT
ATCTAAATACTTAAGAACTTGATATCTAAATACTTTTAAGAAACGACCAGTCTGAGGCTG
TAATGTCGTCCAAATTCGGAAGTTGAGAAAACATTTGTGAATCCCCAATGCCTTCCTGAT
GTTGTGGTTGAATCTTATCTGAATGGAAATGATGTCGTTGTTCATTAGAAATGGCCTCTG
GCTGTGTTCTGTTATCTTGAAATAGAGGGGATTGTTTATCTCCCAGATAAAAACGCCATT
CTCTGCTTGAGGAGCAGTGATGAGTTCCCCTGTGCGTGAATCCATGATTGTTGCAGTTGA
TGTGGAGGTAGTATGAGCAGCCACAGTCTAGGTCTACACGCTTACGCCTTATTGGTTTGT
TCTTGGCTATCTTGTGTTGGACCTTGATTGATACTTGCGAACAGTGGCTCGTAGAGGGTG
ACGAAGATTGCATTCTTGAGAGCCCAATTTTTCAAGGATATGTTTTTTTCTTCGTCTAGA
TATTCCCTATATGAGGAGGTAGGTCCTGGATTGCAGAGGAAGATAGTGGGAATTCCCCCT
TTAATTTGAATGGGCTTCCCGTACTTTGTGTTGCTTTGCCAGTCCCTCTGGGCCCCCATG
AATTCCTTGAAGTGCTTTAAATAATGCGGGTCTACGTCATCAATGACGTTGTACCACACA
TCATTACTGTACACCTTTGGGCTTAGGTCTAGATGTCCACATAAATAATTATGTGGGCCT
AGAGACCTGGCCCACATTGTTTTGCCTGTTCTGCTATCACCCTCAATGACAATACTTATG
GGTCTCCATGGCCGCGCAGCGGAAGATACGACGTTCTCGGCGACCCACTCGTCAAGTTCA
TCTGGAACTTGATTAAAAGAAGAAGAAAGAAATGGAGAAACATAAACTTCTAAAGGAGGA
CTAAAAATCCTATCTAAATTTGAACTTAAATTATGAAATTGTAAAATATAGTCCTTTGGG
GCCTTCTCTTTTAATATATTGAGGGCCTCGGATTTACTGCCTGAATTGAGTGCCTCGGCA
TATGCGTCGTTGGCAGATTGCTGACCTCCTCTAGCTGATCTGCTATCGATTTGGAAAACT
CCAAAATCAATGAAGTCTCCGTCTTTCTCCACGTAGGTCTTGACATCTGTTGAGCTCTTA
GCTGCCTGAATGTTCGGATGGAAATGTGCTGACCTGTTTGGGGATACCAGGTCGAAGAAC
CGTTGGTTCTTACATTGGTATTTGCCTTCGAATTGGATAAGCACATGGAGATGTGGTTCC
CCATTCTCGTGGAGTTCTCTGCAAACTTTGATGTATTTTTTATTTGTTGGGGTTTCTAGG
TTTTTTAATTGGGAAAGTGCTTCCTCTTTAGAGAGAGAACAATTGGGATATGTTAGGAAA
TAATTTTTGGCATATATTTTAAATAAACGAGGCATGTTGAAATGAATTGGTGTCCCTCAA
AGCTCTATGGCAATCGGTGTATCGGTGTCTTACTTATACCTGGACACCTAATGGCTATTT
GGTAATTTTGTAAAAGTACATTGCAATTCAAAATTCAAAATTCAAAAATCAAATCAATAA
AGCGGCCATCCGTATAATATT
>tomato 30d Rep2 (11).seq
ACCGGATGGCCGCGCCTTTTCTTTTTATGTGGTCCCCACGAGGGTTCCACAGACGTCACT
GTCAACCAATCAAATTGCATCCTCAAACGTTAGATAAGTGTTCATTTGTCTTTATATACT
TGGTCCCCAAGTAGTCTATCTTGCAATATGTGGGATCCACTTCTAAATGAATTTCCTGAA
TCTGTTCACGGATTTCGTTGTATGTTAGCTATTAAATATTTGCAGTCCGTTGAGGAAACT
TACGAGCCCAATACATTGGGCCACGATTTAATTAGGGATCTTATATCTGTTGTAAGGGCC
CGTGACTATGTCGAAGCGACCAGGCGATATAATCATTTCCACGCCCGCCTCGAAGGTTCG
CCGAAGGCTGAACTTCGACAGCCCATACAGCAGCCGTGCTGCTGTCCCCATTGTCCAAGG
CACAAACAAGCGACGATCATGGACGTACAGGCCCATGTACCGGAAGCCCAGAATATACAG
AATGTATCGAAGCCCTGATGTTCCTCGTGGATGTGAAGGCCCATGTAAAGTCCAGTCTTA
TGAGCAACGGGATGATATTAAGCATACTGGTATTGTTCGTTGTGTTAGTGATGTTACTCG
TGGATCTGGAATTACTCACAGAGTGGGTAAGAGGTTCTGTGTTAAATCGATATATTTTTT
AGGTAAAGTCTGGATGGATGAAAATATCAAGAAGCAGAATCACACTAATCAGGTCATGTT
CTTCTTGGTTCGTGATAGAAGGCCCTATGGAAACAGCCCAATGGATTTTGGACAGGTTTT
TAATATGTTCGATAATGAGCCCAGTACCGCAACTGTGAAGAATGATTCGCGGGATAGGTT
TCAAGTGATGAGGAAATTTCATGCTACAGTTATTGGTGGGCCCTCTGGAATGAAGGAACA
GGCATTAGTTAAGAGATTTTTTAGAATTAACAGTCATGTAACTTATAATCATCAGGAGGC
AGCCAAGTATGAGAACCATACTGAAAACGCCTTGTTATTGTATATGGCATGTACGCATGC
CTCTAATCCAGTGTATGCAACTATGAAAATACGCATCTATTTCTATGATTCAATATCAAA
TTAATAAAATTTATATTTTATATCATGAGTTGCTGTTACATTTATTGTGTTTTCAAGTAC
ATCATACAATACATGATCAACTGCTCTGATTACATTGTTAATTGAAATTACACCAAGACT
ATCTAAATACTTAAGAACTTGATATCTAAATACTCTTAAGAAACGACCAGTCTGAGGCTG
TAATGTCGTCCAAATTCGGAAGTTGAGAAAACATTTGTGAATCCCCAATGCCTTCCTGAT
GTTGTGGTTGAATCTTATCTGAATGGAAATGATGTCGTTGTTCATTAGAAATGGCCTCTG
GCTGTGTTCTGTTATCTTGAAATAGAGGGGATTGTTTATCTCCCAGATAAAAACGCCATT
CTCTGCTTGAGGAGCAGTGATGAGTTCCCCTGTGCGTGAATCCATGATTGTTGCAGTTGA
TGTGGAGGTAGTATGAGCAGCCACAGTCTAGGTCTACACGCTTACGCCTTATTGGTTTGT
TCTTGGCTATCTTGTGTTGGACCTTGATTGATACTTGCGAACAGTGGCTCGTAGAGGGTG
ACGAAGATTGCATTCTTGAGAGCCCAATTTTTCAAGGATATGTTTTTTTCTTCGTCTAGA
TATTCCCTATATGAGGAGGTAGGTCCTGGATTGCAGAGGAAGATAGTGGGAATTCCCCCT
TTAATTTGAATGGGCTTCCCGTACTTTGTGTTGCTTTGCCAGTCCCTCTGGGCCCCCATG
AATTCCTTGAAGTGCTTTAAATAATGCGGGTCTACGTCATCAATGACGTTGTACCACACA
TCATTACTGTACACCTTTGGGCTTAGGTCTAGATGTCCACATAAATAATTATGTGGGCCT
AGAGACCTGGCCCACATTGTTTTGCCTGTTCTGCTATCACCCTCAATGACAATACTTATG
GGTCTCCATGGCCGCGCAGCGGAAGATACGACGTTCTCGGCGACCCACTCGTCAAGTTCA
TCTGGAACTTGATTAAAAGAAGAAGAAAGAAATGGAGAAACATAAACTTCTAAAGGAGGA
CTAAAAATCCTATCTAAATTTGAACTTAAATTATGAAATTGTAAAATATAGTCCTTTGGG
GCCTTCTCTTTTAATATATTGAGGGCCTCGGATTTACTGCCTGAATTGAGTGCCTCGGCA
TATGCGTCGTTGGCAGATTGCTGACCTCCTCTAGCTGATCTGCTATCGATTTGGAAAACT
CCAAAATCAATGAAGTCTCCGTCTTTCTCCACGTAGGTCTTGACATCTGTTGAGCTCTTA
GCTGCCTGAATGTTCGGATGGAAATGTGCTGACCTGTTTGGGGATACCAGGTCGAAGAAC
CGTTGGTTCTTACATTGGTATTTGCCTTCGAATTGGATAAGCACATGGAGATGTGGTTCC
CCATTCTCGTGGAGTTCTCTGCAAACTTTGATGTATTTTTTATTTGTTGGGGTTTCTAGG
TTTTTTAATTGGGAAAGTGCTTCCTCTTTAGAGAGAGAACAATTGGGATATGTTAGGAAA
TAATTTTTGGCATATATTTTAAATAAACGAGGCATGTTGAAATGAATTGGTGTCCCTCAA
AGCTCTATGGCAATCGGTGTATCGGTGTCTTACTTATACCTGGACACCTAATGGCTATTT
GGTAATTTTGTAAAAGTACATTGCAATTCAAAATTCAAAATTCAAAAATCAAATCAATAA
AGCGGCCATCCGTATAATATT
>tomato 30d Rep2 (12).seq
ACCGGATGGCCGCGCCTTTTCTTTTTATGTGGTCCCCACGAGGGTTCCACAGACGTCACT
GTCAACCAATCAAATTGCATCCTCAAACGTTAGATAAGTGTTCATTTGTCTTTATATACT
TGGTCCCCAAGTAGTCTATCTTGCAATATGTGGGATCCACTTCTAAATGAATTTCCTGAA
TCTGTTCACGGATTTCGTTGTATGTTAGCTATTAAATATTTGCAGTCCGTTGAGGAAACT
TACGAGCCCAATACATTGGGCCACGATTTAATTAGGGATCTTATATCTGTTGTAAGGGCC
CGTGACTATGTCGAAGCGACCAGGCGATATAATCATTTCCACGCCCGCCTCGAAGGTTCG
CCGAAGGCTGAACTTCGACAGCCCATACAGCAGCCGTGCTGCTGTCCCCATTGTCCAAGG
CACAAACAAGCGACGATCATGGACGTACAGGCCCATGTACCGGAAGCCCAGAATATACAG
AATGTATCGAAGCCCTGATGTTCCTCGTGGATGTGAAGGCCCATGTAAAGTCCAGTCTTA
TGAGCAACGGGATGATATTAAGCATACTGGTATTGTTCGTTGTGTTAGTGATGTTACTCG
TGGATCTGGAATTACTCACAGAGTGGGTAAGAGGTTCTGTGTTAAATCGATATATTTTTT
AGGTAAAGTCTGGATGGATGAAAATATCAAGAAGCAGAATCACACTAATCAGGTCATGTT
CTTCTTGGTTCGTGATAGAAGGCCCTATGGAAACAGCCCAATGGATTTTGGACAGGTTTT
TAATATGTTCGATAATGAGCCCAGTACCGCAACTGTGAAGAATGATTCGCGGGATAGGTT
TCAAGTGATGAGGAAATTTCATGCTACAGTTATTGGTGGGCCCTCTGGAATGAAGGAACA
GGCATTAGTTAAGAGATTTTTTAGAATTAACAGTCATGTAACTTATAATCATCAGGAGGC
AGCCAAGTATGAGAACCATACTGAAAACGCCTTGTTATTGTATATGGCATGTACGCATGC
CTCTAATCCAGTGTATGCAACTATGAAAATACGCATCTATTTCTATGATTCAATATCAAA
TTAATAAAATTTATATTTTATATCATGAGTTGCTGTTACATTTATTGTGTTTTCAAGTAC
ATCATACAATACATGATCAACTGCTCTGATTACATTGTTAATTGAAATTACACCAAGACT
ATCTAAATACTTAAGAACTTGATATCTAAATACTCTTAAGAAACGACCAGTCTGAGGCTG
TAATGTCGTCCAAATTCGGAAGTTGAGAAAACATTTGTGAATCCCCAATGCCTTCCTGAT
GTTGTGGTTGAATCTTATCTGAATGGAAATGATGTCGTTGTTCATTAGAAATGGCCTCTG
GCTGTGTTCTGTTATCTTGAAATAGAGGGGATTGTTTATCTCCCAGATAAAAACGCCATT
CTCTGCTTGAGGAGCAGTGATGAGTTCCCCTGTGCGTGAATCCATGATTGTTGCAGTTGA
TGTGGAGGTAGTATGAGCAGCCACAGTCTAGGTCTACACGCTTACGCCTTATTGGTTTGT
TCTTGGCTATCTTGTGTTGGACCTTGATTGATACTTGCGAACAGTGGCTCGTAGAGGGTG
ACGAAGATTGCATTCTTGAGAGCCCAATTTTTCAAGGATATGTTTTTTTCTTCGTCTAGA
TATTCCCTATATGAGGAGGTAGGTCCTGGATTGCAGAGGAAGATAGTGGGAATTCCCCCT
TTAATTTGAATGGGCTTCCCGTACTTTGTGTTGCTTTGCCAGTCCCTCTGGGCCCCCATG
AATTCCTTGAAGTGCTTTAAATAATGCGGGTCTACGTCATCAATGACGTTGTACCACACA
TCATTACTGTACACCTTTGGGCTTAGGTCTAGATGTCCACATAAATAATTATGTGGGCCT
AGAGACCTGGCCCACATTGTTTTGCCTGTTCTGCTATCACCCTCAATGACAATACTTATG
GGTCTCCATGGCCGCGCAGCGGAAGATACGACGTTCTCGGCGACCCACTCGTCAAGTTCA
TCTGGAACTTGATTAAAAGAAGAAGAAAGAAATGGAGAAACATAAACTTCTAAAGGAGGA
CTAAAAATCCTATCTAAATTTGAACTTAAATTATGAAATTGTAAAATATAGTCCTTTGGG
GCCTTCTCTTTTAATATATTGAGGGCCTCGGATTTACTGCCTGAATTGAGTGCCTCGGCA
TATGCGTCGTTGGCAGATTGCTGACCTCCTCTAGCTGATCTGCTATCGATTTGGAAAACT
CCAAAATCAATGAAGTCTCCGTCTTTCTCCACGTAGGTCTTGACATCTGTTGAGCTCTTA
GCTGCCTGAATGTTCGGATGGAAATGTGCTGACCTGTTTGGGGATACCAGGTCGAAGAAC
CGTTGGTTCTTACATTGGTATTTGCCTTCGAATTGGATAAGCACATGGAGATGTGGTTCC
CCATTCTCGTGGAGTTCTCTGCAAACTTTGATGTATTTTTTATTTGTTGGGGTTTCTAGG
TTTTTTAATTGGGAAAGTGCTTCCTCTTTAGAGAGAGAACAATTGGGATATGTTAGGAAA
TAATTTTTGGCATATATTTTAAATAAACGAGGCATGTTGAAATGAATTGGTGTCCCTCAA
AGCTCTATGGCAATCGGTGTATCGGTGTCTTACTTATACCTGGACACCTAATGGCTATTT
GGTAATTTTGTAAAAGTACATTGCAATTCAAAATTCAAAATTCAAAAATCAAATCAATAA
AGCGGCCATCCGTATAATATT
>tomato 30d Rep2 (13).seq
ACCGGATGGCCGCGCCTTTTCTTTTTATGTGGTCCCCACGAGGGTTCCACAGACGTCACT
GTCAACCAATCAAATTGCATCCTCAAACGTTAGATAAGTGTTCATTTGTCTTTATATACT
TGGTCCCCAAGTAGTCTATCTTGCAATATGTGGGATCCACTTCTAAATGAATTTCCTGAA
TCTGTTCACGGATTTCGTTGTATGTTAGCTATTAAATATTTGCAGTCCGTTGAGGAAACT
TACGAGCCCAATACATTGGGCCACGATTTAATTAGGGATCTTATATCTGTTGTAAGGGCC
CGTGACTATGTCGAAGCGACCAGGCGATATAATCATTTCCACGCCCGCCTCGAAGGTTCG
CCGAAGGCTGAACTTCGACAGCCCATACAGCAGCCGTGCTGCTGTCCCCATTGTCCAAGG
CACAAACAAGCGACGATCATGGACGTACAGGCCCATGTACCGGAAGCCCAGAATATACAG
AATGTATCGAAGCCCTGATGTTCCTCGTGGATGTGAAGGCCCATGTAAAGTCCAGTCTTA
TGAGCAACGGGATGATATTAAGCATACTGGTATTGTTCGTTGTGTTAGTGATGTTACTCG
TGGATCTGGAATTACTCACAGAGTGGGTAAGAGGTTCTGTGTTAAATCGATATATTTTTT
AGGTAAAGTCTGGATGGATGAAAATATCAAGAAGCAGAATCACACTAATCAGGTCATGTT
CTTCTTGGTTCGTGATAGAAGGCCCTATGGAAACAGCCCAATGGATTTTGGACAGGTTTT
TAATATGTTCGATAATGAGCCCAGTACCGCAACTGTGAAGAATGATTCGCGGGATAGGTT
TCAAGTGATGAGGAAATTTCATGCTACAGTTATTGGTGGGCCCTCTGGAATGAAGGAACA
GGCATTAGTTAAGAGATTTTTTAGAATTAACAGTCATGTAACTTATAATCATCAGGAGGC
AGCCAAGTATGAGAACCATACTGAAAACGCCTTGTTATTGTATATGGCATGTACGCATGC
CTCTAATCCAGTGTATGCAACTATGAAAATACGCATCTATTTCTATGATTCAATATCAAA
TTAATAAAATTTATATTTTATATCATGAGTTGCTGTTACATTTATTGTGTTTTCAAGTAC
ATCATACAATACATGATCAACTGCTCTGATTACATTGTTAATTGAAATTACACCAAGACT
ATCTAAATACTTAAGAACTTGATATCTAAATACTCTTAAGAAACGACCAGTCTGAGGCTG
TAATGTCGTCCAAATTCGGAAGTTGAGAAAACATTTGTGAATCCCCAATGCCTTCCTGAT
GTTGTGGTTGAATCTTATCTGAATGGAAATGATGTCGTTGTTCATTAGAAATGGCCTCTG
GCTGTGTTCTGTTATCTTGAAATAGAGGGGATTGTTTATCTCCCAGATAAAAACGCCATT
CTCTGCTTGAGGAGCAGTGATGAGTTCCCCTGTGCGTGAATCCATGATTGTTGCAGTTGA
TGTGGAGGTAGTATGAGCAGCCACAGTCTAGGTCTACACGCTTACGCCTTATTGGTTTGT
TCTTGGCTATCTTGTGTTGGACCTTGATTGATACTTGCGAACAGTGGCTCGTAGAGGGTG
ACGAAGATTGCATTCTTGAGAGCCCAATTTTTCAAGGATATGTTTTTTTCTTCGTCTAGA
TATTCCCTATATGAGGAGGTAGGTCCTGGATTGCAGAGGAAGATAGTGGGAATTCCCCCT
TTAATTTGAATGGGCTTCCCGTACTTTGTGTTGCTTTGCCAGTCCCTCTGGGCCCCCATG
AATTCCTTGAAGTGCTTTAAATAATGCGGGTCTACGTCATCAATGACGTTGTACCACACA
TCATTACTGTACACCTTTGGGCTTAGGTCTAGATGTCCACATAAATAATTATGTGGGCCT
AGAGACCTGGCCCACATTGTTTTGCCTGTTCTGCTATCACCCTCAATGACAATACTTATG
GGTCTCCATGGCCGCGCAGCGGAAGATACGACGTTCTCGGCGACCCACTCGTCAAGTTCA
TCTGGAACTTGATTAAAAGAAGAAGAAAGAAATGGAGAAACATAAACTTCTAAAGGAGGA
CTAAAAATCCTATCTAAATTTGAACTTAAATTATGAAATTGTAAAATATAGTCCTTTGGG
GCCTTCTCTTTTAATATATTGAGGGCCTCGGATTTACTGCCTGAATTGAGTGCCTCGGCA
TATGCGTCGTTGGCAGATTGCTGACATCCTCTAGCTGATCTGCTATCGATTTGGAAAACT
CCAAAATCAATGAAGTCTCCGTCTTTCTCCACGTAGGTCTTGACATCTGTTGAGCTCTTA
GCTGCCTGAATGTTCGGATGGAAATGTGCTGACCTGTTTGGGGATACCAGGTCGAAGAAC
CGTTGGTTCTTACATTGGTATTTGCCTTCGAATTGGATAAGCACATGGAGATGTGGTTCC
CCATTCTCGTGGAGTTCTCTGCAAACTTTGATGTATTTTTTATTTGTTGGGGTTTCTAGG
TTTTTTAATTGGGAAAGTGCTTCCTCTTTAGAGAGAGAACAATTGGGATATGTTAGGAAA
TAATTTTTGGCATATATTTTAAATAAACGAGGCATGTTGAAATGAATTGGTGTCCCTCAA
AGCTCTATGGCAATCGGTGTATCGGTGTCTTACTTATACCTGGACACCTAATGGCTATTT
GGTAATTTTGTAAAAGTACATTGCAATTCAAAATTCAAAATTCAAAAATCAAATCAATAA
AGCGGCCATCCGTATAATATT
>tomato 30d Rep2 (14).seq
ACCGGATGGCCGCGCCTTTTCTTTTTATGTGGTCCCCACGAGGGTTCCACAGACGTCACT
GTCAACCAATCAAATTGCATCCTCAAACGTTAGATAAGTGTTCATTTGTCTTTATATACT
TGGTCCCCAAGTAGTCTATCTTGCAATATGTGGGATCCACTTCTAAATGAATTTCCTGAA
TCTGTTCACGGATTTCGTTGTATGTTAGCTATTAAATATTTGCAGTCCGTTGAGGAAACT
TACGAGCCCAATACATTGGGCCACGATTTAATTAGGGATCTTATATCTGTTGTAAGGGCC
CGTGACTATGTCGAAGCGACCAGGCGATATAATCATTTCCACGCCCGCCTCGAAGGTTCG
CCGAAGGCTGAACTTCGACAGCCCATACAGCAGCCGTGCTGCTGTCCCCATTGTCCAAGG
CACAAACAAGCGACGATCATGGACGTACAGGCCCATGTACCGGAAGCCCAGAATATACAG
AATGTATCGAAGCCCTGATGTTCCTCGTGGATGTGAAGGCCCATGTAAAGTCCAGTCTTA
TGAGCAACGGGATGATATTAAGCATACTGGTATTGTTCGTTGTGTTAGTGATGTTACTCG
TGGATCTGGAATTACTCACAGAGTGGGTAAGAGGTTCTGTGTTAAATCGATATATTTTTT
AGGTAAAGTCTGGATGGATGAAAATATCAAGAAGCAGAATCACACTAATCAGGTCATGTT
CTTCTTGGTTCGTGATAGAAGGCCCTATGGAAACAGCCCAATGGATTTTGGACAGGTTTT
TAATATGTTCGATAATGAGCCCAGTACCGCAACTGTGAAGAATGATTCGCGGGATAGGTT
TCAAGTGATGAGGAAATTTCATGCTACAGTTATTGGTGGGCCCTCTGGAATGAAGGAACA
GGCATTAGTTAAGAGATTTTTTAGAATTAACAGTCATGTAACTTATAATCATCAGGAGGC
AGCCAAGTATGAGAACCATACTGAAAACGCCTTGTTATTGTATATGGCATGTACGCATGC
CTCTAATCCAGTGTATGCAACTATGAAAATACGCATCTATTTCTATGATTCAATATCAAA
TTAATAAAATTTATATTTTATATCATGAGTTGCTGTTACATTTATTGTGTTTTCAAGTAC
ATCATACAATACATGATCAACTGCTCTGATTACATTGTTAATTGAAATTACACCAAGACT
ATCTAAATACTTAAGAACTTGATATCTAAATACTCTTAAGAAACGACCAGTCTGAGGCTG
TAATGTCGTCCAAATTCGGAAGTTGAGAAAACATTTGTGAATCCCCAATGCCTTCCTGAT
GTTGTGGTTGAATCTTATCTGAATGGAAATGATGTCGTTGTTCATTAGAAATGGCCTCTG
GCTGTGTTCTGTTATCTTGAAATAGAGGGGATTGTTTATCTCCCAGATAAAAACGCCATT
CTCTGCTTGAGGAGCAGTGATGAGTTCCCCTGTGCGTGAATCCATGATTGTTGCAGTTGA
TGTGGAGGTAGTATGAGCAGCCACAGTCTAGGTCTACACGCTTACGCCTTATTGGTTTGT
TCTTGGCTATCTTGTGTTGGACCTTGATTGATACTTGCGAACAGTGGCTCGTAGAGGGTG
ACGAAGATTGCATTCTTGAGAGCCCAATTTTTCAAGGATATGTTTTTTTCTTCGTCTAGA
TATTCCCTATATGAGGAGGTAGGTCCTGGATTGCAGAGGAAGATAGTGGGAATTCCCCCT
TTAATTTGAATGGGCTTCCCGTACTTTGTGTTGCTTTGCCAGTCCCTCTGGGCCCCCATG
AATTCCTTGAAGTGCTTTAAATAATGCGGGTCTACGTCATCAATGACGTTGTACCACACA
TCATTACTGTACACCTTTGGGCTTAGGTCTAGATGTCCACATAAATAATTATGTGGGCCT
AGAGACCTGGCCCACATTGTTTTGCCTGTTCTGCTATCACCCTCAATGACAATACTTATG
GGTCTCCATGGCCGCGCAGCGGAAGATACGACGTTCTCGGCGACCCACTCGTCAAGTTCA
TCTGGAACTTGATTAAAAGAAGAAGAAAGAAATGGAGAAACATAAACTTCTAAAGGAGGA
CTAAAAATCCTATCTAAATTTGAACTTAAATTATGAAATTGTAAAATATAGTCCTTTGGG
GCCTTCTCTTTTAATATATTGAGGGCCTCGGATTTACTGCCTGAATTGAGTGCCTCGGCA
TATGCGTCGTTGGCAGATTGCTGACCTCCTCTAGCTGATCTGCTATCGATTTGGAAAACT
CCAAAATCAATGAAGTCTCCGTCTTTCTCCACGTAGGTCTTGACATCTGTTGAGCTCTTA
GCTGCCTGAATGTTCGGATGGAAATGTGCTGACCTGTTTGGGGATACCAGGTCGAAGAAC
CGTTGGTTCTTACATTGGTATTTGCCTTCGAATTGGATAAGCACATGGAGATGTGGTTCC
CCATTCTCGTGGAGTTCTCTGCAAACTTTGATGTATTTTTTATTTGTTGGGGTTTCTAGG
TTTTTTAATTGGGAAAGTGCTTCCTCTTTAGAGAGAGAACAATTGGGATATGTTAGGAAA
TAATTTTTGGCATATATTTTAAATAAACGAGGCATGTTGAAATGAATTGGTGTCCCTCAA
AGCTCTATGGCAATCGGTGTATCGGTGTCTTACTTATACCTGGACACCTAATGGCTATTT
GGTAATTTTGTAAAAGTACATTGCAATTCAAAATTCAAAATTCAAAAATCAAATCAATAA
AGCGGCCATCCGTATAATATT
>tomato 30d Rep2 (15).seq
ACCGGATGGCCGCGCCTTTTCTTTTTATGTGGTCCCCACGAGGGTTCCACAGACGTCACT
GTCAACCAATCAAATTGCATCCTCAAACGTTAGATAAGTGTTCATTTGTCTTTATATACT
TGGTCCCCAAGTAGTCTATCTTGCAATATGTGGGATCCACTTCTAAATGAATTTCCTGAA
TCTGTTCACGGATTTCGTTGTATGTTAGCTATTAAATATTTGCAGTCCGTTGAGGAAACT
TACGAGCCCAATACATTGGGCCACGATTTAATTAGGGATCTTATATCTGTTGTAAGGGCC
CGTGACTATGTCGAAGCGACCAGGCGATATAATCATTTCCACGCCCGCCTCGAAGGTTCG
CCGAAGGCTGAACTTCGACAGCCCATACAGCAGCCGTGCTGCTGTCCCCATTGTCCAAGG
CACAAACAAGCGACGATCATGGACGTACAGGCCCATGTACCGGAAGCCCAGAATATACAG
AATGTATCGAAGCCCTGATGTTCCTCGTGGATGTGAAGGCCCATGTAAAGTCCAGTCTTA
TGAGCAACGGGATGATATTAAGCATACTGGTATTGTTCGTTGTGTTAGTGATGTTACTCG
TGGATCTGGAATTACTCACAGAGTGGGTAAGAGGTTCTGTGTTAAATCGATATATTTTTT
AGGTAAAGTCTGGATGGATGAAAATATCAAGAAGCAGAATCACACTAATCAGGTCATGTT
CTTCTTGGTTCGTGATAGAAGGCCCTATGGAAACAGCCCAATGGATTTTGGACAGGTTTT
TAATATGTTCGATAATGAGCCCAGTACCGCAACTGTGAAGAATGATTCGCGGGATAGGTT
TCAAGTGATGAGGAAATTTCATGCTACAGTTATTGGTGGGCCCTCTGGAATGAAGGAACA
GGCATTAGTTAAGAGATTTTTTAGAATTAACAGTCATGTAACTTATAATCATCAGGAGGC
AGCCAAGTATGAGAACCATACTGAAAACGCCTTGTTATTGTATATGGCATGTACGCATGC
CTCTAATCCAGTGTATGCAACTATGAAAATACGCATCTATTTCTATGATTCAATATCAAA
TTAATAAAATTTATATTTTATATCATGAGTTGCTGTTACATTTATTGTGTTTTCAAGTAC
ATCATACAATACATGATCAACTGCTCTGATTACATTGTTAATTGAAATTACACCAAGACT
ATCTAAATACTTAAGAACTTGATATCTAAATACTCTTAAGAAACGACCAGTCTGAGGCTG
TAATGTCGTCCAAATTCGGAAGTTGAGAAAACATTTGTGAATCCCCAATGCCTTCCTGAT
GTTGTGGTTGAATCTTATCTGAATGGAAATGATGTCGTTGTTCATTAGAAATGGCCTCTG
GCTGTGTTCTGTTATCTTGAAATAGAGGGGATTGTTTATCTCCCAGATAAAAACGCCATT
CTCTGCTTGAGGAGCAGTGATGAGTTCCCCTGTGCGTGAATCCATGATTGTTGCAGTTGA
TGTGGAGGTAGTATGAGCAGCCACAGTCTAGGTCTACACGCTTACGCCTTATTGGTTTGT
TCTTGGCTATCTTGTGTTGGACCTTGATTGATACTTGCGAACAGTGGCTCGTAGAGGGTG
ACGAAGATTGCATTCTTGAGAGCCCAATTTTTCAAGGATATGTTTTTTTCTTCGTCTAGA
TATTCCCTATATGAGGAGGTAGGTCCTGGATTGCAGAGGAAGATAGTGGGAATTCCCCCT
TTAATTTGAATGGGCTTCCCGTACTTTATGTTGCTTTGCCAGTCCCTCTGGGCCCCCATG
AATTCCTTGAAGTGCTTTAAATAATGCGGGTCTACGTCATCAATGACGTTGTACCACACA
TCATTACTGTACACCTTTGGGCTTAGGTCTAGATGTCCACATAAATAATTATGTGGGCCT
AGAGACCTGGCCCACATTGTTTTGCCTGTTCTGCTATCACCCTCAATGACAATACTTATG
GGTCTCCATGGCCGCGCAGCGGAAGATACGACGTTCTCGGCGACCCACTCGTCAAGTTCA
TCTGGAACTTGATTAAAAGAAGAAGAAAGAAATGGAGAAACATAAACTTCTAAAGGAGGA
CTAAAAATCCTATCTAAATTTGAACTTAAATTATGAAATTGTAAAATATAGTCCTTTGGG
GCCTTCTCTTTTAATATATTGAGGGCCTCGGATTTACTGCCTGAATTGAGTGCCTCGGCA
TATGCGTCGTTGGCAGATTGCTGACCTCCTCTAGCTGATCTGCTATCGATTTGGAAAACT
CCAAAATCAATGAAGTCTCCGTCTTTCTCCACGTAGGTCTTGACATCTGTTGAGCTCTTA
GCTGCCTGAATGTTCGGATGGAAATGTGCTGACCTGTTTGGGGATACCAGGTCGAAGAAC
CGTTGGTTCTTACATTGGTATTTGCCTTCGAATTGGATAAGCACATGGAGATGTGGTTCC
CCATTCTCGTGGAGTTCTCTGCAAACTTTGATGTATTTTTTATTTGTTGGGGTTTCTAGG
TTTTTTAATTGGGAAAGTGCTTCCTCTTTAGAGAGAGAACAATTGGGATATGTTAGGAAA
TAATTTTTGGCATATATTTTAAATAAACGAGGCATGTTGAAATGAATTGGTGTCCCTCAA
AGCTCTATGGCAATCGGTGTATCGGTGTCTTACTTATACCTGGACACCTAATGGCTATTT
GGTAATTTTGTAAAAGTACATTGCAATTCAAAATTCAAAATTCAAAAATCAAATCAATAA
AGCGGCCATCCGTATAATATT
>tomato 30d Rep2 (16).seq
ACCGGATGGCCGCGCCTTTTCTTTTTATGTGGTCCCCACGAGGGTTCCACAGACGTCACT
GTCAACCAATCAAATTGCATCCTCAAACGTTAGATAAGTGTTCATTTGTCTTTATATACT
TGGTCCCCAAGTAGTCTATCTTGCAATATGTGGGATCCACTTCTAAATGAATTTCCTGAA
TCTGTTCACGGATTTCGTTGTATGTTAGCTATTAAATATTTGCAGTCCGTTGAGGAAACT
TACGAGCCCAATACATTGGGCCACGATTTAATTAGGGATCTTATATCTGTTGTAAGGGCC
CGTGACTATGTCGAAGCGACCAGGCGATATAATCATTTCCACGCCCGCCTCGAAGGTTCG
CCGAAGGCTGAACTTCGACAGCCCATACAGCAGCCGTGCTGCTGTCCCCATTGTCCAAGG
CACAAACAAGCGACGATCATGGACGTACAGGCCCATGTACCGGAAGCCCAGAATATACAG
AATGTATCGAAGCCCTGATGTTCCTCGTGGATGTGAAGGCCCATGTAAAGTCCAGTCTTA
TGAGCAACGGGATGATATTAAGCATACTGGTATTGTTCGTTGTGTTAGTGATGTTACTCG
TGGATCTGGAATTACTCACAGAGTGGGTAAGAGGTTCTGTGTTAAATCGATATATTTTTT
AGGTAAAGTCTGGATGGATGAAAATATCAAGAAGCAGAATCACACTAATCAGGTCATGTT
CTTCTTGGTTCGTGATAGAAGGCCCTATGGAAACAGCCCAATGGATTTTGGACAGGTTTT
TAATATGTTCGATAATGAGCCCAGTACCGCAACTGTGAAGAATGATTCGCGGGATAGGTT
TCAAGTGATGAGGAAATTTCATGCTACAGTTATTGGTGGGCCCTCTGGAATGAAGGAACA
GGCATTAGTTAAGAGATTTTTTAGAATTAACAGTCATGTAACTTATAATCATCAGGAGGC
AGCCAAGTATGAGAACCATACTGAAAACGCCTTGTTATTGTATATGGCATGTACGCATGC
CTCTAATCCAGTGTATGCAACTATGAAAATACGCATCTATTTCTATGATTCAATATCAAA
TTAATAAAATTTATATTTTATATCATGAGTTGCTGTTACATTTATTGTGTTTTCAAGTAC
ATCATACAATACATGATCAACTGCTCTGATTACATTGTTAATTGAAATTACACCAAGACT
ATCTAAATACTTAAGAACTTGATATCTAAATACTCTTAAGAAACGACCAGTCTGAGGCTG
TAATGTCGTCCAAATTCGGAAGTTGAGAAAACATTTGTGAATCCCCAATGCCTTCCTGAT
GTTGTGGTTGAATCTTATCTGAATGGAAATGATGTCGTTGTTCATTAGAAATGGCCTCTG
GCTGTGTTCTGTTATCTTGAAATAGAGGGGATTGTTTATCTCCCAGATAAAAACGCCATT
CTCTGCTTGAGGAGCAGTGATGAGTTCCCCTGTGCGTGAATCCATGATTGTTGCAGTTGA
TGTGGAGGTAGTATGAGCAGCCACAGTCTAGGTCTACACGCTTACGCCTTATTGGTTTGT
TCTTGGCTATCTTGTGTTGGACCTTGATTGATACTTGCGAACAGTGGCTCGTAGAGGGTG
ACGAAGATTGCATTCTTGAGAGCCCAATTTTTCAAGGATATGTTTTTTTCTTCGTCTAGA
TATTCCCTATATGAGGAGGTAGGTCCTGGATTGCAGAGGAAGATAGTGGGAATTCCCCCT
TTAATTTGAATGGGCTTCCCGTACTTTGTGTTGCTTTGCCAGTCCCTCTGGGCCCCCATG
AATTCCTTGAAGTGCTTTAAATAATGCGGGTCTACGTCATCAATGACGTTGTACCACACA
TCATTACTGTACACCTTTGGGCTTAGGTCTAGATGTCCACATAAATAATTATGTGGGCCT
AGAGACCTGGCCCACATTGTTTTGCCTGTTCTGCTATCACCCTCAATGACAATACTTATG
GGTCTCCATGGCCGCGCAGCGGAAGATACGACGTTCTCGGCGACCCACTCGTCAAGTTCA
TCTGGAACTTGATTAAAAGAAGAAGAAAGAAATGGAGAAACATAAACTTCTAAAGGAGGA
CTAAAAATCCTATCTAAATTTGAACTTAAATTATGAAATTGTAAAATATAGTCCTTTGGG
GCCTTCTCTTTTAATATATTGAGGGCCTCGGATTTACTGCCTGAATTGAGTGCCTCGGCA
TATGCGTCGTTGGCAGATTGCTGACCTCCTCTAGCTGATCTGCTATCGATTTGGAAAACT
CCAAAATCAATGAAGTCTCCGTCTTTCTCCACGTAGGTCTTGACATCTGTTGAGCTCTTA
GCTGCCTGAATGTTCGGATGGAAATGTGCTGACCTGTTTGGGGATACCAGGTCGAAGAAC
CGTTGGTTCTTACATTGGTATTTGCCTTCGAATTGGATAAGCACATGGAGATGTGGTTCC
CCATTCTCGTGGAGTTCTCTGCAAACTTTGATGTATTTTTTATTTGTTGGGGTTTCTAGG
TTTTTTAATTGGGAAAGTGCTTCCTCTTTAGAGAGAGAACAATTGGGATATGTTAGGAAA
TAATTTTTGGCATATATTTTAAATAAACGAGGCATGTTGAAATGAATTGGTGTCCCTCAA
AGCTCTATGGCAATCGGTGTATCGGTGTCTTACTTATACCTGGACACCTAATGGCTATTT
GGTAATTTTGTAAAAGTACATTGCAATTCAAAATTCAAAATTCAAAAATCAAATCAATAA
AGCGGCCATCCGTATAATATT
>tomato 30d Rep2 (17).seq
ACCGGATGGCCGCGCCTTTTCTTTTTATGTGGTCCCCACGAGGGTTCCACAGACGTCACT
GTCAACCAATCAAATTGCATCCTCAAACGTTAGATAAGTGTTCATTTGTCTTTATATACT
TGGTCCCCAAGTAGTCTATCTTGCAATATGTGGGATCCACTTCTAAATGAATTTCCTGAA
TCTGTTCACGGATTTCGTTGTATGTTAGCTATTAAATATTTGCAGTCCGTTGAGGAAACT
TACGAGCCCAATACATTGGGCCACGATTTAATTAGGGATCTTATATCTGTTGTAAGGGCC
CGTGACTATGTCGAAGCGACCAGGCGATATAATCATTTCCACGCCCGCCTCGAAGGTTCG
CCGAAGGCTGAACTTCGACAGCCCATACAGCAGCCGTGCTGCTGTCCCCATTGTCCAAGG
CACAAACAAGCGACGATCATGGACGTACAGGCCCATGTACCGGAAGCCCAGAATATACAG
AATGTATCGAAGCCCTGATGTTCCTCGTGGATGTGAAGGCCCATGTAAAGTCCAGTCTTA
TGAGCAACGGGATGATATTAAGCATACTGGTATTGTTCGTTGTGTTAGTGATGTTACTCG
TGGATCTGGAATTACTCACAGAGTGGGTAAGAGGTTCTGTGTTAAATCGATATATTTTTT
AGGTAAAGTCTGGATGGATGAAAATATCAAGAAGCAGAATCACACTAATCAGGTCATGTT
CTTCTTGGTTCGTGATAGAAGGCCCTATGGAAACAGCCCAATGGATTTTGGACAGGTTTT
TAATATGTTCGATAATGAGCCCAGTACCGCAACTGTGAAGAATGATTCGCGGGATAGGTT
TCAAGTGATGAGGAAATTTCATGCTACAGTTATTGGTGGGCCCTCTGGAATGAAGGAACA
GGCATTAGTTAAGAGATTTTTTAGAATTAACAGTCATGTAACTTATAATCATCAGGAGGC
AGCCAAGTATGAGAACCATACTGAAAACGCCTTGTTATTGTATATGGCATGTACGCATGC
CTCTAATCCAGTGTATGCAACTATGAAAATACGCATCTATTTCTATGATTCAATATCAAA
TTAATAAAATTTATATTTTATATCATGAGTTGCTGTTACATTTATTGTGTTTTCAAGTAC
ATCATACAATACATGATCAACTGCTCTGATTACATTGTTAATTGAAATTACACCAAGACT
ATCTAAATACTTAAGAACTTGATATCTAAATACTCTTAAGAAACGACCAGTCTGAGGCTG
TAATGTCGTCCAAATTCGGAAGTTGAGAAAACATTTGTGAATCCCCAATGCCTTCCTGAT
GTTGTGGTTGAATCTTATCTGAATGGAAATGATGTCGTTGTTCATTAGAAATGGCCTCTG
GCTGTGTTCTGTTATCTTGAAATAGAGGGGATTGTTTATCTCCCAGATAAAAACGCCATT
CTCTGCTTGAGGAGCAGTGATGAGTTCCCCTGTGCGTGAATCCATGATTGTTGCAGTTGA
TGTGGAGGTAGTATGAGCAGCCACAGTCTAGGTCTACACGCTTACGCCTTATTGGTTTGT
TCTTGGCTATCTTGTGTTGGACCTTGATTGATACTTGCGAACAGTGGCTCGTAGAGGGTG
ACGAAGATTGCATTCTTGAGAGCCCAATTTTTCAAGGATATGTTTTTTTCTTCGTCTAGA
TATTCCCTATATGAGGAGGTAGGTCCTGGATTGCAGAGGAAGATAGTGGGAATTCCCCCT
TTAATTTGAATGGGCTTCCCGTACTTTGTGTTGCTTTGCCAGTCCCTCTGGGCCCCCATG
AATTCCTTGAAGTGCTTTAAATAATGCGGGTCTACGTCATCAATGACGTTGTACCACACA
TCATTACTGTACACCTTTGGGCTTAGGTCTAGATGTCCACATAAATAATTATGTGGGCCT
AGAGACCTGGCCCACATTGTTTTGCCTGTTCTGCTATCACCCTCAATGACAATACTTATG
GGTCTCCATGGCCGCGCAGCGGAAGATACGACGTTCTCGGCGACCCACTCGTCAAGTTCA
TCTGGAACTTGATTAAAAGAAGAAGAAAGAAATGGAGAAACATAAACTTCTAAAGGAGGA
CTAAAAATCCTATCTAAATTTGAACTTAAATTATGAAATTGTAAAATATAGTCCTTTGGG
GCCTTCTCTTTTAATATATTGAGGGCCTCGGATTTACTGCCTGAATTGAGTGCCTCGGCA
TATGCGTCGTTGGCAGATTGCTGACCTCCTCTAGCTGATCTGCTATCGATTTGGAAAACT
CCAAAATCAATGAAGTCTCCGTCTTTCTCCACGTAGGTCTTGACATCTGTTGAGCTCTTA
GCTGCCTGAATGTTCGGATGGAAATGTGCTGACCTGTTTGGGGATACCAGGTCGAAGAAC
CGTTGGTTCTTACATTGGTATTTGCCTTCGAATTGGATAAGCACATGGAGATGTGGTTCC
CCATTCTCGTGGAGTTCTCTGCAAACTTTGATGTATTTTTTATTTGTTGGGGTTTCTAGG
TTTTTTAATTGGGAAAGTGCTTCCTCTTTAGAGAGAGAACAATTGGGATATGTTAGGAAA
TAATTTTTGGCATATATTTTAAATAAACGAGGCATGTTGAAATGAATTGGTGTCCCTCAA
AGCTCTATGGCAATCGGTGTATCGGTGTCTTACTTATACCTGGACACCTAATGGCTATTT
GGTAATTTTGTAAAAGTACATTGCAATTCAAAATTCAAAATTCAAAAATCAAATCAATAA
AGCGGCCATCCGTATAATATT
>tomato 30d Rep2 (18).seq
ACCGGATGGCCGCGCCTTTTCTTTTTATGTGGTCCCCACGAGGGTTCCACAGACGTCACT
GTCAACCAATCAAATTGCATCCTCAAACGTTAGATAAGTGTTCATTTGTCTTTATATACT
TGGTCCCCAAGTAGTCTATCTTGCAATATGTGGGATCCACTTCTAAATGAATTTCCTGAA
TCTGTTCACGGATTTCGTTGTATGTTAGCTATTAAATATTTGCAGTCCGTTGAGGAAACT
TACGAGCCCAATACATTGGGCCACGATTTAATTAGGGATCTTATATCTGTTGTAAGGGCC
CGTGACTATGTCGAAGCGACCAGGCGATATAATCATTTCCACGCCCGCCTCGAAGGTTCG
CCGAAGGCTGAACTTCGACAGCCCATACAGCAGCCGTGCTGCTGTCCCCATTGTCCAAGG
CACAAACAAGCGACGATCATGGACGTACAGGCCCATGTACCGGAAGCCCAGAATATACAG
AATGTATCGAAGCCCTGATGTTCCTCGTGGATGTGAAGGCCCATGTAAAGTCCAGTCTTA
TGAGCAACGGGATGATATTAAGCATACTGGTATTGTTCGTTGTGTTAGTGATGTTACTCG
TGGATCTGGAATTACTCACAGAGTGGGTAAGAGGTTCTGTGTTAAATCGATATATTTTTT
AGGTAAAGTCTGGATGGATGAAAATATCAAGAAGCAGAATCACACTAATCAGGTCATGTT
CTTCTTGGTTCGTGATAGAAGGCCCTATGGAAACAGCCCAATGGATTTTGGACAGGTTTT
TAATATGTTCGATAATGAGCCCAGTACCGCAACTGTGAAGAATGATTCGCGGGATAGGTT
TCAAGTGATGAGGAAATTTCATGCTACAGTTATTGGTGGGCCCTCTGGAATGAAGGAACA
GGCATTAGTTAAGAGATTTTTTAGAATTAACAGTCATGTAACTTATAATCATCAGGAGGC
AGCCAAGTATGAGAACCATACTGAAAACGCCTTGTTATTGTATATGGCATGTACGCATGC
CTCTAATCCAGTGTATGCAACTATGAAAATACGCATCTATTTCTATGATTCAATATCAAA
TTAATAAAATTTATATTTTATATCATGAGTTGCTGTTACATTTATTGTGTTTTCAAGTAC
ATCATACAATACATGATCAACTGCTCTGATTACATTGTTAATTGAAATTACACCAAGACT
ATCTAAATACTTAAGAACTTGATATCTAAATACTCTTAAGAAACGACCAGTCTGAGGCTG
TAATGTCGTCCAAATTCGGAAGTTGAGAAAACATTTGTGAATCCCCAATGCCTTCCTGAT
GTTGTGGTTGAATCTTATCTGAATGGAAATGATGTCGTTGTTCATTAGAAATGGCCTCTG
GCTGTGTTCTGTTATCTTGAAATAGAGGGGATTGTTTATCTCCCAGATAAAAACGCCATT
CTCTGCTTGAGGAGCAGTGATGAGTTCCCCTGTGCGTGAATCCATGATTGTTGCAGTTGA
TGTGGAGGTAGTATGAGCAGCCACAGTCTAGGTCTACACGCTTACGCCTTATTGGTTTGT
TCTTGGCTATCTTGTGTTGGACCTTGATTGATACTTGCGAACAGTGGCTCGTAGAGGGTG
ACGAAGATTGCATTCTTGAGAGCCCAATTTTTCAAGGATATGTTTTTTTCTTCGTCTAGA
TATTCCCTATATGAGGAGGTAGGTCCTGGATTGCAGAGGAAGATAGTGGGAATTCCCCCT
TTAATTTGAATGGGCTTCCCGTACTTTGTGTTGCTTTGCCAGTCCCTCTGGGCCCCCATG
AATTCCTTGAAGTGCTTTAAATAATGCGGGTCTACGTCATCAATGACGTTGTACCACACA
TCATTACTGTACACCTTTGGGCTTAGGTCTAGATGTCCACATAAATAATTATGTGGGCCT
AGAGACCTGGCCCACATTGTTTTGCCTGTTCTGCTATCACCCTCAATGACAATACTTATG
GGTCTCCATGGCCGCGCAGCGGAAGATACGACGTTCTCGGCGACCCACTCGTCAAGTTCA
TCTGGAACTTGATTAAAAGAAGAAGAAAGAAATGGAGAAACATAAACTTCTAAAGGAGGA
CTAAAAATCCTATCTAAATTTGAACTTAAATTATGAAATTGTAAAATATAGTCCTTTGGG
GCCTTCTCTTTTAATATATTGAGGGCCTCGGATTTACTGCCTGAATTGAGTGCCTCGGCA
TATGCGTCGTTGGCAGATTGCTGACCTCCTCTAGCTGATCTGCTATCGATTTGGAAAACT
CCAAAATCAATGAAGTCTCCGTCTTTCTCCACGTAGGTCTTGACATCTGTTGAGCTCTTA
GCTGCCTGAATGTTCGGATGGAAATGTGCTGACCTGTTTGGGGATACCAGGTCGAAGAAC
CGTTGGTTCTTACATTGGTATTTGCCTTCGAATTGGATAAGCACATGGAGATGTGGTTCC
CCATTCTCGTGGAGTTCTCTGCAAACTTTGATGTATTTTTTATTTGTTGGGGTTTCTAGG
TTTTTTAATTGGGAAAGTGCTTCCTCTTTAGAGAGAGAACAATTGGGATATGTTAGGAAA
TAATTTTTGGCATATATTTTAAATAAACGAGGCATGTTGAAATGAATTGGTGTCCCTCAA
AGCTCTATGGCAATCGGTGTATCGGTGTCTTACTTATACCTGGACACCTAATGGCTATTT
GGTAATTTTGTAAAAGTACATTGCAATTCAAAATTCAAAATTCAAAAATCAAATCAATAA
AGCGGCCATCCGTATAATATT
>tomato 30d Rep2 (19).seq
ACCGGATGGCCGCGCCTTTTCTTTTTATGTGGTCCCCACGAGGGTTCCACAGACGTCACT
GTCAACCAATCAAATTGCATCCTCAAACGTTAGATAAGTGTTCATTTGTCTTTATATACT
TGGTCCCCAAGTAGTCTATCTTGCAATATGTGGGATCCACTTCTAAATGAATTTCCTGAA
TCTGTTCACGGATTTCGTTGTATGTTAGCTATTAAATATTTGCAGTCCGTTGAGGAAACT
TACGAGCCCAATACATTGGGCCACGATTTAATTAGGGATCTTATATCTGTTGTAAGGGCC
CGTGACTATGTCGAAGCGACCAGGCGATATAATCATTTCCACGCCCGCCTCGAAGGTTCG
CCGAAGGCTGAACTTCGACAGCCCATACAGCAGCCGTGCTGCTGTCCCCATTGTCCAAGG
CACAAACAAGCGACGATCATGGACGTACAGGCCCATGTACCGGAAGCCCAGAATATACAG
AATGTATCGAAGCCCTGATGTTCCTCGTGGATGTGAAGGCCCATGTAAAGTCCAGTCTTA
TGAGCAACGGGATGATATTAAGCATACTGGTATTGTTCGTTGTGTTAGTGATGTTACTCG
TGGATCTGGAATTACTCACAGAGTGGGTAAGAGGTTCTGTGTTAAATCGATATATTTTTT
AGGTAAAGTCTGGATGGATGAAAATATCAAGAAGCAGAATCACACTAATCAGGTCATGTT
CTTCTTGGTTCGTGATAGAAGGCCCTATGGAAACAGCCCAATGGATTTTGGACAGGTTTT
TAATATGTTCGATAATGAGCCCAGTACCGCAACTGTGAAGAATGATTCGCGGGATAGGTT
TCAAGTGATGAGGAAATTTCATGCTACAGTTATTGGTGGGCCCTCTGGAATGAAGGAACA
GGCATTAGTTAAGAGATTTTTTAGAATTAACAGTCATGTAACTTATAATCATCAGGAGGC
AGCCAAGTATGAGAACCATACTGAAAACGCCTTGTTATTGTATATGGCATGTACGCATGC
CTCTAATCCAGTGTATGCAACTATGAAAATACGCATCTATTTCTATGATTCAATATCAAA
TTAATAAAATTTATATTTTATATCATGAGTTGCTGTTACATTTATTGTGTTTTCAAGTAC
ATCATACAATACATGATCAACTGCTCTGATTACATTGTTAATTGAAATTACACCAAGACT
ATCTAAATACTTAAGAACTTGATATCTAAATACTCTTAAGAAACGACCAGTCTGAGGCTG
TAATGTCGTCCAAATTCGGAAGTTGAGAAAACATTTGTGAATCCCCAATGCCTTCCTGAT
GTTGTGGTTGAATCTTATCTGAATGGAAATGATGTCGTTGTTCATTAGAAATGGCCTCTG
GCTGTGTTCTGTTATCTTGAAATAGAGGGGATTGTTTATCTCCCAGATAAAAACGCCATT
CTCTGCTTGAGGAGCAGTGATGAGTTCCCCTGTGCGTGAATCCATGATTGTTGCAGTTGA
TGTGGAGGTAGTATGAGCAGCCACAGTCTAGGTCTACACGCTTACGCCTTATTGGTTTGT
TCTTGGCTATCTTGTGTTGGACCTTGATTGATACTTGCGAACAGTGGCTCGTAGAGGGTG
ACGAAGATTGCATTCTTGAGAGCCCAATTTTTCAAGGATATGTTTTTTTCTTCGTCTAGA
TATTCCCTATATGAGGAGGTAGGTCCTGGATTGCAGAGGAAGATAGTGGGAATTCCCCCT
TTAATTTGAATGGGTTTCCCGTACTTTGTGTTGCTTTGCCAGTCCCTCTGGGCCCCCATG
AATTCCTTGAAGTGCTTTAAATAATGCGGGTCTACGTCATCAATGACGTTGTACCACACA
TCATTACTGTACACCTTTGGGCTTAGGTCTAGATGTCCACATAAATAATTATGTGGGCCT
AGAGACCTGGCCAACATTGTTTTGCCTGTTCTGCTATCACCCTCAATGACAATACTTATG
GGTCTCCATGGCCGCGCAGCGGAAGATACGACGTTCTCGGCGACCCACTCGTCAAGTTCA
TCTGGAACTTGATTAAAAGAAGAAGAAAGAAATGGAGAAACATAAACTTCTAAAGGAGGA
CTAAAAATCCTATCTAAATTTGAACTTAAATTATGAAATTGTAAAATATAGTCCTTTGGG
GCCTTCTCTTTTAATATATTGAGGGCCTCGGATTTACTGCCTGAATTGAGTGCCTCGGCA
TATGCGTCGTTGGCAGATTGCTGACCTCCTCTAGCTGATCTGCTATCGATTTGGAAAACT
CCAAAATCAATGAAGTCTCCGTCTTTCTCCACGTAGGTCTTGACATCTGTTGAGCTCTTA
GCTGCCTGAATGTTCGGATGGAAATGTGCTGACCTGTTTGGGGATACCAGGTCGAAGAAC
CGTTGGTTCTTACATTGGTATTTGCCTTCGAATTGGATAAGCACATGGAGATGTGGTTCC
CCATTCTCGTGGAGTTCTCTGCAAACTTTGATGTATTTTTTATTTGTTGGGGTTTCTAGG
TTTTTTAATTGGGAAAGTGCTTCCTCTTTAGAGAGAGAACAATTGGGATATGTTAGGAAA
TAATTTTTGGCATATATTTTAAATAAACGAGGCATGTTGAAATGAATTGGTGTCCCTCAA
AGCTCTATGGCAATCGGTGTATCGGTGTCTTACTTATACCTGGACACCTAATGGCTATTT
GGTAATTTTGTAAAAGTACATTGCAATTCAAAATTCAAAATTCAAAAATCAAATCAATAA
AGCGGCCATCCGTATAATATT
>tomato 30d Rep2 (20).seq
ACCGGATGGCCGCGCCTTTTCTTTTTATGTGGTCCCCACGAGGGTTCCACAGACGTCACT
GTCAACCAATCAAATTGCATCCTCAAACGTTAGATAAGTGTTCATTTGTCTTTATATACT
TGGTCCCCAAGTAGTCTATCTTGCAATATGTGGGATCCACTTCTAAATGAATTTCCTGAA
TCTGTTCACGGATTTCGTTGTATGTTAGCTATTAAATATTTGCAGTCCGTTGAGGAAACT
TACGAGCCCAATACATTGGGCCACGATTTAATTAGGGATCTTATATCTGTTGTAAGGGCC
CGTGACTATGTCGAAGCGACCAGGCGATATAATCATTTCCACGCCCGCCTCGAAGGTTCG
CCGAAGGCTGAACTTCGACAGCCCATACAGCAGCCGTGCTGCTGTCCCCATTGTCCAAGG
CACAAACAAGCGACGATCATGGACGTACAGGCCCATGTACCGGAAGCCCAGAATATACAG
AATGTATCGAAGCCCTGATGTTCCTCGTGGATGTGAAGGCCCATGTAAAGTCCAGTCTTA
TGAGCAACGGGATGATATTAAGCATACTGGTATTGTTCGTTGTGTTAGTGATGTTACTCG
TGGATCTGGAATTACTCACAGAGTGGGTAAGAGGTTCTGTGTTAAATCGATATATTTTTT
AGGTAAAGTCTGGATGGATGAAAATATCAAGAAGCAGAATCACACTAATCAGGTCATGTT
CTTCTTGGTTCGTGATAGAAGGCCCTATGGAAACAGCCCAATGGATTTTGGACAGGTTTT
TAATATGTTCGATAATGAGCCCAGTACCGCAACTGTGAAGAATGATTCGCGGGATAGGTT
TCAAGTGATGAGGAAATTTCATGCTACAGTTATTGGTGGGCCCTCTGGAATGAAGGAACA
GGCATTAGTTAAGAGATTTTTTAGAATTAACAGTCATGTAACTTATAATCATCAGGAGGC
AGCCAAGTATGAGAACCATACTGAAAACGCCTTGTTATTGTATATGGCATGTACGCATGC
CTCTAATCCAGTGTATGCAACTATGAAAATACGCATCTATTTCTATGATTCAATATCAAA
TTAATAAAATTTATATTTTATATCATGAGTTGCTGTTACATTTATTGTGTTTTCAAGTAC
ATCATACAATACATGATCAACTGCTCTGATTACATTGTTAATTGAAATTACACCAAGACT
ATCTAAATACTTAAGAACTTGATATCTAAATACTCTTAAGAAACGACCAGTCTGAGGCTG
TAATGTCGTCCAAATTCGGAAGTTGAGAAAACATTTGTGAATCCCCAATGCCTTCCTGAT
GTTGTGGTTGAATCTTATCTGAATGGAAATGATGTCGTTGTTCATTAGAAATGGCCTCTG
GCTGTGTTCTGTTATCTTGAAATAGAGGGGATTGTTTATCTCCCAGATAAAAACGCCATT
CTCTGCTTGAGGAGCAGTGATGAGTTCCCCTGTGCGTGAATCCATGATTGTTGCAGTTGA
TGTGGAGGTAGTATGAGCAGCCACAGTCTAGGTCTACACGCTTACGCCTTATTGGTTTGT
TCTTGGCTATCTTGTGTTGGACCTTGATTGATACTTGCGAACAGTGGCTCGTAGAGGGTG
ACGAAGATTGCATTCTTGAGAGCCCAATTTTTCAAGGATATGTTTTTTTCTTCGTCTAGA
TATTCCCTATATGAGGAGGTAGGTCCTGGATTGCAGAGGAAGATAGTGGGAATTCCCCCT
TTAATTTGAATGGGCTTCCCGTACTTTGTGTTGCTTTGCCAGTCCCTCTGGGCCCCCATG
AATTCCTTGAAGTGCTTTAAATAATGCGGGTCTACGTCATCAATGACGTTGTACCACACA
TCATTACTGTACACCTTTGGGCTTAGGTCTAGATGTCCACATAAATAATTATGTGGGCCT
AGAGACCTGGCCCACATTGTTTTGCCTGTTCTGCTATCACCCTCAATGACAATACTTATG
GGTCTCCATGGCCGCGCAGCGGAAGATACGACGTTCTCGGCGACCCACTCGTCAAGTTCA
TCTGGAACTTGATTAAAAGAAGAAGAAAGAAATGGAGAAACATAAACTTCTAAAGGAGGA
CTAAAAATCCTATCTAAATTTGAACTTAAATTATGAAATTGTAAAATATAGTCCTTTGGG
GCCTTCTCTTTTAATATATTGAGGGCCTCGGATTTACTGCCTGAATTGAGTGCCTCGGCA
TATGCGTCGTTGGCAGATTGCTGACCTCCTCTAGCTGATCTGCTATCGATTTGGAAAACT
CCAAAATCAATGAAGTCTCCGTCTTTCTCCACGTAGGTCTTGACATCTGTTGAGCTCTTA
GCTGCCTGAATGTTCGGATGGAAATGTGCTGACCTGTTTGGGGATACCAGGTCGAAGAAC
CGTTGGTTCTTACATTGGTATTTGCCTTCGAATTGGATAAGCACATGGAGATGTGGTTCC
CCATTCTCGTGGAGTTCTCTGCAAACTTTGATGTATTTTTTATTTGTTGGGGTTTCTAGG
TTTTTTAATTGGGAAAGTGCTTCCTCTTTAGAGAGAGAACAATTGGGATATGTTAGGAAA
TAATTTTTGGCATATATTTTAAATAAACGAGGCATGTTGAAATGAATTGGTGTCCCTCAA
AGCTCTATGGCAATCGGTGTATCGGTGTCTTACTTATACCTGGACACCTAATGGCTATTT
GGTAATTTTGTAAAAGTACATTGCAATTCAAAATTCAAAATTCAAAAATCAAATCAATAA
AGCGGCCATCCGTATAATATT
>tomato 30d Rep3 (1).seq
ACCGGATGGCCGCGCCTTTTCTTTTTATGTGGTCCCCACGAGGGTTCCACAGACGTCACT
GTCAACCAATCAAATTGCATCCTCAAACGTTAGATAAGTGTTCATTTGTCTTTATATACT
TGGTCCCCAAGTAGTCTATCTTGCAATATGTGGGATCCACTTCTAAATGAATTTCCTGAA
TCTGTTCACGGATTTCGTTGTATGTTAGCTATTAAATATTTGCAGTCCGTTGAGGAAACT
TACGAGCCCAATACATTGGGCCACGATTTAATTAGGGATCTTATATCTGTTGTAAGGGCC
CGTGACTATGTCGAAGCGACCAGGCGATATAATCATTTCCACGCCCGCCTCGAAGGTTCG
CCGAAGGCTGAACTTCGACAGCCCATACAGCAGCCGTGCTGCTGTCCCCATTGTCCAAGG
CACAAACAAGCGACGATCATGGACGTACAGGCCCATGTACCGGAAGCCCAGAATATACAG
AATGTATCGAAGCCCTGATGTTCCTCGTGGATGTGAAGGCCCATGTAAAGTCCAGTCTTA
TGAGCAACGGGATGATATTAAGCATACTGGTATTGTTCGTTGTGTTAGTGATGTTACTCG
TGGATCTGGAATTACTCACAGAGTGGGTAAGAGGTTCTGTGTTAAATCGATATATTTTTT
AGGTAAAGTCTGGATGGATGAAAATATCAAGAAGCAGAATCACACTAATCAGGTCATGTT
CTTCTTGGTTCGTGATAGAAGGCCCTATGGAAACAGCCCAATGGATTTTGGACAGGTTTT
TAATATGTTCGATAATGAGCCCAGTACCGCAACTGTGAAGAATGATTCGCGGGATAGGTT
TCAAGTGATGAGGAAATTTCATGCTACAGTTATTGGTGGGCCCTCTGGAATGAAGGAACA
GGCATTAGTTAAGAGATTTTTTAGAATTAACAGTCATGTAACTTATAATCATCAGGAGGC
AGCCAAGTATGAGAACCATACTGAAAACGCCTTGTTATTGTATATGGCATGTACGCATGC
CTCTAATCCAGTGTATGCAACTATGAAAATACGCATCTATTTCTATGATTCAATATCAAA
TTAATAAAATTTATATTTTATATCATGAGTTGCTGTTACATTTATTGTGTTTTCAAGTAC
ATCATACAATACATGATCAACTGCTCTGATTACATTGTTAATTGAAATTACACCAAGACT
ATCTAAATACTTAAGAACTTGATATCTAAATACTCTTAAGAAACGACCAGTCTGAGGCTG
TAATGTCGTCCAAATTCGGAAGTTGAGAAAACATTTGTGAATCCCCAATGCCTTCCTGAT
GTTGTGGTTGAATCTTATCTGAATGGAAATGATGTCGTTGTTCATTAGAAATGGCCTCTG
GCTGTGTTCTGTTATCTTGAAATAGAGGGGATTGTTTATCTCCCAGATAAAAACGCCATT
CTCTGCTTGAGGAGCAGTGATGAGTTCCCCTGTGCGTGAATCCATGATTGTTGCAGTTGA
TGTGGAGGTAGTATGAGCAGCCACAGTCTAGGTCTACACGCTTACGCCTTATTGGTTTGT
TCTTGGCTATCTTGTGTTGGACCTTGATTGATACTTGCGAACAGTGGCTCGTAGAGGGTG
ACGAAGATTGCATTCTTGAGAGCCCAATTTTTCAAGGATATGTTTTTTTCTTCGTCTAGA
TATTCCCTATATGAGGAGGTAGGTCCTGGATTGCAGAGGAAGATAGTGGGAATTCCCCCT
TTAATTTGAATGGGCTTCCCGTACTTTGTGTTGCTTTGCCAGTCCCTCTGGGCCCCCATG
AATTCCTTGAAGTGCTTTAAATAATGCGGGTCTACGTCATCAATGACGTTGTACCACACA
TCATTACTGTACACCTTTGGGCTTAGGTCTAGATGTCCACATAAATAATTATGTGGGCCT
AGAGACCTGGCCCACATTGTTTTGCCTGTTCTGCTATCACCCTCAATGACAATACTTATG
GGTCTCCATGGCCGCGCAGCGGAAGATACGACGTTCTCGGCGACCCACTCGTCAAGTTCA
TCTGGAACTTGATTAAAAGAAGAAGAAAGAAATGGAGAAACATAAACTTCTAAAGGAGGA
CTAAAAATCCTATCTAAATTTGAACTTAAATTATGAAATTGTAAAATATAGTCCTTTGGG
GCCTTCTCTTTTAATATATTGAGGGCCTCGGATTTACTGCCTGAATTGAGTGCCTCGGCA
TATGCGTCGTTGGCAGATTGCTGACCTCCTCTAGCTGATCTGCTATCGATTTGGAAAACT
CCAAAATCAATGAAGTCTCCGTCTTTCTCCACGTAGGTCTTGACATCTGTTGAGCTCTTA
GCTGCCTGAATGTTCGGATGGAAATGTGCTGACCTGTTTGGGGATACCAGGTCGAAGAAC
CGTTGGTTCTTACATTGGTATTTGCCTTCGAATTGGATAAGCACATGGAGATGTGGTTCC
CCATTCTCGTGGAGTTCTCTGCAAACTTTGATGTATTTTTTATTTGTTGGGGTTTCTAGG
TTTTTTAATTGGGAAAGTGCTTCCTCTTTAGAGAGAGAACAATTGGGATATGTTAGGAAA
TAATTTTTGGCATATATTTTAAATAAACGAGGCATGTTGAAATGAATTGGTGTCCCTCAA
AGCTCTATGGCAATCGGTGTATCGGTGTCTTACTTATACCTGGACACCTAATGGCTATTT
GGTAATTTTGTAAAAGTACATTGCAATTCAAAATTCAAAATTCAAAAATCAAATCAATAA
AGCGGCCATCCGTATAATATT
>tomato 30d Rep3 (2).seq
ACCGGATGGCCGCGCCTTTTCTTTTTATGTGGTCCCCACGAGGGTTCCACAGACGTCACT
GTCAACCAATCAAATTGCATCCTCAAACGTTAGATAAGTGTTCATTTGTCTTTATATACT
TGGTCCCCAAGTAGTCTATCTTGCAATATGTGGGATCCACTTCTAAATGAATTTCCTGAA
TCTGTTCACGGATTTCGTTGTATGTTAGCTATTAAATATTTGCAGTCCGTTGAGGAAACT
TACGAGCCCAATACATTGGGCCACGATTTAATTAGGGATCTTATATCTGTTGTAAGGGCC
CGTGACTATGTCGAAGCGACCAGGCGATATAATCATTTCCACGCCCGCCTCGAAGGTTCG
CCGAAGGCTGAACTTCGACAGCCCATACAGCAGCCGTGCTGCTGTCCCCATTGTCCAAGG
CACAAACAAGCGACGATCATGGACGTACAGGCCCATGTACCGGAAGCCCAGAATATACAG
AATGTATCGAAGCCCTGATGTTCCTCGTGGATGTGAAGGCCCATGTAAAGTCCAGTCTTA
TGAGCAACGGGATGATATTAAGCATACTGGTATTGTTCGTTGTGTTAGTGATGTTACTCG
TGGATCTGGAATTACTCACAGAGTGGGTAAGAGGTTCTGTGTTAAATCGATATATTTTTT
AGGTAAAGTATGGATGGATGAAAATATCAAGAAGCAGAATCACACTAATCAGGTCATGTT
CTTCTTGGTTCGTGATAGAAGGCCCTATGGAAACAGCCCAATGGATTTTGGACAGGTTTT
TAATATGTTCGATAATGAGCCCAGTACCGCAACTGTGAAGAATGATTCGCGGGATAGGTT
TCAAGTGATGAGGAAATTTCATGCTACAGTTATTGGTGGGCCCTCTGGAATGAAGGAACA
GGCATTAGTTAAGAGATTTTTTAGAATTAACAGTCATGTAACTTATAATCATCAGGAGGC
AGCCAAGTATGAGAACCATACTGAAAACGCCTTGTTATTGTATATGGCATGTACGCATGC
CTCTAATCCAGTGTATGCAACTATGAAAATACGCATCTATTTCTATGATTCAATATCAAA
TTAATAAAATTTATATTTTATATCATGAGTTGCTGTTACATTTATTGTGTTTTCAAGTAC
ATCATACAATACATGATCAACTGCTCTGATTACATTGTTAATTGAAATTACACCAAGACT
ATCTAAATACTTAAGAACTTGATATCTAAATACTCTTAAGAAACGACCAGTCTGAGGCTG
TAATGTCGTCCAAATTCGGAAGTTGAGAAAACATTTGTGAATCCCCAATGCCTTCCTGAT
GTTGTGGTTGAATCTTATCTGAATGGAAATGATGTCGTTGTTCATTAGAAATGGCCTCTG
GCTGTGTTCTGTTATCTTGAAATAGAGGGGATTGTTTATCTCCCAGATAAAAACGCCATT
CTCTGCTTGAGGAGCAGTGATGAGTTCCCCTGTGCGTGAATCCATGATTGTTGCAGTTGA
TGTGGAGGTAGTATGAGCAGCCACAGTCTAGGTCTACACGCTTACGCCTTATTGGTTTGT
TCTTGGCTATCTTGTGTTGGACCTTGATTGATACTTGCGAACAGTGGCTCGTAGAGGGTG
ACGAAGATTGCATTCTTGAGAGCCCAATTTTTCAAGGATATGTTTTTTTCTTCGTCTAGA
TATTCCCTATATGAGGAGGTAGGTCCTGGATTGCAGAGGAAGATAGTGGGAATTCCCCCT
TTAATTTGAATGGGCTTCCCGTACTTTGTGTTGCTTTGCCAGTCCCTCTGGGCCCCCATG
AATTCCTTGAAGTGCTTTAAATAATGCGGGTCTACGTCATCAATGACGTTGTACCACACA
TCATTACTGTACACCTTTGGGCTTAGGTCTAGATGTCCACATAAATAATTATGTGGGCCT
AGAGACCTGGCCCACATTGTTTTGCCTGTTCTGCTATCACCCTCAATGACAATACTTATG
GGTCTCCATGGCCGCGCAGCGGAAGATACGACGTTCTCGGCGACCCACTCGTCAAGTTCA
TCTGGAACTTGATTAAAAGAAGAAGAAAGAAATGGAGAAACATAAACTTCTAAAGGAGGA
CTAAAAATCCTATCTAAATTTGAACTTAAATTATGAAATTGTAAAATATAGTCCTTTGGG
GCCTTCTCTTTTAATATATTGAGGGCCTCGGATTTACTGCCTGAATTGAGTGCCTCGGCA
TATGCGTCGTTGGCAGATTGCTGACCTCCTCTAGCTGATCTGCTATCGATTTGGAAAACT
CCAAAATCAATGAAGTCTCCGTCTTTCTCCACGTAGGTCTTGACATCTGTTGAGCTCTTA
GCTGCCTGAATGTTCGGATGGAAATGTGCTGACCTGTTTGGGGATACCAGGTCGAAGAAC
CGTTGGTTCTTACATTGGTATTTGCCTTCGAATTGGATAAGCACATGGAGATGTGGTTCC
CCATTCTCGTGGAGTTCTCTGCAAACTTTGATGTATTTTTTATTTGTTGGGGTTTCTAGG
TTTTTTAATTGGGAAAGTGCTTCCTCTTTAGAGAGAGAACAATTGGGATATGTTAGGAAA
TAATTTTTGGCATATATTTTAAATAAACGAGGCATGTTGAAATGAATTGGTGTCCCTCAA
AGCTCTATGGCAATCGGTGTATCGGTGTCTTACTTATACCTGGACACCTAATGGCTATTT
GGTAATTTTGTAAAAGTACATTGCAATTCAAAATTCAAAATTCAAAAATCAAATCAATAA
AGCGGCCATCCGTATAATATT
>tomato 30d Rep3 (3).seq
ACCGGATGGCCGCGCCTTTTCTTTTTATGTGGTCCCCACGAGGGTTCCACAGACGTCACT
GTCAACCAATCAAATTGCATCCTCAAACGTTAGATAAGTGTTCATTTGTCTTTATATACT
TGGTCCCCAAGTAGTCTATCTTGCAATATGTGGGATCCACTTCTAAATGAATTTCCTGAA
TCTGTTCACGGATTTCGTTGTATGTTAGCTATTAAATATTTGCAGTCCGTTGAGGAAACT
TACGAGCCCAATACATTGGGCCACGATTTAATTAGGGATCTTATATCTGTTGTAAGGGCC
CGTGACTATGTCGAAGCGACCAGGCGATATAATCATTTCCACGCCCGCCTCGAAGGTTCG
CCGAAGGCTGAACTTCGACAGCCCATACAGCAGCCGTGCTGCTGTCCCCATTGTCCAAGG
CACAAACAAGCGACGATCATGGACGTACAGGCCCATGTACCGGAAGCCCAGAATATACAG
AATGTATCGAAGCCCTGATGTTCCTCGTGGATGTGAAGGCCCATGTAAAGTCCAGTCTTA
TGAGCAACGGGATGATATTAAGCATACTGGTATTGTTCGTTGTGTTAGTGATGTTACTCG
TGGATCTGGAATTACTCACAGAGTGGGTAAGAGGTTCTGTGTTAAATCGATATATTTTTT
AGGTAAAGTCTGGATGGATGAAAATATCAAGAAGCAGAATCACACTAATCAGGTCATGTT
CTTCTTGGTTCGTGATAGAAGGCCCTATGGAAACAGCCCAATGGATTTTGGACAGGTTTT
TAATATGTTCGATAATGAGCCCAGTACCGCAACTGTGAAGAATGATTCGCGGGATAGGTT
TCAAGTGATGAGGAAATTTCATGCTACAGTTATTGGTGGGCCCTCTGGAATGAAGGAACA
GGCATTAGTTAAGAGATTTTTTAGAATTAACAGTCATGTAACTTATAATCATCAGGAGGC
AGCCAAGTATGAGAACCATACTGAAAACGCCTTGTTATTGTATATGGCATGTACGCATGC
CTCTAATCCAGTGTATGCAACTATGAAAATACGCATCTATTTCTATGATTCAATATCAAA
TTAATAAAATTTATATTTTATATCATGAGTTGCTGTTACATTTATTGTGTTTTCAAGTAC
ATCATACAATACATGATCAACTGCTCTGATTACATTGTTAATTGAAATTACACCAAGACT
ATCTAAATACTTAAGAACTTGATATCTAAATACTCTTAAGAAACGACCAGTCTGAGGCTG
TAATGTCGTCCAAATTCGGAAGTTGAGAAAACATTTGTGAATCCCCAATGCCTTCCTGAT
GTTGTGGTTGAATCTTATCTGAATGGAAATGATGTCGTTGTTCATTAGAAATGGCCTCTG
GCTGTGTTCTGTTATCTTGAAATAGAGGGGATTGTTTATCTCCCAGATAAAAACGCCATT
CTCTGCTTGAGGAGCAGTGATGAGTTCCCCTGTGCGTGAATCCATGATTGTTGCAGTTGA
TGTGGAGGTAGTATGAGCAGCCACAGTCTAGGTCTACACGCTTACGCCTTATTGGTTTGT
TCTTGGCTATCTTGTGTTGGACCTTGATTGATACTTGCGAACAGTGGCTCGTAGAGGGTG
ACGAAGATTGCATTCTTGAGAGCCCAATTTTTCAAGGATATGTTTTTTTCTTCGTCTAGA
TATTCCCTATATGAGGAGGTAGGTCCTGGATTGCAGAGGAAGATAGTGGGAATTCCCCCT
TTAATTTGAATGGGCTTCCCGTACTTTGTGTTGCTTTGCCAGTCCCTCTGGGCCCCCATG
AATTCCTTGAAGTGCTTTAAATAATGCGGGTCTACGTCATCAATGACGTTGTACCACACA
TCATTACTGTACACCTTTGGGCTTAGGTCTAGATGTCCACATAAATAATTATGTGGGCCT
AGAGACCTGGCCCACATTGTTTTGCCTGTTCTGCTATCACCCTCAATGACAATACTTATG
GGTCTCCATGGCCGCGCAGCGGAAGATACGACGTTCTCGGCGACCCACTCGTCAAGTTCA
TCTGGAACTTGATTAAAAGAAGAAGAAAGAAATGGAGAAACATAAACTTCTAAAGGAGGA
CTAAAAATCCTATCTAAATTTGAACTTAAATTATGAAATTGTAAAATATAGTCCTTTGGG
GCCTTCTCTTTTAATATATTGAGGGCCTCGGATTTACTGCCTGAATTGAGTGCCTCGGCA
TATGCGTCGTTGGCAGATTGCTGACCTCCTCTAGCTGATCTGCTATCGATTTGGAAAACT
CCAAAATCAATGAAGTCTCCGTCTTTCTCCACGTAGGTCTTGACATCTGTTGAGCTCTTA
GCTGCCTGAATGTTCGGATGGAAATGTGCTGACCTGTTTGGGGATACCAGGTCGAAGAAC
CGTTGGTTCTTACATTGGTATTTGCCTTCGAATTGGATAAGCACATGGAGATGTGGTTCC
CCATTCTCGTGGAGTTCTCTGCAAACTTTGATGTATTTTTTATTTGTTGGGGTTTCTAGG
TTTTTTAATTGGGAAAGTGCTTCCTCTTTAGAGAGAGAACAATTGGGATATGTTAGGAAA
TAATTTTTGGCATATATTTTAAATAAACGAGGCATGTTGAAATGAATTGGTGTCCCTCAA
AGCTCTATGGCAATCGGTGTATCGGTGTCTTACTTATACCTGGACACCTAATGGCTATTT
GGTAATTTTGTAAAAGTACATTGCAATTCAAAATTCAAAATTCAAAAATCAAATCAATAA
AGCGGCCATCCGTATAATATT
>tomato 30d Rep3 (4).seq
ACCGGATGGCCGCGCCTTTTCTTTTTATGTGGTCCCCACGAGGGTTCCACAGACGTCACT
GTCAACCAATCAAATTGCATCCTCAAACGTTAGATAAGTGTTCATTTGTCTTTATATACT
TGGTCCCCAAGTAGTCTATCTTGCAATATGTGGGATCCACTTCTAAATGAATTTCCTGAA
TCTGTTCACGGATTTCGTTGTATGTTAGCTATTAAATATTTGCAGTCCGTTGAGGAAACT
TACGAGCCCAATACATTGGGCCACGATTTAATTAGGGATCTTATATCTGTTGTAAGGGCC
CGTGACTATGTCGAAGCGACCAGGCGATATAATCATTTCCACGCCCGCCTCGAAGGTTCG
CCGAAGGCTGAACTTCGACAGCCCATACAGCAGCCGTGCTGCTGTCCCCATTGTCCAAGG
CACAAACAAGCGACGATCATGGACGTACAGGCCCATGTACCGGAAGCCCAGAATATACAG
AATGTATCGAAGCCCTGATGTTCCTCGTGGATGTGAAGGCCCATGTAAAGTCCAGTCTTA
TGAGCAACGGGATGATATTAAGCATACTGGTATTGTTCGTTGTGTTAGTGATGTTACTCG
TGGATCTGGAATTACTCACAGAGTGGGTAAGAGGTTCTGTGTTAAATCGATATATTTTTT
AGGTAAAGTCTGGATGGATGAAAATATCAAGAAGCAGAATCACACTAATCAGGTCATGTT
CTTCTTGGTTCGTGATAGAAGGCCCTATGGAAACAGCCCAATGGATTTTGGACAGGTTTT
TAATATGTTCGATAATGAGCCCAGTACCGCAACTGTGAAGAATGATTCGCGGGATAGGTT
TCAAGTGATGAGGAAATTTCATGCTACAGTTATTGGTGGGCCCTCTGGAATGAAGGAACA
GGCATTAGTTAAGAGATTTTTTAGAATTAACAGTCATGTAACTTATAATCATCAGGAGGC
AGCCAAGTATGAGAACCATACTGAAAACGCCTTGTTATTGTATATGGCATGTACGCATGC
CTCTAATCCAGTGTATGCAACTATGAAAATACGCATCTATTTCTATGATTCAATATCAAA
TTAATAAAATTTATATTTTATATCATGAGTTGCTGTTACATTTATTGTGTTTTCAAGTAC
ATCATACAATACATGATCAACTGCTCTGATTACATTGTTAATTGAAATTACACCAAGACT
ATCTAAATACTTAAGAACTTGATATCTAAATACTCTTAAGAAACGACCAGTCTGAGGCTG
TAATGTCGTCCAAATTCGGAAGTTGAGAAAACATTTGTGAATCCCCAATGCCTTCCTGAT
GTTGTGGTTGAATCTTATCTGAATGGAAATGATGTCGTTGTTCATTAGAAATGGCCTCTG
GCTGTGTTCTGTTATCTTGAAATAGAGGGGATTGTTTATCTCCCAGATAAAAACGCCATT
CTCTGCTTGAGGAGCAGTGATGAGTTCCCCTGTGCGTGAATCCATGATTGTTGCAGTTGA
TGTGGAGGTAGTATGAGCAGCCACAGTCTAGGTCTACACGCTTACGCCTTATTGGTTTGT
TCTTGGCTATCTTGTGTTGGACCTTGATTGATACTTGCGAACAGTGGCTCGTAGAGGGTG
ACGAAGATTGCATTCTTGAGAGCCCAATTTTTCAAGGATATGTTTTTTTCTTCGTCTAGA
TATTCCCTATATGAGGAGGTAGGTCCTGGATTGCAGAGGAAGATAGTGGGAATTCCCCCT
TTAATTTGAATGGGCTTTCCGTACTTTGTGTTGCTTTGCCAGTCCCTCTGGGCCCCCATG
AATTCCTTGAAGTGCTTTAAATAATGCGGGTCTACGTCATCAATGACGTTGTACCACACA
TCATTACTGTACACCTTTGGGCTTAGGTCTAGATGTCCACATAAATAATTATGTGGGCCT
AGAGACCTGGCCCACATTGTTTTGCCTGTTCTGCTATCACCCTCAATGACAATACTTATG
GGTCTCCATGGCCGCGCAGCGGAAGATACGACGTTCTCGGCGACCCACTCGTCAAGTTCA
TCTGGAACTTGATTAAAAGAAGAAGAAAGAAATGGAGAAACATAAACTTCTAAAGGAGGA
CTAAAAATCCTATCTAAATTTGAACTTAAATTATGAAATTGTAAAATATAGTCCTTTGGG
GCCTTCTCTTTTAATATATTGAGGGCCTCGGATTTACTGCCTGAATTGAGTGCCTCGGCA
TATGCGTCGTTGGCAGATTGCTGACCTCCTCTAGCTGATCTGCTATCGATTTGGAAAACT
CCAAAATCAATGAAGTCTCCGTCTTTCTCCACGTAGGTCTTGACATCTGTTGAGCTCTTA
GCTGCCTGAATGTTCGGATGGAAATGTGCTGACCTGTTTGGGGATACCAGGTCGAAGAAC
CGTTGGTTCTTACATTGGTATTTGCCTTCGAATTGGATAAGCACATGGAGATGTGGTTCC
CCATTCTCGTGGAGTTCTCTGCAAACTTTGATGTATTTTTTATTTGTTGGGGTTTCTAGG
TTTTTTAATTGGGAAAGTGCTTCCTCTTTAGAGAGAGAACAATTGGGATATGTTAGGAAA
TAATTTTTGGCATATATTTTAAATAAACGAGGCATGTTGAAATGAATTGGTGTCCCTCAA
AGCTCTATGGCAATCGGTGTATCGGTGTCTTACTTATACCTGGACACCTAATGGCTATTT
GGTAATTTTGTAAAAGTACATTGCAATTCAAAATTCAAAATTCAAAAATCAAATCAATAA
AGCGGCCATCCGTATAATATT
>tomato 30d Rep3 (5).seq
ACCGGATGGCCGCGCCTTTTCTTTTTATGTGGTCCCCACGAGGGTTCCACAGACGTCACT
GTCAACCAATCAAATTGCATCCTCAAACGTTAGATAAGTGTTCATTTGTCTTTATATACT
TGGTCCCCAAGTAGTCTATCTTGCAATATGTGGGATCCACTTCTAAATGAATTTCCTGAA
TCTGTTCACGGATTTCGTTGTATGTTAGCTATTAAATATTTGCAGTCCGTTGAGGAAACT
TACGAGCCCAATACATTGGGCCACGATTTAATTAGGGATCTTATATCTGTTGTAAGGGCC
CGTGACTATGTCGAAGCGACCAGGCGATATAATCATTTCCACGCCCGCCTCGAAGGTTCG
CCGAAGGCTGAACTTCGACAGCCCATACAGCAGCCGTGCTGCTGTCCCCATTGTCCAAGG
CACAAACAAGCGACGATCATGGACGTACAGGCCCATGTACCGGAAGCCCAGAATATACAG
AATGTATCGAAGCCCTGATGTTCCTCGTGGATGTGAAGGCCCATGTAAAGTCCAGTCTTA
TGAGCAACGGGATGATATTAAGCATACTGGTATTGTTCGTTGTGTTAGTGATGTTACTCG
TGGATCTGGAATTACTCACAGAGTGGGTAAGAGGTTCTGTGTTAAATCGATATATTTTTT
AGGTAAAGTCTGGATGGATGAAAATATCAAGAAGCAGAATCACACTAATCAGGTCATGTT
CTTCTTGGTTCGTGATAGAAGGCCCTATGGAAACAGCCCAATGGATTTTGGACAGGTTTT
TAATATGTTCGATAATGAGCCCAGTACCGCAACTGTGAAGAATGATTCGCGGGATAGGTT
TCAAGTGATGAGGAAATTTCATGCTACAGTTATTGGTGGGCCCTCTGGAATGAAGGAACA
GGCATTAGTTAAGAGATTTTTTAGAATTAACAGTCATGTAACTTATAATCATCAGGAGGC
AGCCAAGTATGAGAACCATACTGAAAACGCCTTGTTATTGTATATGGCATGTACGCATGC
CTCTAATCCAGTGTATGCAACTATGAAAATACGCATCTATTTCTATGATTCAATATCAAA
TTAATAAAATTTATATTTTATATCATGAGTTGCTGTTACATTTATTGTGTTTTCAAGTAC
ATCATACAATACATGATCAACTGCTCTGATTACATTGTTAATTGAAATTACACCAAGACT
ATCTAAATACTTAAGAACTTGATATCTAAATACTCTTAAGAAACGACCAGTCTGAGGCTG
TAATGTCGTCCAAATTCGGAAGTTGAGAAAACATTTGTGAATCCCCAATGCCTTCCTGAT
GTTGTGGTTGAATCTTATCTGAATGGAAATGATGTCGTTGTTCATTAGAAATGGCCTCTG
GCTGTGTTCTGTTATCTTGAAATAGAGGGGATTGTTTATCTCCCAGATAAAAACGCCATT
CTCTGCTTGAGGAGCAGTGATGAGTTCCCCTGTGCGTGAATCCATGATTATTGCAGTTGA
TGTGGAGGTAGTATGAGCAGCCACAGTCTAGGTCTACACGCTTACGCCTTATTGGTTTGT
TCTTGGCTATCTTGTGTTGGACCTTGATTGATACTTGCGAACAGTGGCTCGTAGAGGGTG
ACGAAGATTGCATTCTTGAGAGCCCAATTTTTCAAGGATATGTTTTTTTCTTCGTCTAGA
TATTCCCTATATGAGGAGGTAGGTCCTGGATTGCAGAGGAAGATAGTGGGAATTCCCCCT
TTAATTTGAATGGGCTTCCCGTACTTTGTGTTGCTTTGCCAGTCCCTCTGGGCCCCCATG
AATTCCTTGAAGTGCTTTAAATAATGCGGGTCTACGTCATCAATGACGTTGTACCACACA
TCATTACTGTACACCTTTGGGCTTAGGTCTAGATGTCCACATAAATAATTATGTGGGCCT
AGAGACCTGGCCCACATTGTTTTGCCTGTTCTGCTATCACCCTCAATGACAATACTTATG
GGTCTCCATGGCCGCGCAGCGGAAGATACGACGTTCTCGGCGACCCACTCGTCAAGTTCA
TCTGGAACTTGATTAAAAGAAGAAGAAAGAAATGGAGAAACATAAACTTCTAAAGGAGGA
CTAAAAATCCTATCTAAATTTGAACTTAAATTATGAAATTGTAAAATATAGTCCTTTGGG
GCCTTCTCTTTTAATATATTGAGGGCCTCGGATTTACTGCCTGAATTGAGTGCCTCGGCA
TATGCGTCGTTGGCAGATTGCTGACCTCCTCTAGCTGATCTGCTATCGATTTGGAAAACT
CCAAAATCAATGAAGTCTCCGTCTTTCTCCACGTAGGTCTTGACATCTGTTGAGCTCTTA
GCTGCCTGAATGTTCGGATGGAAATGTGCTGACCTGTTTGGGGATACCAGGTCGAAGAAC
CGTTGGTTCTTACATTGGTATTTGCCTTCGAATTGGATAAGCACATGGAGATGTGGTTCC
CCATTCTCGTGGAGTTCTCTGCAAACTTTGATGTATTTTTTATTTGTTGGGGTTTCTAGG
TTTTTTAATTGGGAAAGTGCTTCCTCTTTAGAGAGAGAACAATTGGGATATGTTAGGAAA
TAATTTTTGGCATATATTTTAAATAAACGAGGCATGTTGAAATGAATTGGTGTCCCTCAA
AGCTCTATGGCAATCGGTGTATCGGTGTCTTACTTATACCTGGACACCTAATGGCTATTT
GGTAATTTTGTAAAAGTACATTGCAATTCAAAATTCAAAATTCAAAAATCAAATCAATAA
AGCGGCCATCCGTATAATATT
>tomato 30d Rep3 (6).seq
ACCGGATGGCCGCGCCTTTTCTTTTTATGTGGTCCCCACGAGGGTTCCACAGACGTCACT
GTCAACCAATCAAATTGCATCCTCAAACGTTAGATAAGTGTTCATTTGTCTTTATATACT
TGGTCCCCAAGTAGTCTATCTTGCAATATGTGGGATCCACTTCTAAATGAATTTCCTGAA
TCTGTTCACGGATTTCGTTGTATGTTAGCTATTAAATATTTGCAGTCCGTTGAGGAAACT
TACGAGCCCAATACATTGGGCCACGATTTAATTAGGGATCTTATATCTGTTGTAAGGGCC
CGTGACTATGTCGAAGCGACCAGGCGATATAATCATTTCCACGCCCGCCTCGAAGGTTCG
CCGAAGGCTGAACTTCGACAGCCCATACAGCAGCCGTGCTGCTGTCCCCATTGTCCAAGG
CACAAACAAGCGACGATCATGGACGTACAGGCCCATGTACCGGAAGCCCAGAATATACAG
AATGTATCGAAGCCCTGATGTTCCTCGTGGATGTGAAGGCCCATGTAAAGTCCAGTCTTA
TGAGCAACGGGATGATATTAAGCATACTGGTATTGTTCGTTGTGTTAGTGATGTTACTCG
TGGATCTGGAATTACTCACAGAGTGGGTAAGAGGTTCTGTGTTAAATCGATATATTTTTT
AGGTAAAGTCTGGATGGATGAAAATATCAAGAAGCAGAATCACACTAATCAGGTCATGTT
CTTCTTGGTTCGTGATAGAAGGCCCTATGGAAACAGCCCAATGGATTTTGGACAGGTTTT
TAATATGTTCGATAATGAGCCCAGTACCGCAACTGTGAAGAATGATTCGCGGGATAGGTT
TCAAGTGATGAGGAAATTTCATGCTACAGTTATTGGTGGGCCCTCTGGAATGAAGGAACA
GGCATTAGTTAAGAGATTTTTTAGAATTAACAGTCATGTAACTTATAATCATCAGGAGGC
AGCCAAGTATGAGAACCATACTGAAAACGCCTTGTTATTGTATATGGCATGTACGCATGC
CTCTAATCCAGTGTATGCAACTATGAAAATACGCATCTATTTCTATGATTCAATATCAAA
TTAATAAAATTTATATTTTATATCATGAGTTGCTGTTACATTTATTGTGTTTTCAAGTAC
ATCATACAATACATGATCAACTGCTCTGATTACATTGTTAATTGAAATTACACCAAGACT
ATCTAAATACTTAAGAACTTGATATCTAAATACTCTTAAGAAACGACCAGTCTGAGGCTG
TAATGTCGTCCAAATTCGGAAGTTGAGAAAACATTTGTGAATCCCCAATGCCTTCCTGAT
GTTGTGGTTGAATCTTATCTGAATGGAAATGATGTCGTTGTTCATTAGAAATGGCCTCTG
GCTGTGTTCTGTTATCTTGAAATAGAGGGGATTGTTTATCTCCCAGATAAAAACGCCATT
CTCTGCTTGAGGAGCAGTGATGAGTTCCCCTGTGCGTGAATCCATGATTGTTGCAGTTGA
TGTGGAGGTAGTATGAGCAGCCACAGTCTAGGTCTACACGCTTACGCCTTATTGGTTTGT
TCTTGGCTATCTTGTGTTGGACCTTGATTGATACTTGCGAACAGTGGCTCGTAGAGGGTG
ACGAAGATTGCATTCTTGAGAGCCCAATTTTTCAAGGATATGTTTTTTTCTTCGTCTAGA
TATTCCCTATATGAGGAGGTAGGTCCTGGATTGCAGAGGAAGATAGTGGGAATTCCCCCT
TTAATTTGAATGGGCTTCCCGTACTTTGTGTTGCTTTGCCAGTCCCTCTGGGCCCCCATG
AATTCCTTGAAGTGCTTTAAATAATGCGGGTCTACGTCATCAATGACGTTGTACCACACA
TCATTACTGTACACCTTTGGGCTTAGGTCTAGATGTCCACATAAATAATTATGTGGGCCT
AGAGACCTGGCCCACATTGTTTTGCCTGTTCTGCTATCACCCTCAATGACAATACTTATG
GGTCTCCATGGCCGCGCAGCGGAAGATACGACGTTCTCGGCGACCCACTCGTCAAGTTCA
TCTGGAACTTGATTAAAAGAAGAAGAAAGAAATGGAGAAACATAAACTTCTAAAGGAGGA
CTAAAAATCCTATCTAAATTTGAACTTAAATTATGAAATTGTAAAATATAGTCCTTTGGG
GCCTTCTCTTTTAATATATTGAGGGCCTCGGATTTACTGCCTGAATTGAGTGCCTCGGCA
TATGCGTCGTTGGCAGATTGCTGACCTCCTCTAGCTGATCTGCTATCGATTTGGAAAACT
CCAAAATCAATGAAGTCTCCGTCTTTCTCCACGTAGGTCTTGACATCTGTTGAGCTCTTA
GCTGCCTGAATGTTCGGATGGAAATGTGCTGACCTGTTTGGGGATACCAGGTCGAAGAAC
CGTTGGTTCTTACATTGGTATTTGCCTTCGAATTGGATAAGCACATGGAGATGTGGTTCC
CCATTCTCGTGGAGTTCTCTGCAAACTTTGATGTATTTTTTATTTGTTGGGGTTTCTAGG
TTTTTTAATTGGGAAAGTGCTTCCTCTTTAGAGAGAGAACAATTGGGATATGTTAGGAAA
TAATTTTTGGCATATATTTTAAATAAACGAGGCATGTTGAAATGAATTGGTGTCCCTCAA
AGCTCTATGGCAATCGGTGTATCGGTGTCTTACTTATACCTGGACACCTAATGGCTATTT
GGTAATTTTGTAAAAGTACATTGCAATTCAAAATTCAAAATTCAAAAATCAAATCAATAA
AGCGGCCATCCGTATAATATT
>tomato 30d Rep3 (7).seq
ACCGGATGGCCGCGCCTTTTCTTTTTATGTGGTCCCCACGAGGGTTCCACAGACGTCACT
GTCAACCAATCAAATTGCATCCTCAAACGTTAGATAAGTGTTCATTTGTCTTTATATACT
TGGTCCCCAAGTAGTCTATCTTGCAATATGTGGGATCCACTTCTAAATGAATTTCCTGAA
TCTGTTCACGGATTTCGTTGTATGTTAGCTATTAAATATTTGCAGTCCGTTGAGGAAACT
TACGAGCCCAATACATTGGGCCACGATTTAATTAGGGATCTTATATCTGTTGTAAGGGCC
CGTGACTATGTCGAAGCGACCAGGCGATATAATCATTTCCACGCCCGCCTCGAAGGTTCG
CCGAAGGCTGAACTTCGACAGCCCATACAGCAGCCGTGCTGCTGTCCCCATTGTCCAAGG
CACAAACAAGCGACGATCATGGACGTACAGGCCCATGTACCGGAAGCCCAGAATATACAG
AATGTATCGAAGCCCTGATGTTCCTCGTGGATGTGAAGGCCCATGTAAAGTCCAGTCTTA
TGAGCAACGGGATGATATTAAGCATACTGGTATTGTTCGTTGTGTTAGTGATGTTACTCG
TGGATCTGGAATTACTCACAGAGTGGGTAAGAGGTTCTGTGTTAAATCGATATATTTTTT
AGGTAAAGTCTGGATGGATGAAAATATCAAGAAGCAGAATCACACTAATCAGGTCATGTT
CTTCTTGGTTCGTGATAGAAGGCCCTATGGAAACAGCCCAATGGATTTTGGACAGGTTTT
TAATATGTTCGATAATGAGCCCAGTACCGCAACTGTGAAGAATGATTCGCGGGATAGGTT
TCAAGTGATGAGGAAATTTCATGCTACAGTTATTGGTGGGCCCTCTGGAATGAAGGAACA
GGCATTAGTTAAGAGATTTTTTAGAATTAACAGTCATGTAACTTATAATCATCAGGAGGC
AGCCAAGTATGAGAACCATACTGAAAACGCCTTGTTATTGTATATGGCATGTACGCATGC
CTCTAATCCAGTGTATGCAACTATGAAAATACGCATCTATTTCTATGATTCAATATCAAA
TTAATAAAATTTATATTTTATATCATGAGTTGCTGTTACATTTATTGTGTTTTCAAGTAC
ATCATACAATACATGATCAACTGCTCTGATTACATTGTTAATTGAAATTACACCAAGACT
ATCTAAATACTTAAGAACTTGATATCTAAATACTCTTAAGAAACGACCAGTCTGAGGCTG
TAATGTCGTCCAAATTCGGAAGTTGAGAAAACATTTGTGAATCCCCAATGCCTTCCTGAT
GTTGTGGTTGAATCTTATCTGAATGGAAATGATGTCGTTGTTCATTAGAAATGGCCTCTG
GCTGTGTTCTGTTATCTTGAAATAGAGGGGATTGTTTATCTCCCAGATAAAAACGCCATT
CTCTGCTTGAGGAGCAGTGATGAGTTCCCCTGTGCGTGAATCCATGATTGTTGCAGTTGA
TGTGGAGGTAGTATGAGCAGCCACAGTCTAGGTCTACACGCTTACGCCTTATTGGTTTGT
TCTTGGCTATCTTGTGTTGGACCTTGATTGATACTTGCGAACAGTGGCTCGTAGAGGGTG
ACGAAGATTGCATTCTTGAGAGCCCAATTTTTCAAGGATATGTTTTTTTCTTCGTCTAGA
TATTCCCTATATGAGGAGGTAGGTCCTGGATTGCAGAGGAAGATAGTGGGAATTCCCCCT
TTAATTTGAATGGGCTTCCCGTACTTTGTGTTGCTTTGCCAGTCCCTCTGGGCCCCCATG
AATTCCTTGAAGTGCTTTAAATAATGCGGGTCTACGTCATCAATGACGTTGTACCACACA
TCATTACTGTACACCTTTGGGCTTAGGTCTAGATGTCCACATAAATAATTATGTGGGCCT
AGAGACCTGGCCCACATTGTTTTGCCTGTTCTGCTATCACCCTCAATGACAATACTTATG
GGTCTCCATGGCCGCGCAGCGGAAGATACGACGTTCTCGGCGACCCACTCGTCAAGTTCA
TCTGGAACTTGATTAAAAGAAGAAGAAAGAAATGGAGAAACATAAACTTCTAAAGGAGGA
CTAAAAATCCTATCTAAATTTGAACTTAAATTATGAAATTGTAAAATATAGTCCTTTGGG
GCCTTCTCTTTTAATATATTGAGGGCCTCGGATTTACTGCCTGAATTGAGTGCCTCGGCA
TATGCGTCGTTGGCAGATTGCTGACCTCCTCTAGCTGATCTGCTATCGATTTGGAAAACT
CCAAAATCAATGAAGTCTCCGTCTTTCTCCACGTAGGTCTTGACATCTGTTGAGCTCTTA
GCTGCCTGAATGTTCGGATGGAAATGTGCTGACCTGTTTGGGGATACCAGGTCGAAGAAC
CGTTGGTTCTTACATTGGTATTTGCCTTCGAATTGGATAAGCACATGGAGATGTGGTTCC
CCATTCTCGTGGAGTTCTCTGCAAACTTTGATGTATTTTTTATTTGTTGGGGTTTCTAGG
TTTTTTAATTGGGAAAGTGCTTCCTCTTTAGAGAGAGAACAATTGGGATATGTTAGGAAA
TAATTTTTGGCATATATTTTAAATAAACGAGGCATGTTGAAATGAATTGGTGTCCCTCAA
AGCTCTATGGCAATCGGTGTATCGGTGTCTTACTTATACCTGGACACCTAATGGCTATTT
GGTAATTTTGTAAAAGTACATTGCAATTCAAAATTCAAAATTCAAAAATCAAATCAATAA
AGCGGCCATCCGTATAATATT
>tomato 30d Rep3 (8).seq
ACCGGATGGCCGCGCCTTTTCTTTTTATGTGGTCCCCACGAGGGTTCCACAGACGTCACT
GTCAACCAATCAAATTGCATCCTCAAACGTTAGATAAGTGTTCATTTGTCTTTATATACT
TGGTCCCCAAGTAGTCTATCTTGCAATATGTGGGATCCACTTCTAAATGAATTTCCTGAA
TCTGTTCACGGATTTCGTTGTATGTTAGCTATTAAATATTTGCAGTCCGTTGAGGAAACT
TACGAGCCCAATACATTGGGCCACGATTTAATTAGGGATCTTATATCTGTTGTAAGGGCC
CGTGACTATGTCGAAGCGACCAGGCGATATAATCATTTCCACGCCCGCCTCGAAGGTTCG
CCGAAGGCTGAACTTCGACAGCCCATACAGCAGCCGTGCTGCTGTCCCCATTGTCCAAGG
CACAAACAAGCGACGATCATGGACGTACAGGCCCATGTACCGGAAGCCCAGAATATACAG
AATGTATCGAAGCCCTGATGTTCCTCGTGGATGTGAAGGCCCATGTAAAGTCCAGTCTTA
TGAGCAACGGGATGATATTAAGCATACTGGTATTGTTCGTTGTGTTAGTGATGTTACTCG
TGGATCTGGAATTACTCACAGAGTGGGTAAGAGGTTCTGTGTTAAATCGATATATTTTTT
AGGTAAAGTCTGGATGGATGAAAATATCAAGAAGCAGAATCACACTAATCAGGTCATGTT
CTTCTTGGTTCGTGATAGAAGGCCCTATGGAAACAGCCCAATGGATTTTGGACAGGTTTT
TAATATGTTCGATAATGAGCCCAGTACCGCAACTGTGAAGAATGATTCGCGGGATAGGTT
TCAAGTGATGAGGAAATTTCATGCTACAGTTATTGGTGGGCCCTCTGGAATGAAGGAACA
GGCATTAGTTAAGAGATTTTTTAGAATTAACAGTCATGTAACTTATAATCATCAGGAGGC
AGCCAAGTATGAGAACCATACTGAAAACGCCTTGTTATTGTATATGGCATGTACGCATGC
CTCTAATCCAGTGTATGCAACTATGAAAATACGCATCTATTTCTATGATTCAATATCAAA
TTAATAAAATTTATATTTTATATCATGAGTTGCTGTTACATTTATTGTGTTTTCAAGTAC
ATCATACAATACATGATCAACTGCTCTGATTACATTGTTAATTGAAATTACACCAAGACT
ATCTAAATACTTAAGAACTTGATATCTAAATACTCTTAAGAAACGACCAGTCTGAGGCTG
TAATGTCGTCCAAATTCGGAAGTTGAGAAAACATTTGTGAATCCCCAATGCCTTCCTGAT
GTTGTGGTTGAATCTTATCTGAATGGAAATGATGTCGTTGTTCATTAGAAATGGCCTCTG
GCTGTGTTCTGTTATCTTGAAATAGAGGGGATTGTTTATCTCCCAGATAAAAACGCCATT
CTCTGCTTGAGGAGCAGTGATGAGTTCCCCTGTGCGTGAATCCATGATTGTTGCAGTTGA
TGTGGAGGTAGTATGAGCAGCCACAGTCTAGGTCTACACGCTTACGCCTTATTGGTTTGT
TCTTGGCTATCTTGTGTTGGACCTTGATTGATACTTGCGAACAGTGGCTCGTAGAGGGTG
ACGAAGATTGCATTCTTGAGAGCCCAATTTTTCAAGGATATGTTTTTTTCTTCGTCTAGA
TATTCCCTATATGAGGAGGTAGGTCCTGGATTGCAGAGGAAGATAGTGGGAATTCCCCCT
TTAATTTGAATGGGCTTCCCGTACTTTGTGTTGCTTTGCCAGTCCCTCTGGGCCCCCATG
AATTCCTTGAAGTGCTTTAAATAATGCGGGTCTACGTCATCAATGACGTTGTACCACACA
TCATTACTGTACACCTTTGGGCTTAGGTCTAGATGTCCACATAAATAATTATGTGGGCCT
AGAGACCTGGCCCACATTGTTTTGCCTGTTCTGCTATCACCCTCAATGACAATACTTATG
GGTCTCCATGGCCGCGCAGCGGAAGATACGACGTTCTCGGCGACCCACTCGTCAAGTTCA
TCTGGAACTTGATTAAAAGAAGAAGAAAGAAATGGAGAAACATAAACTTCTAAAGGAGGA
CTAAAAATCCTATCTAAATTTGAACTTAAATTATGAAATTGTAAAATATAGTCCTTTGGG
GCCTTCTCTTTTAATATATTGAGGGCCTCGGATTTACTGCCTGAATTGAGTGCCTCGGCA
TATGCGTCGTTGGCAGATTGCTGACCTCCTCTAGCTGATCTGCTATCGATTTGGAAAACT
CCAAAATCAATGAAGTCTCCGTCTTTCTCCACGTAGGTCTTGACATCTGTTGAGCTCTTA
GCTGCCTGAATGTTCGGATGGAAATGTGCTGAACTGTTTGGGGATACCAGGTCGAAGAAC
CGTTGGTTCTTACATTGGTATTTGCCTTCGAATTGGATAAGCACATGGAGATGTGGTTCC
CCATTCTCGTGGAGTTCTCTGCAAACTTTGATGTATTTTTTATTTGTTGGGGTTTCTAGG
TTTTTTAATTGGGAAAGTGCTTCCTCTTTAGAGAGAGAACAATTGGGATATGTTAGGAAA
TAATTTTTGGCATATATTTTAAATAAACGAGGCATGTTGAAATGAATTGGTGTCCCTCAA
AGCTCTATGGCAATCGGTGTATCGGTGTCTTACTTATACCTGGACACCTAATGGCTATTT
GGTAATTTTGTAAAAGTACATTGCAATTCAAAATTCAAAATTCAAAAATCAAATCAATAA
AGCGGCCATCCGTATAATATT
>tomato 30d Rep3 (9).seq
ACCGGATGGCCGCGCCTTTTCTTTTTATGTGGTCCCCACGAGGGTTCCACAGACGTCACT
GTCAACCAATCAAATTGCATCCTCAAACGTTAGATAAGTGTTCATTTGTCTTTATATACT
TGGTCCCCAAGTAGTCTATCTTGCAATATGTGGGATCCACTTCTAAATGAATTTCCTGAA
TCTGTTCACGGATTTCGTTGTATGTTAGCTATTAAATATTTGCAGTCCGTTGAGGAAACT
TACGAGCCCAATACATTGGGCCACGATTTAATTAGGGATCTTATATCTGTTGTAAGGGCC
CGTGACTATGTCGAAGCGACCAGGCGATATAATCATTTCCACGCCCGCCTCGAAGGTTCG
CCGAAGGCTGAACTTCGACAGCCCATACAGCAGCCGTGCTGCTGTCCCCATTGTCCAAGG
CACAAACAAGCGACGATCATGGACGTACAGGCCCATGTACCGGAAGCCCAGAATATACAG
AATGTATCGAAGCCCTGATGTTCCTCGTGGATGTGAAGGCCCATGTAAAGTCCAGTCTTA
TGAGCAACGGGATGATATTAAGCATACTGGTATTGTTCGTTGTGTTAGTGATGTTACTCG
TGGATCTGGAATTACTCACAGAGTGGGTAAGAGGTTCTGTGTTAAATCGATATATTTTTT
AGGTAAAGTCTGGATGGATGAAAATATCAAGAAGCAGAATCACACTAATCAGGTCATGTT
CTTCTTGGTTCGTGATAGAAGGCCCTATGGAAACAGCCCAATGGATTTTGGACAGGTTTT
TAATATGTTCGATAATGAGCCCAGTACCGCAACTGTGAAGAATGATTCGCGGGATAGGTT
TCAAGTGATGAGGAAATTTCATGCTACAGTTATTGGTGGGCCCTCTGGAATGAAGGAACA
GGCATTAGTTAAGAGATTTTTTAGAATTAACAGTCATGTAACTTATAATCATCAGGAGGC
AGCCAAGTATGAGAACCATACTGAAAACGCCTTGTTATTGTATATGGCATGTACGCATGC
CTCTAATCCAGTGTATGCAACTATGAAAATACGCATCTATTTCTATGATTCAATATCAAA
TTAATAAAATTTATATTTTATATCATGAGTTGCTGTTACATTTATTGTGTTTTCAAGTAC
ATCATACAATACATGATCAACTGCTCTGATTACATTGTTAATTGAAATTACACCAAGACT
ATCTAAATACTTAAGAACTTGATATCTAAATACTCTTAAGAAACGACCAGTCTGAGGCTG
TAATGTCGTCCAAATTCGGAAGTTGAGAAAACATTTGTGAATCCCCAATGCCTTCCTGAT
GTTGTGGTTGAATCTTATCTGAATGGAAATGATGTCGTTGTTCATTAGAAATGGCCTCTG
GCTGTGTTCTGTTATCTTGAAATAGAGGGGATTGTTTATCTCCCAGATAAAAACGCCATT
CTCTGCTTGAGGAGCAGTGATGAGTTCCCCTGTGCGTGAATCCATGATTGTTGCAGTTGA
TGTGGAGGTAGTATGAGCAGCCACAGTCTAGGTCTACACGCTTACGCCTTATTGGTTTGT
TCTTGGCTATCTTGTGTTGGACCTTGATTGATACTTGCGAACAGTGGCTCGTAGAGGGTG
ACGAAGATTGCATTCTTGAGAGCCCAATTTTTCAAGGATATGTTTTTTTCTTCGTCTAGA
TATTCCCTATATGAGGAGGTAGGTCCTGGATTGCAGAGGAAGATAGTGGGAATTCCCCCT
TTAATTTGAATGGGCTTCCCGTACTTTGTGTTGCTTTGCCAGTCCCTCTGGGCCCCCATG
AATTCCTTGAAGTGCTTTAAATAATGCGGGTCTACGTCATCAATGACGTTGTACCACACA
TCATTACTGTACACCTTTGGGCTTAGGTCTAGATGTCCACATAAATAATTATGTGGGCCT
AGAGACCTGGCCCACATTGTTTTGCCTGTTCTGCTATCACCCTCAATGACAATACTTATG
GGTCTCCATGGCCGCGCAGCGGAAGATACGACGTTCTCGGCGACCCACTCGTCAAGTTCA
TCTGGAACTTGATTAAAAGAAGAAGAAAGAAATGGAGAAACATAAACTTCTAAAGGAGGA
CTAAAAATCCTATCTAAATTTGAACTTAAATTATGAAATTGTAAAATATAGTCCTTTGGG
GCCTTCTCTTTTAATATATTGAGGGCCTCGGATTTACTGCCTGAATTGAGTGCCTCGGCA
TATGCGTCGTTGGCAGATTGCTGACCTCCTCTAGCTGATCTGCTATCGATTTGGAAAACT
CCAAAATCAATGAAGTCTCCGTCTTTCTCCACGTAGGTCTTGACATCTGTTGAGCTCTTA
GCTGCCTGAATGTTCGGATGGAAATGTGCTGACCTGTTTGGGGATACCAGGTCGAAGAAC
CGTTGGTTCTTACATTGGTATTTGCCTTCGAATTGGATAAGCACATGGAGATGTGGTTCC
CCATTCTCGTGGAGTTCTCTGCAAACTTTGATGTATTTTTTATTTGTTGGGGTTTCTAGG
TTTTTTAATTGGGAAAGTGCTTCCTCTTTAGAGAGAGAACAATTGGGATATGTTAGGAAA
TAATTTTTGGCATATATTTTAAATAAACGAGGCATGTTGAAATGAATTGGTGTCCCTCAA
AGCTCTATGGCAATCGGTGTATCGGTGTCTTACTTATACCTGGACACCTAATGGCTATTT
TGTAATTTTGTAAAAGTACATTGCAATTCAAAATTCAAAATTCAAAAATCAAATCAATAA
AGCGGCCATCCGTATAATATT
>tomato 30d Rep3 (10).seq
ACCGGATGGCCGCGCCTTTTCTTTTTATGTGGTCCCCACGAGGGTTCCACAGACGTCACT
GTCAACCAATCAAATTGCATCCTCAAACGTTAGATAAGTGTTCATTTGTCTTTATATACT
TGGTCCCCAAGTAGTCTATCTTGCAATATGTGGGATCCACTTCTAAATGAATTTCCTGAA
TCTGTTCACGGATTTCGTTGTATGTTAGCTATTAAATATTTGCAGTCCGTTGAGGAAACT
TACGAGCCCAATACATTGGGCCACGATTTAATTAGGGATCTTATATCTGTTGTAAGGGCC
CGTGACTATGTCGAAGCGACCAGGCGATATAATCATTTCCACGCCCGCCTCGAAGGTTCG
CCGAAGGCTGAACTTCGACAGCCCATACAGCAGCCGTGCTGCTGTCCCCATTGTCCAAGG
CACAAACAAGCGACGATCATGGACGTACAGGCCCATGTACCGGAAGCCCAGAATATACAG
AATGTATCGAAGCCCTGATGTTCCTCGTGGATGTGAAGGCCCATGTAAAGTCCAGTCTTA
TGAGCAACGGGATGATATTAAGCATACTGGTATTGTTCGTTGTGTTAGTGATGTTACTCG
TGGATCTGGAATTACTCACAGAGTGGGTAAGAGGTTCTGTGTTAAATCGATATATTTTTT
AGGTAAAGTCTGGATGGATGAAAATATCAAGAAGCAGAATCACACTAATCAGGTCATGTT
CTTCTTGGTTCGTGATAGAAGGCCCTATGGAAACAGCCCAATGGATTTTGGACAGGTTTT
TAATATGTTCGATAATGAGCCCAGTACCGCAACTGTGAAGAATGATTCGCGGGATAGGTT
TCAAGTGATGAGGAAATTTCATGCTACAGTTATTGGTGGGCCCTCTGGAATGAAGGAACA
GGCATTAGTTAAGAGATTTTTTAGAATTAACAGTCATGTAACTTATAATCATCAGGAGGC
AGCCAAGTATGAGAACCATACTGAAAACGCCTTGTTATTGTATATGGCATGTACGCATGC
CTCTAATCCAGTGTATGCAACTATGAAAATACGCATCTATTTCTATGATTCAATATCAAA
TTAATAAAATTTATATTTTATATCATGAGTTGCTGTTACATTTATTGTGTTTTCAAGTAC
ATCATACAATACATGATCAACTGCTCTGATTACATTGTTAATTGAAATTACACCAAGACT
ATCTAAATACTTAAGAACTTGATATCTAAATACTCTTAAGAAACGACCAGTCTGAGGCTG
TAATGTCGTCCAAATTCGGAAGTTGAGAAAACATTTGTGAATCCCCAATGCCTTCCTGAT
GTTGTGGTTGAATCTTATCTGAATGGAAATGATGTCGTTGTTCATTAGAAATGGCCTCTG
GCTGTGTTCTGTTATCTTGAAATAGAGGGGATTGTTTATCTCCCAGATAAAAACGCCATT
CTCTGCTTGAGGAGCAGTGATGAGTTCCCCTGTGCGTGAATCCATGATTGTTGCAGTTGA
TGTGGAGGTAGTATGAGCAGCCACAGTCTAGGTCTACACGCTTACGCCTTATTGGTTTGT
TCTTGGCTATCTTGTGTTGGACCTTGATTGATACTTGCGAACAGTGGCTCGTAGAGGGTG
ACGAAGATTGCATTCTTGAGAGCCCAATTTTTCAAGGATATGTTTTTTTCTTCGTCTAGA
TATTCCCTATATGAGGAGGTAGGTCCTGGATTGCAGAGGAAGATAGTGGGAATTCCCCCT
TTAATTTGAATGGGCTTCCCGTACTTTGTGTTGCTTTGCCAGTCCCTCTGGGCCCCCATG
AATTCCTTGAAGTGCTTTAAATAATGCGGGTCTACGTCATCAATGACGTTGTACCACACA
TCATTACTGTACACCTTTGGGCTTAGGTCTAGATGTCCACATAAATAATTATGTGGGCCT
AGAGACCTGGCCCACATTGTTTTGCCTGTTCTGCTATCACCCTCAATGACAATACTTATG
GGTCTCCATGGCCGCGCAGCGGAAGATACGACGTTCTCGGCGACCCACTCGTCAAGTTCA
TCTGGAACTTGATTAAAAGAAGAAGAAAGAAATGGAGAAACATAAACTTCTAAAGGAGGA
CTAAAAATCCTATCTAAATTTGAACTTAAATTATGAAATTGTAAAATATAGTCCTTTGGG
GCCTTCTCTTTTAATATATTGAGGGCCTCGGATTTACTGCCTGAATTGAGTGCCTCGGCA
TATGCGTCGTTGGCAGATTGCTGACCTCCTCTAGCTGATCTGCTATCGATTTGGAAAACT
CCAAAATCAATGAAGTCTCCGTCTTTCTCCACGTAGGTCTTGACATCTGTTGAGCTCTTA
GCTGCCTGAATGTTCGGATGGAAATGTGCTGACCTGTTTGGGGATACCAGGTCGAAGAAC
CGTTGGTTCTTACATTGGTATTTGCCTTCGAATTGGATAAGCACATGGAGATGTGGTTCC
CCATTCTCGTGGAGTTCTCTGCAAACTTTGATGTATTTTTTATTTGTTGGGGTTTCTAGG
TTTTTTAATTGGGAAAGTGCTTCCTCTTTAGAGAGAGAACAATTGGGATATGTTAGGAAA
TAATTTTTGGCATATATTTTAAATAAACGAGGCATGTTGAAATGAATTGGTGTCCCTCAA
AGCTCTATGGCAATCGGTGTATCGGTGTCTTACTTATACCTGGACACCTAATGGCTATTT
GGTAATTTTGTAAAAGTACATTGCAATTCAAAATTCAAAATTCAAAAATCAAATCAATAA
AGCGGCCATCCGTATAATATT
>tomato 30d Rep3 (11).seq
ACCGGATGGCCGCGCCTTTTCTTTTTATGTGGTCCCCACGAGGGTTCCACAGACGTCACT
GTCAACCAATCAAATTGCATCCTCAAACGTTAGATAAGTGTTCATTTGTCTTTATATACT
TGGTCCCCAAGTAGTCTATCTTGCAATATGTGGGATCCACTTCTAAATGAATTTCCTGAA
TCTGTTCACGGATTTCGTTGTATGTTAGCTATTAAATATTTGCAGTCCGTTGAGGAAACT
TACGAGCCCAATACATTGGGCCACGATTTAATTAGGGATCTTATATCTGTTGTAAGGGCC
CGTGACTATGTCGAAGCGACCAGGCGATATAATCATTTCCACGCCCGCCTCGAAGGTTCG
CCGAAGGCTGAACTTCGACAGCCCATACAGCAGCCGTGCTGCTGTCCCCATTGTCCAAGG
CACAAACAAGCGACGATCATGGACGTACAGGCCCATGTACCGGAAGCCCAGAATATACAG
AATGTATCGAAGCCCTGATGTTCCTCGTGGATGTGAAGGCCCATGTAAAGTCCAGTCTTA
TGAGCAACGGGATGATATTAAGCATACTGGTATTGTTCGTTGTGTTAGTGATGTTACTCG
TGGATCTGGAATTACTCACAGAGTGGGTAAGAGGTTCTGTGTTAAATCGATATATTTTTT
AGGTAAAGTCTGGATGGATGAAAATATCAAGAAGCAGAATCACACTAATCAGGTCATGTT
CTTCTTGGTTCGTGATAGAAGGCCCTATGGAAACAGCCCAATGGATTTTGGACAGGTTTT
TAATATGTTCGATAATGAGCCCAGTACCGCAACTGTGAAGAATGATTCGCGGGATAGGTT
TCAAGTGATGAGGAAATTTCATGCTACAGTTATTGGTGGGCCCTCTGGAATGAAGGAACA
GGCATTAGTTAAGAGATTTTTTAGAATTAACAGTCATGTAACTTATAATCATCAGGAGGC
AGCCAAGTATGAGAACCATACTGAAAACGCCTTGTTATTGTATATGGCATGTACGCATGC
CTCTAATCCAGTGTATGCAACTATGAAAATACGCATCTATTTCTATGATTCAATATCAAA
TTAATAAAATTTATATTTTATATCATGAGTTGCTGTTACATTTATTGTGTTTTCAAGTAC
ATCATACAATACATGATCAACTGCTCTGATTACATTGTTAATTGAAATTACACCAAGACT
ATCTAAATACTTAAGAACTTGATATCTAAATACTCTTAAGAAACGACCAGTCTGAGGCTG
TAATGTCGTCCAAATTCGGAAGTTGAGAAAACATTTGTGAATCCCCAATGCCTTCCTGAT
GTTGTGGTTGAATCTTATCTGAATGGAAATGATGTCGTTGTTCATTAGAAATGGCCTCTG
GCTGTGTTCTGTTATCTTGAAATAGAGGGGATTGTTTATCTCCCAGATAAAAACGCCATT
CTCTGCTTGAGGAGCAGTGATGAGTTCCCCTGTGCGTGAATCCATGATTGTTGCAGTTGA
TGTGGAGGTAGTATGAGCAGCCACAGTCTAGGTCTACACGCTTACGCCTTATTGGTTTGT
TCTTGGCTATCTTGTGTTGGACCTTGATTGATACTTGCGAACAGTGGCTCGTAGAGGGTG
ACGAAGATTGCATTCTTGAGAGCCCAATTTTTCAAGGATATGTTTTTTTCTTCGTCTAGA
TATTCCCTATATGAGGAGGTAGGTCCTGGATTGCAGAGGAAGATAGTGGGAATTCCCCCT
TTAATTTGAATGGGCTTCCCGTACTTTGTGTTGCTTTGCCAGTCCCTCTGGGCCCCCATG
AATTCCTTGAAGTGCTTTAAATAATGCGGGTCTACGTCATCAATGACGTTGTACCACACA
TCATTACTGTACACCTTTGGGCTTAGGTCTAGATGTCCACATAAATAATTATGTGGGCCT
AGAGACCTGGCCCACATTGTATTGCCTGTTCTGCTATCACCCTCAATGACAATACTTATG
GGTCTCCATGGCCGCGCAGCGGAAGATACGACGTTCTCGGCGACCCACTCGTCAAGTTCA
TCTGGAACTTGATTAAAAGAAGAAGAAAGAAATGGAGAAACATAAACTTCTAAAGGAGGA
CTAAAAATCCTATCTAAATTTGAACTTAAATTATGAAATTGTAAAATATAGTCCTTTGGG
GCCTTCTCTTTTAATATATTGAGGGCCTCGGATTTACTGCCTGAATTGAGTGCCTCGGCA
TATGCGTCGTTGGCAGATTGCTGACCTCCTCTAGCTGATCTGCTATCGATTTGGAAAACT
CCAAAATCAATGAAGTCTCCGTCTTTCTCCACGTAGGTCTTGACATCTGTTGAGCTCTTA
GCTGCCTGAATGTTCGGATGGAAATGTGCTGACCTGTTTGGGGATACCAGGTCGAAGAAC
CGTTGGTTCTTACATTGGTATTTGCCTTCGAATTGGATAAGCACATGGAGATGTGGTTCC
CCATTCTCGTGGAGTTCTCTGCAAACTTTGATGTATTTTTTATTTGTTGGGGTTTCTAGG
TTTTTTAATTGGGAAAGTGCTTCCTCTTTAGAGAGAGAACAATTGGGATATGTTAGGAAA
TAATTTTTGGCATATATTTTAAATAAACGAGGCATGTTGAAATGAATTGGTGTCCCTCAA
AGCTCTATGGCAATCGGTGTATCGGTGTCTTACTTATACCTGGACACCTAATGGCTATTT
GGTAATTTTGTAAAAGTACATTGCAATTCAAAATTCAAAATTCAAAAATCAAATCAATAA
AGCGGCCATCCGTATAATATT
>tomato 30d Rep3 (12).seq
ACCGGATGGCCGCGCCTTTTCTTTTTATGTGGTCCCCACGAGGGTTCCACAGACGTCACT
GTCAACCAATCAAATTGCATCCTCAAACGTTAGATAAGTGTTCATTTGTCTTTATATACT
TGGTCCCCAAGTAGTCTATCTTGCAATATGTGGGATCCACTTCTAAATGAATTTCCTGAA
TCTGTTCACGGATTTCGTTGTATGTTAGCTATTAAATATTTGCAGTCCGTTGAGGAAACT
TACGAGCCCAATACATTGGGCCACGATTTAATTAGGGATCTTATATCTGTTGTAAGGGCC
CGTGACTATGTCGAAGCGACCAGGCGATATAATCATTTCCACGCCCGCCTCGAAGGTTCG
CCGAAGGCTGAACTTCGACAGCCCATACAGCAGCCGTGCTGCTGTCCCCATTGTCCAAGG
CACAAACAAGCGACGATCATGGACGTACAGGCCCATGTACCGGAAGCCCAGAATATACAG
AATGTATCGAAGCCCTGATGTTCCTCGTGGATGTGAAGGCCCATGTAAAGTCCAGTCTTA
TGAGCAACGGGATGATATTAAGCATACTGGTATTGTTCGTTGTGTTAGTGATGTTACTCG
TGGATCTGGAATTACTCACAGAGTGGGTAAGAGGTTCTGTGTTAAATCGATATATTTTTT
AGGTAAAGTCTGGATGGATGAAAATATCAAGAAGCAGAATCACACTAATCAGGTCATGTT
CTTCTTGGTTCGTGATAGAAGGCCCTATGGAAACAGCCCAATGGATTTTGGACAGGTTTT
TAATATGTTCGATAATGAGCCCAGTACCGCAACTGTGAAGAATGATTCGCGGGATAGGTT
TCAAGTGATGAGGAAATTTCATGCTACAGTTATTGGTGGGCCCTCTGGAATGAAGGAACA
GGCATTAGTTAAGAGATTTTTTAGAATTAACAGTCATGTAACTTATAATCATCAGGAGGC
AGCCAAGTATGAGAACCATACTGAAAACGCCTTGTTATTGTATATGGCATGTACGCATGC
CTCTAATCCAGTGTATGCAACTATGAAAATACGCATCTATTTCTATGATTCAATATCAAA
TTAATAAAATTTATATTTTATATCATGAGTTGCTGTTACATTTATTGTGTTTTCAAGTAC
ATCATACAATACATGATCAACTGCTCTGATTACATTGTTAATTGAAATTACACCAAGACT
ATCTAAATACTTAAGAACTTGATATCTAAATACTCTTAAGAAACGACCAGTCTGAGGCTG
TAATGTCGTCCAAATTCGGAAGTTGAGAAAACATTTGTGAATCCCCAATGCCTTCCTGAT
GTTGTGGTTGAATCTTATCTGAATGGAAATGATGTCGTTGTTCATTAGAAATGGCCTCTG
GCTGTGTTCTGTTATCTTGAAATAGAGGGGATTGTTTATCTCCCAGATAAAAACGCCATT
CTCTGCTTGAGGAGCAGTGATGAGTTCCCCTGTGCGTGAATCCATGATTGTTGCAGTTGA
TGTGGAGGTAGTATGAGCAGCCACAGTCTAGGTCTACACGCTTACGCCTTATTGGTTTGT
TCTTGGCTATCTTGTGTTGGACCTTGATTGATACTTGCGAACAGTGGCTCGTAGAGGGTG
ACGAAGATTGCATTCTTGAGAGCCCAATTTTTCAAGGATATGTTTTTTTCTTCGTCTAGA
TATTCCCTATATGAGGAGGTAGGTCCTGGATTGCAGAGGAAGATAGTGGGAATTCCCCCT
TTAATTTGAATGGGCTTCCCGTACTTTGTGTTGCTTTGCCAGTCCCTCTGGGCCCCCATG
AATTCCTTGAAGTGCTTTAAATAATGCGGGTCTACGTCATCAATGACGTTGTACCACACA
TCATTACTGTACACCTTTGGGCTTAGGTCTAGATGTCCACATAAATAATTATGTGGGCCT
AGAGACCTGGCCCACATTGTTTTGCCTGTTCTGCTATCACCCTCAATGACAATACTTATG
GGTCTCCATGGCCGCGCAGCGGAAGATACGACGTTCTCGGCGACCCACTCGTCAAGTTCA
TCTGGAACTTGATTAAAAGAAGAAGAAAGAAATGGAGAAACATAAACTTCTAAAGGAGGA
CTAAAAATCCTATCTAAATTTGAACTTAAATTATGAAATTGTAAAATATAGTCCTTTGGG
GCCTTCTCTTTTAATATATTGAGGGCCTCGGATTTACTGCCTGAATTGAGTGCCTCGGCA
TATGCGTCGTTGGCAGATTGCTGACCTCCTCTAGCTGATCTGCTATCGATTTGGAAAACT
CCAAAATCAATGAAGTCTCCGTCTTTCTCCACGTAGGTCTTGACATCTGTTGAGCTCTTA
GCTGCCTGAATGTTCGGATGGAAATGTGCTGACCTGTTTGGGGATACCAGGTCGAAGAAC
CGTTGGTTCTTACATTGGTATTTGCCTTCGAATTGGATAAGCACATGGAGATGTGGTTCC
CCATTCTCGTGGAGTTCTCTGCAAACTTTGATGTATTTTTTATTTGTTGGGGTTTCTAGG
TTTTTTAATTGGGAAAGTGCTTCCTCTTTAGAGAGAGAACAATTGGGATATGTTAGGAAA
TAATTTTTGGCATATATTTTAAATAAACGAGGCATGTTGAAATGAATTGGTGTCCCTCAA
AGCTCTATGGCAATCGGTGTATCGGTGTCTTACTTATACCTGGACACCTAATGGCTATTT
GGTAATTTTGTAAAAGTACATTGCAATTCAAAATTCAAAATTCAAAAATCAAATCAATAA
AGCGGCCATCCGTATAATATT
>tomato 30d Rep3 (13).seq
ACCGGATGGCCGCGCCTTTTCTTTTTATGTGGTCCCCACGAGGGTTCCACAGACGTCACT
GTCAACCAATCAAATTGCATCCTCAAACGTTAGATAAGTGTTCATTTGTCTTTATATACT
TGGTCCCCAAGTAGTCTATCTTGCAATATGTGGGATCCACTTCTAAATGAATTTCCTGAA
TCTGTTCACGGATTTCGTTGTATGTTAGCTATTAAATATTTGCAGTCCGTTGAGGAAACT
TACGAGCCCAATACATTGGGCCACGATTTAATTAGGGATCTTATATCTGTTGTAAGGGCC
CGTGACTATGTCGAAGCGACCAGGCGATATAATCATTTCCACGCCCACCTCGAAGGTTCG
CCGAAGGCTGAACTTCGACAGCCCATACAGCAGCCGTGCTGCTGTCCCCATTGTCCAAGG
CACAAACAAGCGACGATCATGGACGTACAGGCCCATGTACCGGAAGCCCAGAATATACAG
AATGTATCGAAGCCCTGATGTTCCTCGTGGATGTGAAGGCCCATGTAAAGTCCAGTCTTA
TGAGCAACGGGATGATATTAAGCATACTGGTATTGTTCGTTGTGTTAGTGATGTTACTCG
TGGATCTGGAATTACTCACAGAGTGGGTAAGAGGTTCTGTGTTAAATCGATATATTTTTT
AGGTAAAGTCTGGATGGATGAAAATATCAAGAAGCAGAATCACACTAATCAGGTCATGTT
CTTCTTGGTTCGTGATAGAAGGCCCTATGGAAACAGCCCAATGGATTTTGGACAGGTTTT
TAATATGTTCGATAATGAGCCCAGTACCGCAACTGTGAAGAATGATTCGCGGGATAGGTT
TCAAGTGATGAGGAAATTTCATGCTACAGTTATTGGTGGGCCCTCTGGAATGAAGGAACA
GGCATTAGTTAAGAGATTTTTTAGAATTAACAGTCATGTAACTTATAATCATCAGGAGGC
AGCCAAGTATGAGAACCATACTGAAAACGCCTTGTTATTGTATATGGCATGTACGCATGC
CTCTAATCCAGTGTATGCAACTATGAAAATACGCATCTATTTCTATGATTCAATATCAAA
TTAATAAAATTTATATTTTATATCATGAGTTGCTGTTACATTTATTGTGTTTTCAAGTAC
ATCATACAATACATGATCAACTGCTCTGATTACATTGTTAATTGAAATTACACCAAGACT
ATCTAAATACTTAAGAACTTGATATCTAAATACTCTTAAGAAACGACCAGTCTGAGGCTG
TAATGTCGTCCAAATTCGGAAGTTGAGAAAACATTTGTGAATCCCCAATGCCTTCCTGAT
GTTGTGGTTGAATCTTATCTGAATGGAAATGATGTCGTTGTTCATTAGAAATGGCCTCTG
GCTGTGTTCTGTTATCTTGAAATAGAGGGGATTGTTTATCTCCCAGATAAAAACGCCATT
CTCTGCTTGAGGAGCAGTGATGAGTTCCCCTGTGCGTGAATCCATGATTGTTGCAGTTGA
TGTGGAGGTAGTATGAGCAGCCACAGTCTAGGTCTACACGCTTACGCCTTATTGGTTTGT
TCTTGGCTATCTTGTGTTGGACCTTGATTGATACTTGCGAACAGTGGCTCGTAGAGGGTG
ACGAAGATTGCATTCTTGAGAGCCCAATTTTTCAAGGATATGTTTTTTTCTTCGTCTAGA
TATTCCCTATATGAGGAGGTAGGTCCTGGATTGCAGAGGAAGATAGTGGGAATTCCCCCT
TTAATTTGAATGGGCTTCCCGTACTTTGTGTTGCTTTGCCAGTCCCTCTGGGCCCCCATG
AATTCCTTGAAGTGCTTTAAATAATGCGGGTCTACGTCATCAATGACGTTGTACCACACA
TCATTACTGTACACCTTTGGGCTTAGGTCTAGATGTCCACATAAATAATTATGTGGGCCT
AGAGACCTGGCCCACATTGTTTTGCCTGTTCTGCTATCACCCTCAATGACAATACTTATG
GGTCTCCATGGCCGCGCAGCGGAAGATACGACGTTCTCGGCGACCCACTCGTCAAGTTCA
TCTGGAACTTGATTAAAAGAAGAAGAAAGAAATGGAGAAACATAAACTTCTAAAGGAGGA
CTAAAAATCCTATCTAAATTTGAACTTAAATTATGAAATTGTAAAATATAGTCCTTTGGG
GCCTTCTCTTTTAATATATTGAGGGCCTCGGATTTACTGCCTGAATTGAGTGCCTCGGCA
TATGCGTCGTTGGCAGATTGCTGACCTCCTCTAGCTGATCTGCTATCGATTTGGAAAACT
CCAAAATCAATGAAGTCTCCGTCTTTCTCCACGTAGGTCTTGACATCTGTTGAGCTCTTA
GCTGCCTGAATGTTCGGATGGAAATGTGCTGACCTGTTTGGGGATACCAGGTCGAAGAAC
CGTTGGTTCTTACATTGGTATTTGCCTTCGAATTGGATAAGCACATGGAGATGTGGTTCC
CCATTCTCGTGGAGTTCTCTGCAAACTTTGATGTATTTTTTATTTGTTGGGGTTTCTAGG
TTTTTTAATTGGGAAAGTGCTTCCTCTTTAGAGAGAGAACAATTGGGATATGTTAGGAAA
TAATTTTTGGCATATATTTTAAATAAACGAGGCATGTTGAAATGAATTGGTGTCCCTCAA
AGCTCTATGGCAATCGGTGTATCGGTGTCTTACTTATACCTGGACACCTAATGGCTATTT
GGTAATTTTGTAAAAGTACATTGCAATTCAAAATTCAAAATTCAAAAATCAAATCAATAA
AGTGGCCATCCGTATAATATT
>tomato 30d Rep3 (14).seq
ACCGGATGGCCGCGCCTTTTCTTTTTATGTGGTCCCCACGAGGGTTCCACAGACGTCACT
GTCAACCAATCAAATTGCATCCTCAAACGTTAGATAAGTGTTCATTTGTCTTTATATACT
TGGTCCCCAAGTAGTCTATCTTGCAATATGTGGGATCCACTTCTAAATGAATTTCCTGAA
TCTGTTCACGGATTTCGTTGTATGTTAGCTATTAAATATTTGCAGTCCGTTGAGGAAACT
TACGAGCCCAATACATTGGGCCACGATTTAATTAGGGATCTTATTTCTGTTGTAAGGGCC
CGTGACTATGTCGAAGCGACCAGGCGATATAATCATTTCCACGCCCGCCTCGAAGGTTCG
CCGAAGGCTGAACTTCGACAGCCCATACAGCAGCCGTGCTGCTGTCCCCATTGTCCAAGG
CACAAACAAGCGACGATCATGGACGTACAGGCCCATGTACCGGAAGCCCAGAATATACAG
AATGTATCGAAGCCCTGATGTTCCTCGTGGATGTGAAGGCCCATGTAAAGTCCAGTCTTA
TGAGCAACGGGATGATATTAAGCATACTGGTATTGTTCGTTGTGTTAGTGATGTTACTCG
TGGATCTGGAATTACTCACAGAGTGGGTAAGAGGTTCTGTGTTAAATCGATATATTTTTT
AGGTAAAGTCTGGATGGATGAAAATATCAAGAAGCAGAATCACACTAATCAGGTCATGTT
CTTCTTGGTTCGTGATAGAAGGCCCTATGGAAACAGCCCAATGGATTTTGGACAGGTTTT
TAATATGTTCGATAATGAGCCCAGTACCGCAACTGTGAAGAATGATTCGCGGGATAGGTT
TCAAGTGATGAGGAAATTTCATGCTACAGTTATTGGTGGGCCCTCTGGAATGAAGGAACA
GGCATTAGTTAATAGATTTTTTAGAATTAACAGTCATGTAACTTATAATCATCAGGAGGC
AGCCAAGTATGAGAACCATACTGAAAACGCCTTGTTATTGTATATGGCATGTACGCATGC
CTCTAATCCAGTGTATGCAACTATGAAAATACGCATCTATTTCTATGATTCAATATCAAA
TTAATAAAATTTATATTTTATATCATGAGTTGCTGTTACATTTATTTTGTTTTCAAGTAC
ATCATACAATACATGATCAACTGCTCTGATTACATTGTTAATTGAAATTACACCAAGACT
ATCTAAATACTTAAGAACTTGATATCTAAATACTCTTAAGAAACGACCAGTCTGAGGCTG
TAATGTCGTCCAAATTCGGAAGTTGAGAAAACATTTGTGAATCCCCAATGCCTTCCTGAT
GTTGTGGTTGAATCTTATCTGAATGGAAATGATGTCGTTGTTCATTAGAAATGGCCTCTG
GCTGTGTTCTGTTATCTTGAAATAGAGGGGATTGTTTATCTCCCAGATAAAAACGCCATT
CTCTGCTTGAGGAGCAGTGATGAGTTCCCCTGTGCGTGAATCCATGATTGTTGCAGTTGA
TGTGGAGGTAGTATGAGCAGCCACAGTCTAGGTCTACACGCTTACGCCTTATTGGTTTGT
TCTTGGCTATCTTGTGTTGGACCTTGATTGATACTTGCGAACAGTGGCTCGTAGAGGGTG
ACGAAGATTGCATTCTTGAGAGCCCAATTTTTCAAGGATATGTTTTTTTCTTCGTCTAGA
TATTCCCTATATGAGGAGGTAGGTCCTGGATTGCAGAGGAAGATAGTGGGAATTCCCCCT
TTAATTTGAATGGGCTTCCCGTACTTTGTGTTGCTTTGCCAGTCCCTCTGGGCCCCCATG
AATTCCTTGAAGTGCTTTAAATAATGCGGGTCTACGTCATCAATGACGTTGTACCACACA
TCATTACTGTACACCTTTGGGCTTAGGTCTAGATGTCCACATAAATAATTATGTGGGCCT
AGAGACCTGGCCCACATTGTTTTGCCTGTTCTGCTATCACCCTCAATGACAATACTTATG
GGTCTCCATGGCCGCGCAGCGGAAGATACGACGTTCTCGGCGACCCACTCGTCAAGTTCA
TCTGGAACTTGATTAAAAGAAGAAGAAAGAAATGGAGAAACATAAACTTCTAAAGGAGGA
CTAAAAATCCTATCTAAATTTGAACTTAAATTATGAAATTGTAAAATATAGTCCTTTGGG
GCCTTCTCTTTTAATATATTGAGGGCCTCGGATTTACTGCCTGAATTGAGTGCCTCGGCA
TATGCGTCGTTGGCAGATTGCTGACCTCCTCTAGCTGATCTGCTATCGATTTGGAAAACT
CCAAAATCAATGAAGTCTCCGTCTTTCTCCACGTAGGTCTTGACATCTGTTGAGCTCTTA
GCTGCCTGAATGTTCGGATGGAAATGTGCTGACCTGTTTGGGGATACCAGGTCGAAGAAC
CGTTGGTTCTTACATTGGTATTTGCCTTCGAATTGGATAAGCACATGGAGATGTGGTTCC
CCATTCTCGTGGAGTTCTCTGCAAACTTTGATGTATTTTTTATTTGTTGGGGTTTCTAGG
TTTTTTAATTGGGAAAGTGCTTCCTCTTTAGAGAGAGAACAATTGGGATATGTTAGGAAA
TAATTTTTGGCATATATTTTAAATAAACGAGGCATGTTGAAATGAATTGGTGTCCCTCAA
AGCTCTATGGCAATCGGTGTATCGGTGTCTTACTTATACCTGGACACCTAATGGCTATTT
GGTAATTTTGTAAAAGTACATTGCAATTCAAAATTCAAAATTCAAAAATCAAATCAATAA
AGCGGCCATCCGTATAATATT
>tomato 30d Rep3 (15).seq
ACCGGATGGCCGCGCCTTTTCTTTTTATGTGGTCCCCACGAGGGTTCCACAGACGTCACT
GTCAACCAATCAAATTGCATCCTCAAACGTTAGATAAGTGTTCATTTGTCTTTATATACT
TGGTCCCCAAGTAGTCTATCTTGCAATATGTGGGATCCACTTCTAAATGAATTTCCTGAA
TCTGTTCACGGATTTCGTTGTATGTTAGCTATTAAATATTTGCAGTCCGTTGAGGAAACT
TACGAGCCCAATACATTGGGCCACGATTTAATTAGGGATCTTATATCTGTTGTAAGGGCC
CGTGACTATGTCGAAGCGACCAGGCGATATAATCATTTCCACGCCCGCCTCGAAGGTTCG
CCGAAGGCTGAACTTCGACAGCCCATACAGCAGCCGTGCTGCTGTCCCCATTGTCCAAGG
CACAAACAAGCGACGATCATGGACGTACAGGCCCATGTACCGGAAGCCCAGAATATACAG
AATGTATCGAAGCCCTGATGTTCCTCGTGGATGTGAAGGCCCATGTAAAGTCCAGTCTTA
TGAGCAACGGGATGATATTAAGCATACTGGTATTGTTCGTTGTGTTAGTGATGTTACTCG
TGGATCTGGAATTACTCACAGAGTGGGTAAGAGGTTCTGTGTTAAATCGATATATTTTTT
AGGTAAAGTCTGGATGGATGAAAATATCAAGAAGCAGAATCACACTAATCAGGTCATGTT
CTTCTTGGTTCGTGATAGAAGGCCCTATGGAAACAGCCCAATGGATTTTGGACAGGTTTT
TAATATGTTCGATAATGAGCCCAGTACCGCAACTGTGAAGAATGATTCGCGGGATAGGTT
TCAAGTGATGAGGAAATTTCATGCTACAGTTATTGGTGGGCCCTCTGGAATGAAGGAACA
GGCATTAGTTAAGAGATTTTTTAGAATTAACAGTCATGTAACTTATAATCATCAGGAGGC
AGCCAAGTATGAGAACCATACTGAAAACGCCTTGTTATTGTATATGGCATGTACGCATGC
CTCTAATCCAGTGTATGCAACTATGAAAATACGCATCTATTTCTATGATTCAATATCAAA
TTAATAAAATTTATATTTTATATCATGAGTTGCTGTTACATTTATTGTGTTTTCAAGTAC
ATCATACAATACATGATCAACTGCTCTGATTACATTGTTAATTGAAATTACACCAAGACT
ATCTAAATACTTAAGAACTTGATATCTAAATACTCTTAAGAAACGACCAGTCTGAGGCTG
TAATGTCGTCCAAATTCGGAAGTTGAGAAAACATTTGTGAATCCCCAATGCCTTCCTGAT
GTTGTGGTTGAATCTTATCTGAATGGAAATGATGTCGTTGTTCATTAGAAATGGCCTCTG
GCTGTGTTCTGTTATCTTGAAATAGAGGGGATTGTTTATCTCCCAGATAAAAACGCCATT
CTCTGCTTGAGGAGCAGTGATGAGTTCCCCTGTGCGTGAATCCATGATTGTTGCAGTTGA
TGTGGAGGTAGTATGAGCAGCCACAGTCTAGGTCTACACGCTTACGCCTTATTGGTTTGT
TCTTGGATATCTTGTGTTGGACCTTGATTGATACTTGCGAACAGTGGCTCGTAGAGGGTG
ACGAAGATTGCATTCTTGAGAGCCCAATTTTTCAAGGATATGTTTTTTTCTTCGTCTAGA
TATTCCCTATATGAGGAGGTAGGTCCTGGATTGCAGAGGAAGATAGTGGGAATTCCCCCT
TTAATTTGAATGGGCTTCCCGTACTTTGTGTTGCTTTGCCAGTCCCTCTGGGCCCCCATG
AATTCCTTGAAGTGCTTTAAATAATGCGGGTCTACGTCATCAATGACGTTGTACCACACA
TCATTACTGTACACCTTTGGGCTTAGGTCTAGATGTCCACATAAATAATTATGTGGGCCT
AGAGACCTGGCCCACATTGTTTTGCCTGTTCTGCTATCACCCTCAATGACAATACTTATG
GGTCTCCATGGCCGCGCAGCGGAAGATACGACGTTCTCGGCGACCCACTCGTCAAGTTCA
TCTGGAACTTGATTAAAAGAAGAAGAAAGAAATGGAGAAACATAAACTTCTAAAGGAGGA
CTAAAAATCCTATCTAAATTTGAACTTAAATTATGAAATTGTAAAATATAGTCCTTTGGG
GCCTTCTCTTTTAATATATTGAGGGCCTCGGATTTACTGCCTGAATTGAGTGCCTCGGCA
TATGCGTCGTTGGCAGATTGCTGACCTCCTCTAGCTGATCTGCTATCGATTTGGAAAACT
CCAAAATCAATGAAGTCTCCGTCTTTCTCCACGTAGGTCTTGACATCTGTTGAGCTCTTA
GCTGCCTGAATGTTCGGATGGAAATGTGCTGACCTGTTTGGGGATACCAGGTCGAAGAAC
CGTTGGTTTTTACATTGGTATTTGCCTTCGAATTGGATAAGCACATGGAGATGTGGTTCC
CCATTCTTGTGGAGTTCTCTGCAAACTTTGATGTATTTTTTATTTGTTGGGGTTTCTAGG
TTTTTTAATTGGGAAAGTGCTTCCTCTTTAGAGAGAGAACAATTGGGATATGTTAGGAAA
TAATTTTTGGCATATATTTTAAATAAACGAGGCATGTTGAAATGAATTGGTGTCCCTCAA
AGCTCTATGGCAATCGGTGTATCGGTGTCTTACTTATACCTGGACACCTAATGGCTATTT
GGTAATTTTGTAAAAGTACATTGCAATTCAAAATTCAAAATTCAAAAATCAAATCAATAA
AGCGGCCATCCGTATAATATT
>tomato 30d Rep3 (16).seq
ACCGGATGGCCGCGCCTTTTCTTTTTATGTGGTCCCCACGAGGGTTCCACAGACGTCACT
GTCAACCAATCAAATTGCATCCTCAAACGTTAGATAAGTGTTCATTTGTCTTTATATACT
TGGTCCCCAAGTAGTCTATCTTGCAATATGTGGGATCCACTTCTAAATGAATTTCCTGAA
TCTGTTCACGGATTTCGTTGTATGTTAGCTATTAAATATTTGCAGTCCGTTGAGGAAACT
TACGAGCCCAATACATTGGGCCACGATTTAATTAGGGATCTTATATCTGTTGTAAGGGCC
CGTGACTATGTCGAAGCGACCAGGCGATATAATCATTTCCACGCCCGCCTCGAAGGTTCG
CCGAAGGCTGAACTTCGACAGCCCATACAGCAGCCGTGCTGCTGTCCCCATTGTCCAAGG
CACAAACAAGCGACGATCATGGACGTACAGGCCCATGTACCGGAAGCCCAGAATATACAG
AATGTATCGAAGCCCTGATGTTCCTCGTGGATGTGAAGGCCCATGTAAAGTCCAGTCTTA
TGAGCAACGGGATGATATTAAGCATACTGGTATTGTTCGTTGTGTTAGTGATGTTACTCG
TGGATCTGGAATTACTCACAGAGTGGGTAAGAGGTTCTGTGTTAAATCGATATATTTTTT
AGGTAAAGTCTGGATGGATGAAAATATCAAGAAGCAGAATCACACTAATCAGGTCATGTT
CTTCTTGGTTCGTGATAGAAGGCCCTATGGAAACAGCCCAATGGATTTTGGACAGGTTTT
TAATATGTTCGATAATGAGCCCAGTACCGCAACTGTGAAGAATGATTCGCGGGATAGGTT
TCAAGTGATGAGGAAATTTCATGCTACAGTTATTGGTGGGCCCTCTGGAATGAAGGAACA
GGCATTAGTTAAGAGATTTTTTAGAATTAACAGTCATGTAACTTATAATCATCAGGAGGC
AGCCAAGTATGAGAACCATACTGAAAACGCCTTGTTATTGTATATGGCATGTACGCATGC
CTCTAATCCAGTGTATGCAACTATGAAAATACGCATCTATTTCTATGATTCAATATCAAA
TTAATAAAATTTATATTTTATATCATGAGTTGCTGTTACATTTATTGTGTTTTCAAGTAC
ATCATACAATACATGATCAACTGCTCTGATTACATTGTTAATTGAAATTACACCAAGACT
ATCTAAATACTTAAGAACTTGATATCTAAATACTCTTAAGAAACGACCAGTCTGAGGCTG
TAATGTCGTCCAAATTCGGAAGTTGAGAAAACATTTGTGAATCCCCAATGCCTTCCTGAT
GTTGTGGTTGAATCTTATCTGAATGGAAATGATGTCGTTGTTCATTAGAAATGGCCTCTG
GCTGTGTTCTGTTATCTTGAAATAGAGGGGATTGTTTATCTCCCAGATAAAAACGCCATT
CTCTGCTTGAGGAGCAGTGATGAGTTCCCCTGTGCGTGAATCCATGATTGTTGCAGTTGA
TGTGGAGGTAGTATGAGCAGCCACAGTCTAGGTCTACACGCTTACGCCTTATTGGTTTGT
TCTTGGCTATCTTGTGTTGGACCTTGATTGATACTTGCGAACAGTGGCTCGTAGAGGGTG
ACGAAGATTGCATTCTTGAGAGCCCAATTTTTCAAGGATATGTTTTTTTCTTCGTCTAGA
TATTCCCTATATGAGGAGGTAGGTCCTGGATTGCAGAGGAAGATAGTGGGAATTCCCCCT
TTAATTTGAATGGGCTTCCCGTACTTTGTGTTGCTTTGCCAGTCCCTCTGGGCCCCCATG
AATTCCTTGAAGTGCTTTAAATAATGCGGGTCTACGTCATCAATGACGTTGTACCACACA
TCATTACTGTACACCTTTGGGCTTAGGTCTAGATGTCCACATAAATAATTATGTGGGCCT
AGAGACCTGGCCCACATTGTTTTGCCTGTTCTGCTATCACCCTCAATGACAATACTTATG
GGTCTCCATGGCCGCGCAGCGGAAGATACGACGTTCTCGGCGACCCACTCGTCAAGTTCA
TCTGGAACTTGATTAAAAGAAGAAGAAAGAAATGGAGAAACATAAACTTCTAAAGGAGGA
CTAAAAATCCTATCTAAATTTGAACTTAAATTATGAAATTGTAAAATATAGTCCTTTGGG
GCCTTCTCTTTTAATATATTGAGGGCCTCGGATTTACTGCCTGAATTGAGTGCCTCGGCA
TATGCGTCGTTGGCAGATTGCTGACCTCCTCTAGCTGATCTGCTATCGATTTGGAAAACT
CCAAAATCAATGAAGTCTCCGTCTTTCTCCACGTAGGTCTTGACATCTGTTGAGCTCTTA
GCTGCCTGAATGTTCGGATGGAAATGTGCTGACCTGTTTGGGGATACCAGGTCGAAGAAC
CGTTGGTTCTTACATTGGTATTTGCCTTCGAATTGGATAAGCACATGGAGATGTGGTTCC
CCATTCTCGTGGAGTTCTCTGCAAACTTTGATGTATTTTTTATTTGTTGGGGTTTCTAGG
TTTTTTAATTGGGAAAGTGCTTCCTCTTTAGAGAGAGAACAATTGGGATATGTTAGGAAA
TAATTTTTGGCATATATTTTAAATAAACGAGGCATGTTGAAATGAATTGGTGTCCCTCAA
AGCTCTATGGCAATCGGTGTATCGGTGTCTTACTTATACCTGGACACCTAATGGCTATTT
GGTAATTTTGTAAAAGTACATTGCAATTCAAAATTCAAAATTCAAAAATCAAATCAATAA
AGCGGCCATCCGTATAATATT
>tomato 30d Rep3 (17).seq
ACCGGATGGCCGCGCCTTTTCTTTTTATGTGGTCCCCACGAGGGTTCCACAGACGTCACT
GTCAACCAATCAAATTGCATCCTCAAACGTTAGATAAGTGTTCATTTGTCTTTATATACT
TGGTCCCCAAGTAGTCTATCTTGCAATATGTGGGATCCACTTCTAAATGAATTTCCTGAA
TCTGTTCACGGATTTCGTTGTATGTTAGCTATTAAATATTTGCAGTCCGTTGAGGAAACT
TACGAGCCCAATACATTGGGCCACGATTTAATTAGGGATCTTATATCTGTTGTAAGGGCC
CGTGACTATGTCGAAGCGACCAGGCGATATAATCATTTCCACGCCCGCCTCGAAGTTTCG
CCGAAGGCTGAACTTCGACAGCCCATACAGCAGCCGTGCTGCTGTCCCCATTGTCCAAGG
CACAAACAAGCGACGATCATGGACGTACAGGCCCATGTACCGGAAGCCCAGAATATACAG
AATGTATCGAAGCCCTGATGTTCCTCGTGGATGTGAAGGCCCATGTAAAGTCCAGTCTTA
TGAGCAACGGGATGATATTAAGCATACTGGTATTGTTCGTTGTGTTAGTGATGTTACTCG
TGGATCTGGAATTACTCACAGAGTGGGTAAGAGGTTCTGTGTTAAATCGATATATTTTTT
AGGTAAAGTCTGGATGGATGAAAATATCAAGAAGCAGAATCACACTAATCAGGTCATGTT
CTTCTTGGTTCGTGATAGAAGGCCCTATGGAAACAGCCCAATGGATTTTGGACAGGTTTT
TAATATGTTCGATAATGAGCCCAGTACCGCAACTGTGAAGAATGATTCGCGGGATAGGTT
TCAAGTGATGAGGAAATTTCATGCTACAGTTATTGGTGGGCCCTCTGGAATGAAGGAACA
GGCATTAGTTAAGAGATTTTTTAGAATTAACAGTCATGTAACTTATAATCATCAGGAGGC
AGCCAAGTATGAGAACCATACTGAAAACGCCTTGTTATTGTATATGGCATGTACGCATGC
CTCTAATCCAGTGTATGCAACTATGAAAATACGCATCTATTTCTATGATTCAATATCAAA
TTAATAAAATTTATATTTTATATCATGAGTTGCTGTTACATTTATTGTGTTTTCAAGTAC
ATCATACAATACATGATCAACTGCTCTGATTACATTGTTAATTGAAATTACACCAAGACT
ATCTAAATACTTAAGAACTTGATATCTAAATACTCTTAAGAAACGACCAGTCTGAGGCTG
TAATGTCGTCCAAATTCGGAAGTTGAGAAAACATTTGTGAATCCCCAATGCCTTCCTGAT
GTTGTGGTTGAATCTTATCTGAATGGAAATGATGTCGTTGTTCATTAGAAATGGCCTCTG
GCTGTGTTCTGTTATCTTGAAATAGAGGGGATTGTTTATCTCCCAGATAAAAACGCCATT
CTCTGCTTGAGGAGCAGTGATGAGTTCCCCTGTGCGTGAATCCATGATTGTTGCAGTTGA
TGTGGAGGTAGTATGAGCAGCCACAGTCTAGGTCTACACGCTTACGCCTTATTGGTTTGT
TCTTGGCTATCTTGTGTTGGACCTTGATTGATACTTGCGAACAGTGGCTCGTAGAGGGTG
ACGAAGATTGCATTCTTGAGAGCCCAATTTTTCAAGGATATGTTTTTTTCTTCGTCTAGA
TATTCCCTATATGAGGAGGTAGGTCCTGGATTGCAGAGGAAGATAGTGGGAATTCCCCCT
TTAATTTGAATGGGCTTCCCGTACTTTGTGTTGCTTTGCCAGTCCCTCTGGGCCCCCATG
AATTCCTTGAAGTGCTTTAAATAATGCGGGTCTACGTCATCAATGACGTTGTACCACACA
TCATTACTGTACACCTTTGGGCTTAGGTCTAGATGTCCACATAAATAATTATGTGGGCCT
AGAGACCTGGCCCACATTGTTTTGCCTGTTCTGCTATCACCCTCAATGACAATACTTATG
GGTCTCCATGGCCGCGCAGCGGAAGATACGACGTTCTCGGCGACCCACTCGTCAAGTTCA
TCTGGAACTTGATTAAAAGAAGAAGAAAGAAATGGAGAAACATAAACTTCTAAAGGAGGA
CTAAAAATCCTATCTAAATTTGAACTTAAATTATGAAATTGTAAAATATAGTCCTTTGGG
GCCTTCTCTTTTAATATATTGAGGGCCTCGGATTTACTGCCTGAATTGAGTGCCTCGGCA
TATGCGTCGTTGGCAGATTGCTGACCTCCTCTAGCTGATCTGCTATCGATTTGGAAAACT
CCAAAATCAATGAAGTCTCCGTCTTTCTCCACGTAGGTCTTGACATCTGTTGAGCTCTTA
GCTGCCTGAATGTTCGGATGGAAATGTGCTGACCTGTTTGGGGATACCAGGTCGAAGAAC
CGTTGGTTCTTACATTGGTATTTGCCTTCGAATTGGATAAGCACATGGAGATGTGGTTCC
CCATTCTCGTGGAGTTCTCTGCAAACTTTGATGTATTTTTTATTTGTTGGGGTTTCTAGG
TTTTTTAATTGGGAAAGTGCTTCCTCTTTAGAGAGAGAACAATTGGGATATGTTAGGAAA
TAATTTTTGGCATATATTTTAAATAAACGAGGCATGTTGAAATGAATTGGTGTCCCTCAA
AGCTCTATGGCAATCGGTGTATCGGTGTCTTACTTATACCTGGACACCTAATGGCTATTT
GGTAATTTTCTAAAAGTACATTGCAATTCAAAATTCAAAATTCAAAAATCAAATCAATAA
AGCGGCCATCCGTATAATATT
>Tomato 45d Rep1 (1).seq
ACCGGATGGCCGCGCCTTTTCTTTTTATGTGGTCCCCACGAGGGTTCCACAGACGTCACT
GTCAACCAATCAAATTGCATCCTCAAACGTTAGATAAGTGTTCATTTGTCTTTATATACT
TGGTCCCCAAGTAGTCTATCTTGCAATATGTGGGATCCACTTCTAAATGAATTTCCTGAA
TCTGTTCACGGATTTCGTTGTATGTTAGCTATTAAATATTTGCAGTCCGTTGAGGAAACT
TACGAGCCCAATACATTGGGCCACGATTTAATTAGGGATCTTATATCTGTTGTAAGGGCC
CGTGACTATGTCGAAGCGACCAGGCGATATAATCATTTCCACGCCCGCCTCGAAGGTTCG
CCGAAGGCTGAACTTCGACAGCCCATACAGCAGCCGTGCTGCTGTCCCCATTGTCCAAGG
CACAAACAAGCGACGATCATGGACGTACAGGCCCATGTACCGGAAGCCCAGAATATACAG
AATGTATCGAAGCCCTGATGTTCCTCGTGGATGTGAAGGCCCATGTAAAGTCCAGTCTTA
TGAGCAACGGGATGATATTAAGCATACTGGTATTGTTCGTTGTGTTAGTGATGTTACTCG
TGGATCTGGAATTACTCACAGAGTGGGTAAGAGGTTCTGTGTTAAATCGATATATTTTTT
AGGTAAAGTCTGGATGGATGAAAATATCAAGAAGCAGAATCACACTAATCAGGTCATGTT
CTTCTTGGTTCGTGATAGAAGGCCCTATGGAAACAGCCCAATGGATTTTGGACAGGTTTT
TAATATGTTCGATAATGAGCCCAGTACCGCAACTGTGAAGAATGATTCGCGGGATAGGTT
TCAAGTGATGAGGAAATTTCATGCTACAGTTATTGGTGGGCCCTCTGGAATGAAGGAACA
GGCATTAGTTAAGAGATTTTTTAGAATTAACAGTCATGTAACTTATAATCATCAGGAGGC
AGCCAAGTATGAGAACCATACTGAAAACGCCTTGTTATTGTATATGGCATGTACGCATGC
CTCTAATCCAGTGTATGCAACTATGAAAATACGCATCTATTTCTATGATTCAATATCAAA
TTAATAAAATTTATATTTTATATCATGAGTTGCTGTTACATTTATTGTGTTTTCAAGTAC
ATCATACAATACATGATCAACTGCTCTGATTACATTGTTAATTGAAATTACACCAAGACT
ATCTAAATACTTAAGAACTTGATATCTAAATACTCTTAAGAAACGACCAGTCTGAGGCTG
TAATGTCGTCCAAATTCGGAAGTTGAGAAAACATTTGTGAATCCCCAATGCCTTCCTGAT
GTTGTGGTTGAATCTTATCTGAATGGAAATGATGTCGTTGTTCATTAGAAATGGCCTCTG
GCTGTGTTCTGTTATCTTGAAATAGAGGGGATTGTTTATCTCCCAGATAAAAACGCCATT
CTCTGCTTGAGGAGCAGTGATGAGTTCCCCTGTGCGTGAATCCATGATTGTTGCAGTTGA
TGTGGAGGTAGTATGAGCAGCCACAGTCTAGGTCTACACGCTTACGCCTTATTGGTTTGT
TCTTGGCTATCTTGTGTTGGACCTTGATTGATACTTGCGAACAGTGGCTCGTAGAGGGTG
ACGAAGATTGCATTCTTGAGAGCCCAATTTTTCAAGGATATGTTTTTTTCTTCGTCTAGA
TATTCCCTATATGAGGAGGTAGGTCCTGGATTGCAGAGGAAGATAGTGGGAATTCCCCCT
TTAATTTGAATGGGCTTCCCGTACTTTGTGTTGCTTTGCCAGTCCCTCTGGGCCCCCATG
AATTCCTTGAAGTGCTTTAAATAATGCGGGTCTACGTCATCAATGACGTTGTACCACACA
TCATTACTGTACACCTTTGGGCTTAGGTCTAGATGTCCACATAAATAATTATGTGGGCCT
AGAGACCTGGCCCACATTGTTTTGCCTGTTCTGCTATCACCCTCAATGACAATACTTATG
GGTCTCCATGGCCGCGCAGCGGAAGATACGACGTTCTCGGCGACCCACTCGTCAAGTTCA
TCTGGAACTTGATTAAAAGAAGAAGAAAGAAATGGAGAAACATAAACTTCTAAAGGAGGA
CTAAAAATCCTATCTAAATTTGAACTTAAATTATGAAATTGTAAAATATAGTCCTTTGGG
GCCTTCTCTTTTAATATATTGAGGGCCTCGGATTTACTGCCTGAATTGAGTGCCTCGGCA
TATGCGTCGTTGGCAGATTGCTGACCTCCTCTAGCTGATCTGCTATCGATTTGGAAAACT
CCAAAATCAATGAAGTCTCCGTCTTTCTCCACGTAGGTCTTGACATCTGTTGAGCTCTTA
GCTGCCTGAATGTTCGGATGGAAATGTGCTGACCTGTTTGGGGATACCAGGTCGAAGAAC
CGTTGGTTCTTACATTGGTATTTGCCTTCGAATTGGATAAGCACATGGAGATGTGGTTCC
CCATTCTCGTGGAGTTCTCTGCAAACTTTGATGTATTTTTTATTTGTTGGGGTTTCTAGG
TTTTTTAATTGGGAAAGTGCTTCCTCTTTAGAGAGAGAACAATTGGGATATGTTAGGAAA
TAATTTTTGGCATATATTTTAAATAAACGAGGCATGTTGAAATGAATTGGTGTCCCTCAA
AGCTCTATGGCAATCGGTGTATCGGTGTCTTACTTATACCTGGACACCTAATGGCTATTT
GGTAATTTTGTAAAAGTACATTGCAATTCAAAATTCAAAATTCAAAAATCAAATCAATAA
AGCGGCCATCCGTATAATATT
>Tomato 45d Rep1 (2).seq
ACCGGATGGCCGCGCCTTTTCTTTTTATGTGGTCCCCACGAGGGTTCCACAGACGTCACT
GTCAACCAATCAAATTGCATCCTCAAACGTTAGATAAGTGTTCATTTGTCTTTATATACT
TGGTCCCCAAGTAGTCTATCTTGCAATATGTGGGATCCACTTCTAAATGAATTTCCTGAA
TCTGTTCACGGATTTCGTTGTATGTTAGCTATTAAATATTTGCAGTCCGTTGAGGAAACT
TACGAGCCCAATACATTGGGCCACGATTTAATTAGGGATCTTATATCTGTTGTAAGGGCC
CGTGACTATGTCGAAGCGACCAGGCGATATAATCATTTCCACGCCCGCCTCGAAGGTTCG
CCGAAGGCTGAACTTCGACAGCCCATACAGCAGCCGTGCTGCTGTCCCCATTGTCCAAGG
CACAAACAAGCGACGATCATGGACGTACAGGCCCATGTACCGGAAGCCCAGAATATACAG
AATGTATCGAAGCCCTGATGTTCCTCGTGGATGTGAAGGCCCATGTAAAGTCCAGTCTTA
TGAGCAACGGGATGATATTAAGCATACTGGTATTGTTCGTTGTGTTAGTGATGTTACTCG
TGGATCTGGAATTACTCACAGAGTGGGTAAGAGGTTCTGTGTTAAATCGATATATTTTTT
AGGTAAAGTCTGGATGGATGAAAATATCAAGAAGCAGAATCACACTAATCAGGTCATGTT
CTTCTTGGTTCGTGATAGAAGGCCCTATGGAAACAGCCCAATGGATTTTGGACAGGTTTT
TAATATGTTCGATAATGAGCCCAGTACCGCAACTGTGAAGAATGATTCGCGGGATAGGTT
TCAAGTGATGATGAAATTTCATGCTACAGTTATTGGTGGGCCCTCTGGAATGAAGGAACA
GGCATTAGTTAAGAGATTTTTTAGAATTAACAGTCATGTAACTTATAATCATCAGGAGGC
AGCCAAGTATGAGAACCATACTGAAAACGCCTTGTTATTGTATATGGCATGTACGCATGC
CTCTAATCCAGTGTATGCAACTATGAAAATACGCATCTATTTCTATGATTCAATATCAAA
TTAATAAAATTTATATTTTATATCATGAGTTGCTGTTACATTTATTGTGTTTTCAAGTAC
ATCATACAATACATGATCAACTGCTCTGATTACATTGTTAATTGAAATTACACCAAGACT
ATCTAAATACTTAAGAACTTGATATCTAAATACTCTTAAGAAACGACCAGTCTGAGGCTG
TAATGTCGTCCAAATTCGGAAGTTGAGAAAACATTTGTGAATCCCCAATGCCTTCCTGAT
GTTGTGGTTGAATCTTATCTGAATGGAAATGATGTCGTTGTTCATTAGAAATGGCCTCTG
GCTGTGTTCTGTTATCTTGAAATAGAGGGGATTGTTTATCTCCCAGATAAAAACGCCATT
CTCTGCTTGAGGAGCAGTGATGAGTTCCCCTGTGCGTGAATCCATGATTGTTGCAGTTGA
TGTGGAGGTAGTATGAGCAGCCACAGTCTAGGTCTACACGCTTACGCCTTATTGGTTTGT
TCTTGGCTATCTTGTGTTGGACCTTGATTGATACTTGCGAACAGTGGCTCGTAGAGGGTG
ACGAAGATTGCATTCTTGAGAGCCCAATTTTTCAAGGATATGTTTTTTTCTTCGTCTAGA
TATTCCCTATATGAGGAGGTAGGTCCTGGATTGCAGAGGAAGATAGTGGGAATTCCCCCT
TTAATTTGAATGGGCTTCCCGTACTTTGTGTTGCTTTGCCAGTCCCTCTGGGCCCCCATG
AATTCCTTGAAGTGCTTTAAATAATGCGGGTCTACGTCATCAATGACGTTGTACCACACA
TCATTACTGTACACCTTTGGGCTTAGGTCTAGATGTCCACATAAATAATTATGTGGGCCT
AGAGACCTGGCCCACATTGTTTTGCCTGTTCTGCTATCACCCTCAATGACAATACTTATG
GGTCTCCATGGCCGCGCAGCGGAAGATACGACGTTCTCGGCGACCCACTCGTCAAGTTCA
TCTGGAACTTGATTAAAAGAAGAAGAAAGAAATGGAGAAACATAAACTTCTAAAGGAGGA
CTAAAAATCCTATCTAAATTTGAACTTAAATTATGAAATTGTAAAATATAGTCCTTTGGG
GCCTTCTCTTTTAATATATTGAGGGCCTCGGATTTACTGCCTGAATTGAGTGCCTCGGCA
TATGCGTCGTTGGCAGATTGCTGACCTCCTCTAGCTGATCTGCTATCGATTTGGAAAACT
CCAAAATCAATGAAGTCTCCGTCTTTCTCCACGTAGGTCTTGACATCTGTTGAGCTCTTA
GCTGCCTGAATGTTCGGATGGAAATGTGCTGACCTGTTTGGGGATACCAGGTCGAAGAAC
CGTTGGTTCTTACATTGGTATTTGCCTTCGAATTGGATAAGCACATGGAGATGTGGTTCC
CCATTCTCGTGGAGTTCTCTGCAAACTTTGATGTATTTTTTATTTGTTGGGGTTTCTAGG
TTTTTTAATTGGGAAAGTGCTTCCTCTTTAGAGAGAGAACAATTGGGATATGTTAGGAAA
TAATTTTTGGCATATATTTTAAATAAACGAGGCATGTTGAAATGAATTGGTGTCCCTCAA
AGCTCTATGGCAATCGGTGTATCGGTGTCTTACTTATACCTGGACACCTAATGGCTATTT
GGTAATTTTGTAAAAGTACATTGCAATTCAAAATTCAAAATTCAAAAATCAAATCAATAA
AGCGGCCATCCGTATAATATT
>Tomato 45d Rep1 (3).seq
ACCGGATGGCCGCGCCTTTTCTTTTTATGTGGTCCCCACGAGGGTTCCACAGACGTCACT
GTCAACCAATCAAATTGCATCCTCAAACGTTAGATAAGTGTTCATTTGTCTTTATATACT
TGGTCCCCAAGTAGTCTATCTTGCAATATGTGGGATCCACTTCTAAATGAATTTCCTGAA
TCTGTTCACGGATTTCGTTGTATGTTAGCTATTAAATATTTGCAGTcCGTTGAGGaaACT
TACGAGcCCAATACATTGGGCCACGATTTAATTAGGGATCTTATATCTGTTGTAAGGGCC
CGTGACTATGTCGAAGCGACCAGGCGATATAATCATTTCCACGCCCGCCTCGAAGGTTCG
CCGAAGGCTGAACTTCGACAGCCCATACAGCAGCCGTGCTGCTGTCCCCATTGTCCAAGG
CACAAACAAGCGACGATCATGGACGTACAGGCCCATGTACCGGAAGCCCAGAATATACAG
AATGTATCGAAGCCCTGATGTTCCTCGTGGATGTGAAGGCCCATGTAAAGTCCAGTCTTA
TGAGCAACGGGATGATATTAAGCATACTGGTATTGTTCGTTGTGTTAGTGATGTTACTCG
TGGATCTGGAATTACTCACAGAGTGGGTAAGAGGTTCTGTGTTAAATCGATATATTTTTT
AGGTAAAGTCTGGATGGATGAAAATATCAAGAAGCAGAATCACACTAATCAGGTCATGTT
CTTCTTGGTTCGTGATAGAAGGCCCTATGGAAACAGCCCAATGGATTTTGGACAGGTTTT
TAATATGTTCGATAATGAGCCCAGTACCGCAACTGTGAAGAATGATTCGCGGGATAGGTT
TCAAGTGATGAGGAAATTTCACGCTACAGTTATTGGTGGGCCCTCTGGAATTAAGGAACA
GGCATTAGTTAAGAGATTTTTTAGAATTAACAGTCATGTAACTTATAATCATCAGGAGGC
AGCCAAGTATGAGAACCATACTGAAAACGCCTTGTTATTGTATATGGCATGTACGCATGC
CTCTAATCCAGTGTATGCAACTATGAAAATACGCATCTATTTCTATGATTCAATATCAAA
TTAATAAAATTTATATTTTATATCATGAGTTGCTGTTACATTTATTGTGTTTTCAAGTAC
ATCATACAATACATGATCAACTGCTCTGATTACATTGTTAATTGAAATTACACCAAGACT
ATCTAAATACTTAAGAACTTGATATCTAAATACTCTTAAGAAACGACCAGTCTGAGGCTG
TAATGTCGTCCAAATTCGGAAGTTGAGAAAACATTTGTGAATCCCCAATGCCTTCCTGAT
GTTGTGGTTGAATCTTATCTGAATGGAAATGATGTCGTTGTTCATTAGAAATGGCCTCTG
GCTGTGTTCTGTTATCTTGAAATAGAGGGGATTGTTTATCTCCCAGATAAAAACGCCATT
CTCTGCTTGAGGAGCAGTGATGAGTTCCCCTGTGCGTGAATCCATGATTGTTGCAGTTGA
TGTGGAGGTAGTATGAGCAGCCACAGTCTAGGTCTACACGCTTACGCCTTATTGGTTTGT
TCTTGGCTATCTTGTGTTGGACCTTGATTGATACTTGCGAACAGTGGCTCGTAGAGGGTG
ACGAAGATTGCATTCTTGAGAGCCCAATTTTTCAAGGATATGTTTTTTTCTTCGTCTAGA
TATTCCCTATATGAGGAGGTAGGTCCTGGATTGCAGAGGAAGATAGTGGGAATTCCCCCT
TTAATTTGAATGGGCTTCCCGTACTTTGTGTTGCTTTGCCAGTCCCTCTGGGCCCCCATG
AATTCCTTGAAGTGCTTTAAATAATGCGGGTCTACGTCATCAATGACGTTGTACCACACA
TCATTACTGTACACCTTTGGGCTTAGGTCTAGATGTCCACATAAATAATTATGTGGGCCT
AGAGACCTGGCCCACATTGTTTTGCCTGTTCTGCTATCACCCTCAATGACAATACTTATG
GGTCTCCATGGCCGCGCAGCGGAAGATACGACGTTCTCGGCGACCCACTCGTCAAGTTCA
TCTGGAACTTGATTAAAAGAAGAAGAAAGAAATGGAGAAACATAAACTTCTAAAGGAGGA
CTAAAAATCCTATCTAAATTTGAACTTAAATTATGAAATTGTAAAATATAGTCCTTTGGG
GCCTTCTCTTTTAATATATTGAGGGCCTCGGATTTACTGCCTGAATTGAGTGCCTCGGCA
TATGCGTCGTTGGCAGATTGCTGACCTCCTCTAGCTGATCTGCTATCGATTTGGAAAACT
CCAAAATCAATGAAGTCTCCGTCTTTCTCCACGTAGGTCTTGACATCTGTTGAGCTCTTA
GCTGCCTGAATGTTCGGATGGAAATGTGCTGACCTGTTTGGGGATACCAGGTCGAAGAAC
CGTTGGTTCTTACATTGGTATTTGCCTTCGAATTGGATAAGCACATGGAGATGTGGTTCC
CCATTCTCGTGGAGTTCTCTGCAAACTTTGATGTATTTTTTATTTGTTGGGGTTTCTAGG
TTTTTTAATTGGGAAAGTGCTTCCTCTTTAGAGAGAGAACAATTGGGATATGTTAGGAAA
TAATTTTTGGCATATATTTTAAATAAACGAGGCATGTTGAAATGAATTGGTGTCCCTCAA
AGCTCTATGGCAATCGGTGTATCGGTGTCTTACTTATACCTGGACACCTAATGGCTATTT
GGTAATTTTGTAAAAGTACATTGCAATTCAAAATTCAAAATTCAAAAATCAAATCAATAA
AGCGGCCATCCGTATAATATT
>Tomato 45d Rep1 (4).seq
ACCGGATGGCCGCGCCTTTTCTTTTTATGTGGTCCCCACGAGGGTTCCACAGACGTCACT
GTCAACCAATCAAATTGCATCCTCAAACGTTAGATAAGTGTTCATTTGTCTTTATATACT
TGGTCCCCAAGTAGTCTATCTTGCAATATGTGGGATCCACTTCTAAATGAATTTCCTGAA
TCTGTTCACGGATTTCGTTGTATGTTAGCTATTAAATATTTGCAGTCCGTTGAGGAAACT
TACGAGCCCAATACATTGGGCCACGATTTAATTAGGGATCTTATATCTGTTGTAAGGGCC
CGTGACTATGTCGAAGCGACCAGGCGATATAATCATTTCCACGCCCGCCTCGAAGGTTCG
CCGAAGGCTGAACTTCGACAGCCCATACAGCAGCCGTGCTGCTGTCCCCATTGTCCAAGG
CACAAACAAGCGACGATCATGGACGTACAGGCCCATGTACCGGAAGCCCAGAATATACAG
AATGTATCGAAGCCCTGATGTTCCTCGTGGATGTGAAGGCCCATGTAAAGTCCAGTCTTA
TGAGCAACGGGATGATATTAAGCATACTGGTATTGTTCGTTGTGTTAGTGATGTTACTCG
TGGATCTGGAATTACTCACAGAGTGGGTAAGAGGTTCTGTGTTAAATCGATATATTTTTT
AGGTAAAGTCTGGATGGATGAAAATATCAAGAAGCAGAATCACACTAATCAGGTCATGTT
CTTCTTGGTTCGTGATAGAAGGCCCTATGGAAACAGCCCAATGGATTTTGGACAGGTTTT
TAATATGTTCGATAATGAGCCCAGTACCGCAACTGTGAAGAATGATTCGCGGGATAGGTT
TCAAGTGATGAGGAAATTTCATGCTACAGTTATTGGTGGGCCCTCTGGAATGAAGGAACA
GGCATTAGTTAAGAGATTTTTTAGAATTAACAGTCATGTAACTTATAATCATCAGGAGGC
AGCCAAGTATGAGAACCATACTGAAAACGCCTTGTTATTGTATATGGCATGTACGCATGC
CTCTAATCCAGTGTATGCAACTATGAAAATACGCATCTATTTCTATGATTCAATATCAAA
TTAATAAAATTTATATTTTATATCATGAGTTGCTGTTACATTTATTGTGTTTTCAAGTAC
ATCATACAATACATGATCAACTGCTCTGATTACATTGTTAATTGAAATTACACCAAGACT
ATCTAAATACTTAAGAACTTGATATCTAAATACTCTTAAGAAACGACCAGTCTGAGGCTG
TAATGTCGTCCAAATTCGGAAGTTGAGAAAACATTTGTGAATCCCCAATGCCTTCCTGAT
GTTGTGGTTGAATCTTATCTGAATGGAAATGATGTCGTTGTTCATTAGAAATGGCCTCTG
GCTGTGTTCTGTTATCTTGAAATAGAGGGGATTGTTTATCTCCCAGATAAAAACGCCATT
CTCTGCTTGAGGAGCAGTGATGAGTTCCCCTGTGCGTGAATCCATGATTGTTGCAGTTGA
TGTGGAGGTAGTATGAGCAGCCACAGTCTAGGTCTACACGCTTACGCCTTATTGGTTTGT
TCTTGGCTATCTTGTGTTGGACCTTGATTGATACTTGCGAACAGTGGCTCGTAGAGGGTG
ACGAAGATTGCATTCTTGAGAGCCCAATTTTtCAAGGATATGTTTTtttCTtCGTCTAGa
TATTCCCTATATGAGGAGGTAGGTCCTGGATTGCAGAGGAAGATAGTGGGAATTCCCCCT
TTAATTTGAATGGGCTTCCCGTACTTTGTGTTGCTTTGCCAGTCCCTCTGGGCCCCCATG
AATTCCTTGAAGTGCTTTAAATAATGCGGGTCTACGTCATCAATGACGTTGTACCACACA
TCATTACTGTACACCTTTGGGCTTAGGTCTAGATGTCCACATAAATAATTATGTGGGCCT
AGAGACCTGGCCCACATTGTTTTGCCTGTTCTGCTATCACCCTCAATGACAATACTTATG
GGTCTCCATGGCCGCGCAGCGGAAGATACGACGTTCTCGGCGACCCACTCGTCAAGTTCA
TCTGGAACTTGATTAAAAGAAGAAGAAAGAAATGGAGAAACATAAACTTCTAAAGGAGGA
CTAAAAATCCTATCTAAATTTGAACTTAAATTATGAAATTGTAAAATATAGTCCTTTGGG
GCCTTCTCTTTTAATATATTGAGGGCCTCGGATTTACTGCCTGAATTGAGTGCCTCGGCA
TATGCGTCGTTGGCAGATTGCTGACCTCCTCTAGCTGATCTGCTATCGATTTGGAAAACT
CCAAAATCAATGAAGTCTCCGTCTTTCTCCACGTAGGTCTTGACATCTGTTGAGCTCTTA
GCTGCCTGAATGTTCGGATGGAAATGTGCTGACCTGTTTGGGGATACCAGGTCGAAGAAC
CGTTGGTTCTTACATTGGTATTTGCCTTCGAATTGGATAAGCACATGGAGATGTGGTTCC
CCATTCTCGTGGAGTTCTCTGCAAACTTTGATGTATTTTTTATTTGTTGGGGTTTCTAGG
TTTTTTAATTGGGAAAGTGCTTCCTCTTTAGAGAGAGAACAATTGGGATATGTTAGGAAA
TAATTTTTGGCATATATTTTAAATAAACGAGGCATGTTGAAATGAATTGGTGTCCCTCAA
AGCTCTATGGCAATCGGTGTATCGGTGTCTTACTTATACCTGGACACCTAATGGCTATTT
GGTAATTTTGTAAAAGTACATTGCAATTCAAAATTCAAAATTCAAAAATCAAATCAATAA
AGCGGCCATCCGTATAATATT
>Tomato 45d Rep1 (5).seq
ACCGGATGGCCGCGCCTTTTCTTTTTATGTGGTCCCCACGAGGGTTCCACAGACGTCACT
GTCAACCAATCAAATTGCATCCTCAAACGTTAGATAAGTGTTCATTTGTCTTTATATACT
TGGTCCCCAAGTAGTCTATCTTGCAATATGTGGGATCCACTTCTAAATGAATTTCCTGAA
TCTGTTCACGGATTTCGTTGTATGTTAGCTATTAAATATTTGCAGTCCGTTGAGGAAACT
TACGAGCCCAATACATTGGGCCACGATTTAATTAGGGATCTTATATCTGTTGTAAGGGCC
CGTGACTATGTCGAAGCGACCAGGCGATATAATCATTTCCACGCCCGCCTCGAAGGTTCG
CCGAAGGCTGAACTTCGACAGCCCATACAGCAGCCGTGCTGCTGTCCCCATTGTCCAAGG
CACAAACAAGCGACGATCATGGACGTACAGGCCCATGTACCGGAAGCCCAGAATATACAG
AATGTATCGAAGCCCTGATGTTCCTCGTGGATGTGAAGGCCCATGTAAAGTCCAGTCTTA
TGAGCAACGGGATGATATTAAGCATACTGGTATTGTTCGTTGTGTTAGTGATGTTACTCG
TGGATCTGGAATTACTCACAGAGTGGGTAAGAGGTTCTGTGTTAAATCGATATATTTTTT
AGGTAAAGTCTGGATGGATGAAAATATCAAGAAGCAGAATCACACTAATCAGGTCATGTT
CTTCTTGGTTCGTGATAGAAGGCCCTATGGAAACAGCCCAATGGATTTTGGACAGGTTTT
TAATATGTTCGATAATGAGCCCAGTACCGCAACTGTGAAGAATGATTCGCGGGATAGGTT
TCAAGTGATTAGGAAATTTCATGCTACAGTTATTGGTGGGCCCTCTGGAATGAAGGAACA
GGCATTAGTTAAGAGATTTTTTAGAATTAACAGTCATGTAACTTATAATCATCAGGAGGC
AGCCAAGTATGAGAACCATACTGAAAACGCCTTGTTATTGTATATGGCATGTACGCATGC
CTCTAATCCAGTGTATGCAACTATGAAAATACGCATCTATTTCTATGATTCAATATCAAA
TTAATAAAATTTATATTTTATATCATGAGTTGCTGTTACATTTATTGTGTTTTCAAGTAC
ATCATACAATACATGATCAACTGCTCTGATTACATTGTTAATTGAAATTACACCAAGACT
ATCTAAATACTTAAGAACTTGATATCTAAATACTCTTAAGAAACGACCAGTCTGAGGCTG
TAATGTCGTCCAAATTCGGAAGTTGAGAAAACATTTGTGAATCCCCAATGCCTTCCTGAT
GTTGTGGTTGAATCTTATCTGAATGGAAATGATGTCGTTGTTCATTAGAAATGGCCTCTG
GCTGTGTTCTGTTATCTTGAAATAGAGGGGATTGTTTATCTCCCAGATAAAAACGCCATT
CTCTGCTTGAGGAGCAGTGATGAGTTCCCCTGTGCGTGAATCCATGATTGTTGCAGTTGA
TGTGGAGGTAGTATGAGCAGCCACAGTCTAGGTCTACACGCTTACGCCTTATTGGTTTGT
TCTTGGCTATCTTGTGTTGGACCTTGATTGATACTTGCGAACAGTGGCTCGTAGAGGGTG
ACGAAGATTGCATTCTTGAGAGCCCAATTTTTCAAGGATATGTTTTCTTCGTCGTCTAGA
TATTCCCTATATGAGGAGGTAGGTCCTGGATTGCAGAGGAAGATAGTGGGAATTCCCCCT
TTAATTTGAATGGGCTTCCCGTACTTTGTGTTGCTTTGCCAGTCCCTCTGGGCCCCCATG
AATTCCTTGAAGTGCTTTAAATAATGCGGGTCTACGTCATCAATGACGTTGTACCACACA
TCATTACTGTACACCTTTGGGCTTAGGTCTAGATGTCCACATAAATAATTATGTGGGCCT
AGAGACCTGGCCCACATTGTTTTGCCTGTTCTGCTATCACCCTCAATGACAATACTTATG
GGTCTCCATGGCCGCGCAGCGGAAGATACGACGTTCTCGGCGACCCACTCGTCAAGTTCA
TCTGGAACTTGATTAAAAGAAGAAGAAAGAAATGGAGAAACATAAACTTCTAAAGGAGGA
CTAAAAATCCTATCTAAATTTGAACTTAAATTATGAAATTGTAAAATATAGTCCTTTGGG
GCCTTCTCTTTTAATATATTGAGGGCCTCGGATTTACTGCCTGAATTGAGTGCCTCGGCA
TATGCGTCGTTGGCAGATTGCTGACCTCCTCTAGCTGATCTGCTATCGATTTGGAAAACT
CCAAAATCAATGAAGTCTCCGTCTTTCTCCACGTAGGTCTTGACATCTGTTGAGCTCTTA
GCTGCCTGAATGTTCGGATGGAAATGTGCTGACCTGTTTGGGGATACCAGGTCGAAGAAC
CGTTGGTTCTTACATTGGTATTTGCCTTCGAATTGGATAAGCACATGGAGATGTGGTTCC
CCATTCTCGTGGAGTTCTCTGCAAACTTTGATGTATTTTTTATTTGTTGGGGTTTCTAGG
TTTTTTAATTGGGAAAGTGCTTCCTCTTTAGAGAGAGAACAATTGGGATATGTTAGGAAA
TAATTTTTGGCATATATTTTAAATAAACGAGGCATGTTGAAATGAATTGGTGTCCCTCAA
AGCTCTATGGCAATCGGTGTATCGGTGTCTTACTTATACCTGGACACCTAATGGCTATTT
GGTAATTTTGTAAAAGTACATTGCAATTCAAAATTCAAAATTCAAAAATCAAATCAATAA
AGCGGCCATCCGTATAATATT
>Tomato 45d Rep1 (6).seq
ACCGGATGGCCGCGCCTTTTCTTTTTATGTGGTCCCCACGAGGGTTCCACAGACGTCACT
GTCAACCAATCAAATTGCATCCTCAAACGTTAGATAAGTGTTCATTTGTCTTTATATACT
TGGTCCCCAAGTAGTCTATCTTGCAATATGTGGGATCCACTTCTAAATGAATTTCCTGAA
TCTGTTCACGGATTTCGTTGTATGTTAGCTATTAAATATTTGCAGTCCGTTGAGGAAACT
TACGAGCCCAATACATTGGGCCACGATTTAATTAGGGATCTTATATCTGTTGTAAGGGCC
CGTGACTATGTCGAAGCGACCAGGCGATATAATCATTTCCACGCCCGCCTCGAAGGTTCG
CCGAAGGCTGAACTTCGACAGCCCATACAGCAGCCGTGCTGCTGTCCCCATTGTCCAAGG
CACAAACAAGCGACGATCATGGACGTACAGGCCCATGTACCGGAAGCCCAGAATATACAG
AATGTATCGAAGCCCTGATGTTCCTCGTGGATGTGAAGGCCCATGTAAAGTCCAGTCTTA
TGAGCAACGGGATGATATTAAGCATACTGGTATTGTTCGTTGTGTTAGTGATGTTACTCG
TGGATCTGGAATTACTCACAGAGTGGGTAAGAGGTTCTGTGTTAAATCGATATATTTTTT
AGGTAAAGTCTGGATGGATGAAAATATCAAGAAGCAGAATCACACTAATCAGGTCATGTT
CTTCTTGGTTCGTGATAGAAGGCCCTATGGAAACAGCCCAATGGATTTTGGACAGGTTTT
TAATATGTTCGATAATGAGCCCAGTACCGCAACTGTGAAGAATGATTCGCGGGATAGGTT
TCAAGTGATGAGGAAATTTCATGCTACAGTTATTGGTGGGCCCTCTGGAATGAAGGAACA
GGCATTAGTTAAGAGATTTTTTAGAATTAACAGTCATGTAACTTATAATCATCAGGAGGC
AGCCAAGTATGAGAACCATACTGAAAACGCCTTGTTATTGTATATGGCATGTACGCATGC
CTCTAATCCAGTGTATGCAACTATGAAAATACGCATCTATTTCTATGATTCAATATCAAA
TTAATAAAATTTATATTTTATATCATGAGTTGCTGTTACATTTATTGTGTTTTCAAGTAC
ATCATACAATACATGATCAACTGCTCTGATTACATTGTTAATTGAAATTACACCAAGACT
ATCTAAATACTTAAGAACTTGATATCTAAATACTCTTAAGAAACGACCAGTCTGAGGCTG
TAATGTCGTCCAAATTCGGAAGTTGAGAAAACATTTGTGAATCCCCAATGCCTTCCTGAT
GTTGTGGTTGAATCTTATCTGAATGGAAATGATGTCGTTGTTCATTAGAAATGGCCTCTG
GCTGTGTTCTGTTATCTTGAAATAGAGGGGATTGTTTATCTCCCAGATAAAAACGCCATT
CTCTGCTTGAGGAGCAGTGATGAGTTCCCCTGTGCGTGAATCCATGATTGTTGCAGTTGA
TGTGGAGGTAGTATGAGCAGCCACAGTCTAGGTCTACACGCTTACGCCTTATTGGTTTGT
TCTTGGCTATCTTGTGTTGGACCTTGATTGATACTTGCGAACAGTGGCTCGTAGAGGGTG
ACGAAGATTGCATTCTTGAGAGCCCAATTTTTCAAGGATATGTTTTTTTCTTCGTCTAGA
TATTCCCTATATGAGGAGGTAGGTCCTGGATTGCAGAGGAAGATAGTGGGAATTCCCCCT
TTAATTTGAATGGGCTTCCCGTACTTTGTGTTGCTTTGCCAGTCCCTCTGGGCCCCCATG
AATTCCTTGAAGTGCTTTAAATAATGCGGGTCTACGTCATCAATGACGTTGTACCACACA
TCATTACTGTACACCTTTGGGCTTAGGTCTAGATGTCCACATAAATAATTATGTGGGCCT
AGAGACCTGGCCCACATTGTTTTGCCTGTTCTGCTATCACCCTCAATGACAATACTTATG
GGTCTCCATGGCCGCGCAGCGGAAGATACGACGTTCTCGGCGACCCACTCGTCAAGTTCA
TCTGGAACTTGATTAAAAGAAGAAGAAAGAAATGGAGAAACATAAACTTCTAAAGGAGGA
CTAAAAATCCTATCTAAATTTGAACTTAAATTATGAAATTGTAAAATATAGTCCTTTGGG
GCCTTCTCTTTTAATATATTGAGGGCCTCGGATTTACTGCCTGAATTGAGTGCCTCGGCA
TATGCGTCGTTGGCAGATTGCTGACCTCCTCTAGCTGATCTGCTATCGATTTGGAAAACT
CCAAAATCAATGAAGTCTCCGTCTTTCTCCACGTAGGTCTTGACATCTGTTGAGCTCTTA
GCTGCCTGAATGTTCGGATGGAAATGTGCTGACCTGTTTGGGGATACCAGGTCGAAGAAC
CGTTGGTTCTTACATTGGTATTTGCCTTCGAATTGGATAAGCACATGGAGATGTGGTTCC
CCATTCTCGTGGAGTTCTCTGCAAACTTTGATGTATTTTTTATTTGTTGGGGTTTCTAGG
TTTTTTAATTGGGAAAGTGCTTCCTCTTTAGAGAGAGAACAATTGGGATATGTTAGGAAA
TAATTTTTGGCATATATTTTAAATAAACGAGGCATGTTGAAATGAATTGGTGTCCCTCAA
AGCTCTATGGCAATCGGTGTATCGGTGTCTTACTTATACCTGGACACCTAATGGCTATTT
GGTAATTTTGTAAAAGTACATTGCAATTCAAAATTCAAAATTCAAAAATCAAATCAATAA
AGCGGCCATCCGTATAATATT
>Tomato 45d Rep1 (7).seq
ACCGGATGGCCGCGCCTTTTCTTTTTATGTGGTCCCCACGAGGGTTCCACAGACGTCACT
GTCAACCAATCAAATTGCATCCTCAAACGTTAGATAAGTGTTCATTTGTCTTTATATACT
TGGTCCCCAAGTAGTCTATCTTGCAATATGTGGGATCCACTTCTAAATGAATTTCCTGAA
TCTGTTCACGGATTTCGTTGTATGTTAGCTATTAAATATTTGCAGTCCGTTGAGGAAACT
TACGAGCCCAATACATTGGGCCACGATTTAATTAGGGATCTTATATCTGTTGTAAGGGCC
CGTGACTATGTCGAAGCGACCAGGCGATATAATCATTTCCACGCCCGCCTCGAAGGTTCG
CCGAAGGCTGAACTTCGACAGCCCATACAGCAGCCGTGCTGCTGTCCCCATTGTCCAAGG
CACAAACAAGCGACGATCATGGACGTACAGGCCCATGTACCGGAAGCCCAGAATATACAG
AATGTATCGAAGCCCTGATGTTCCTCGTGGATGTGAAGGCCCATGTAAAGTCCAGTCTTA
TGAGCAACGGGATGATATTAAGCATACTGGTATTGTTCGTTGTGTTAGTGATGTTACTCG
TGGATCTGGAATTACTCACAGAGTGGGTAAGAGGTTCTGTGTTAAATCGATATATTTTTT
AGGTAAAGTCTGGATGGATGAAAATATCAAGAAGCAGAATCACACTAATCAGGTCATGTT
CTTCTTGGTTCGTGATAGAAGGCCCTATGGAAACAGCCCAATGGATTTTGGACAGGTTTT
TAATATGTTCGATAATGAGCCCAGTACCGCAACTGTGAAGAATGATTCGCGGGATAGGTT
TCAAGTGATGAGGAAATTTCATGCTACAGTTATTGGTGGGCCCTCTGGAATGAAGGAACA
GGCATTAGTTAAGAGATTTTTTAGAATTAACAGTCATGTAACTTATAATCATCAGGAGGC
AGCCAAGTATGAGAACCATACTGAAAACGCCTTGTTATTGTATATGGCATGTACGCATGC
CTCTAATCCAGTGTATGCAACTATGAAAATACGCATCTATTTCTATGATTCAATATCAAA
TTAATAAAATTTATATTTTATATCATGAGTTGCTGTTACATTTATTGTGTTTTCAAGTAC
ATCATACAATACATGATCAACTGCTCTGATTACATTGTTAATTGAAATTACACCAAGACT
ATCTAAATACTTAAGAACTTGATATCTAAATACTCTTAAGAAACGACCAGTCTGAGGCTG
TAATGTCGTCCAAATTCGGAAGTTGAGAAAACATTTGTGAATCCCCAATGCCTTCCTGAT
GTTGTGGTTGAATCTTATCTGAATGGAAATGATGTCGTTGTTCATTAGAAATGGCCTCTG
GCTGTGTTCTGTTATCTTGAAATAGAGGGGATTGTTTATCTCCCAGATAAAAACGCCATT
CTCTGCTTGAGGAGCAGTGATGAGTTCCCCTGTGCGTGAATCCATGATTGTTGCAGTTGA
TGTGGAGGTAGTATGAGCAGCCACAGTCTAGGTCTACACGCTTACGCCTTATTGGTTTGT
TCTTGGCTATCTTGTGTTGGACCTTGATTGATACTTGCGAACAGTGGCTCGTAGAGGGTG
ACGAAGATTGCATTCTTGAGAGCCCAATTTTTCAAGGATATGTTTTTTTCTTCGTCTAGA
TATTCCCTATATGAGGAGGTAGGTCCTGGATTGCAGAGGAAGATAGTGGGAATTCCCCCT
TTAATTTGAATGGGCTTCCCGTACTTTGTGTTGCTTTGCCAGTCCCTCTGGGCCCCCATG
AATTCCTTGAAGTGCTTTAAATAATGCGGGTCTACGTCATCAATGACGTTGTACCACACA
TCATTACTGTACACCTTTGGGCTTAGGTCTAGATGTCCACATAAATAATTATGTGGGCCT
AGAGACCTGGCCCACATTGTTTTGCCTGTTCTGCTATCACCCTCAATGACAATACTTATG
GGTCTCCATGGCCGCGCAGCGGAAGATACGACGTTCTCGGCGACCCACTCGTCAAGTTCA
TCTGGAACTTGATTAAAAGAAGAAGAAAGAAATGGAGAAACATAAACTTCTAAAGGAGGA
CTAAAAATCCTATCTAAATTTGAACTTAAATTATGAAATTGTAAAATATAGTCCTTTGGG
GCCTTCTCTTTTAATATATTGAGGGCCTCGGATTTACTGCCTGAATTGAGTGCCTCGGCA
TATGCGTCGTTGGCAGATTGCTGACCTCCTCTAGCTGATCTGCTATCGATTTGGAAAACT
CCAAAATCAATGAAGTCTCCGTCTTTCTCCACGTAGGTCTTGACATCTGTTGAGCTCTTA
GCTGCCTGAATGTTCGGATGGAAATGTGCTGACCTGTTTGGGGATACCAGGTCGAAGAAC
CGTTGGTTCTTACATTGGTATTTGCCTTCGAATTGGATAAGCACATGGAGATGTGGTTCC
CCATTCTCGTGGAGTTCTCTGCAAACTTTGATGTATTTTTTATTTGTTGGGGTTTCTAGG
TTTTTTAATTGGGAAAGTGCTTCCTCTTTAGAGAGAGAACAATTGGGATATGTTAGGAAA
TAATTTTTGGCATATATTTTAAATAAACGAGGCATGTTGAAATGAATTGGTGTCCCTCAA
AGCTCTATGGCAATCGGTGTATCGGTGTCTTACTTATACCTGGACACCTAATGGCTATTT
GGTAATTTTGTAAAAGTACATTGCAATTCAAAATTCAAAATTCAAAAATCAAATCAATAA
AGCGGCCATCCGTATAATATT
>Tomato 45d Rep1 (8).seq
ACCGGATGGCCGCGCCTTTTCTTTTTATGTGGTCCCCACGAGGGTTCCACAGACGTCACT
GTCAACCAATCAAATTGCATCCTCAAACGTTAGATAAGTGTTCATTTGTCTTTATATACT
TGGTCCCCAAGTAGTCTATCTTGCAATATGTGGGATCCACTTCTAAATGAATTTCCTGAA
TCTGTTCACGGATTTCGTTGTATGTTAGCTATTAAATATTTGCAGTCCGTTGAGGAAACT
TACGAGCCCAATACATTGGGCCACGATTTAATTAGGGATCTTATATCTGTTGTAAGGGCC
CGTGACTATGTCGAAGCGACCAGGCGATATAATCATTTCCACGCCCGCCTCGAAGGTTCG
CCGAAGGCTGAACTTCGACAGCCCATACAGCAGCCGTGCTGCTGTCCCCATTGTCCAAGG
CACAAACAAGCGACGATCATGGACGTACAGGCCCATGTACCGGAAGCCCAGAATATACAG
AATGTATCGAAGCCCTGATGTTCCTCGTGGATGTGAAGGCCCATGTAAAGTCCAGTCTTA
TGAGCAACGGGATGATATTAAGCATACTGGTATTGTTCGTTGTGTTAGTGATGTTACTCG
TGGATCTGGAATTACTCACAGAGTGGGTAAGAGGTTCTGTGTTAAATCGATATATTTTTT
AGGTAAAGTCTGGATGGATGAAAATATCAAGAAGCAGAATCACACTAATCAGGTCATGTT
CTTCTTGGTTCGTGATAGAAGGCCCTATGGAAACAGCCCAATGGATTTTGGACAGGTTTT
TAATATGTTCGATAATGAGCCCAGTACCGCAACTGTGAAGAATGATTCGCGGGATAGGTT
TCAAGTGATGAGGAAATTTCATGCTACAGTTATTGGTGGGCCCTCTGGAATGAAGGAACA
GGCATTAGTTAAGAGATTTTTTAGAATTAACAGTCATGTAACTTATAATCATCAGGAGGC
AGCCAAGTATGAGAACCATACTGAAAACGCCTTGTTATTGTATATGGCATGTACGCATGC
CTCTAATCCAGTGTATGCAACTATGAAAATACGCATCTATTTCTATGATTCAATATCAAA
TTAATAAAATTTATATTTTATATCATGAGTTGCTGTTACATTTATTGTGTTTTCAAGTAC
ATCATACAATACATGATCAACTGCTCTGATTACATTGTTAATTGAAATTACACCAAGACT
ATCTAAATACTTAAGAACTTGATATCTAAATACTCTTAAGAAACGACCAGTCTGAGGCTG
TAATGTCGTCCAAATTCGGAAGTTGAGAAAACATTTGTGAATCCCCAATGCCTTCCTGAT
GTTGTGGTTGAATCTTATCTGAATGGAAATGATGTCGTTGTTCATTAGAAATGGCCTCTG
GCTGTGTTCTGTTATCTTGAAATAGAGGGGATTGTTTATCTCCCAGATAAAAACGCCATT
CTCTGCTTGAGGAGCAGTGATGAGTTCCCCTGTGCGTGAATCCATGATTGTTGCAGTTGA
TGTGGAGGTAGTATGAGCAGCCACAGTCTAGGTCTACACGCTTACGCCTTATTGGTTTGT
TCTTGGCTATCTTGTGTTGGACCTTGATTGATACTTGCGAACAGTGGCTCGTAGAGGGTG
ACGAAGATTGCATTCTTGAGAGCCCAATTTTTCAAGGATATGTTTTTTTCTTCGTCTAGA
TATTCCCTATATGAGGAGGTAGGTCCTGGATTGCAGAGGAAGATAGTGGGAATTCCCCCT
TTAATTTGAATGGGCTTCCCGTACTTTGTGTTGCTTTGCCAGTCCCTCTGGGCCCCCATG
AATTCCTTGAAGTGCTTTAAATAATGCGGGTCTACGTCATCAATGACGTTGTACCACACA
TCATTACTGTACACCTTTGGGCTTAGGTCTAGATGTCCACATAAATAATTATGTGGGCCT
AGAGACCTGGCCCACATTGTTTTGCCTGTTCTGCTATCACCCTCAATGACAATACTTATG
GGTCTCCATGGCCGCGCAGCGGAAGATACGACGTTCTCGGCGACCCACTCGTCAAGTTCA
TCTGGAACTTGATTAAAAGAAGAAGAAAGAAATGGAGAAACATAAACTTCTAAAGGAGGA
CTAAAAATCCTATCTAAATTTGAACTTAAATTATGAAATTGTAAAATATAGTCCTTTGGG
GCCTTCTCTTTTAATATATTGAGGGCCTCGGATTTACTGCCTGAATTGAGTGCCTCGGCA
TATGCGTCGTTGGCAGATTGCTGACCTCCTCTAGCTGATCTGCTATCGATTTGGAAAACT
CCAAAATCAATGAAGTCTCCGTCTTTCTCCACGTAGGTCTTGACATCTGTTGAGCTCTTA
GCTGCCTGAATGTTCGGATGGAAATGTGCTGACCTGTTTGGGGATACCAGGTCGAAGAAC
CGTTGGTTCTTACATTGGTATTTGCCTTCGAATTGGATAAGCACATGGAGATGTGGTTCC
CCATTCTCGTGGAGTTCTCTGCAAACTTTGATGTATTTTTTATTTGTTGGGGTTTCTAGG
TTTTTTAATTGGGAAAGTGCTTCCTCTTTAGAGAGAGAACAATTGGGATATGTTAGGAAA
TAATTTTTGGCATATATTTTAAATAAACGAGGCATGTTGAAATGAATTGGTGTCCCTCAA
AGCTCTATGGCAATCGGTGTATCGGTGTCTTACTTATACCTGGACACCTAATGGCTATTT
GGTAATTTTGTAAAAGTACATTGCAATTCAAAATTCAAAATTCAAAAATCAAATCAATAA
AGCGGCCATCCGTATAATATT
>Tomato 45d Rep1 (9).seq
ACCGGATGGCCGCGCCTTTTCTTTTTATGTGGTCCCCACGAGGGTTCCACAGACGTCACT
GTCAACCAATCAAATTGCATCCTCAAACGTTAGATAAGTGTTCATTTGTCTTTATATACT
TGGTCCCCAAGTAGTCTATCTTGCAATATGTGGGATCCACTTCTAAATGAATTTCCTGAA
TCTGTTCACGGATTTCGTTGTATGTTAGCTATTAAATATTTGCAGTCCGTTGAGGAAACT
TACGAGCCCAATACATTGGGCCACGATTTAATTAGGGATCTTATATCTGTTGTAAGGGCC
CGTGACTATGTCGAAGCGACCAGGCGATATAATCATTTCCACGCCCGCCTCGAAGGTTCG
CCGAAGGCTGAACTTCGACAGCCCATACAGCAGCCGTGCTGCTGTCCCCATTGTCCAAGG
CACAAACAAGCGACGATCATGGACGTACAGGCCCATGTACCGGAAGCCCAGAATATACAG
AATGTATCGAAGCCCTGATGTTCCTCGTGGATGTGAAGGCCCATGTAAAGTCCAGTCTTA
TGAGCAACGGGATGATATTAAGCATACTGGTATTGTTCGTTGTGTTAGTGATGTTACTCG
TGGATCTGGAATTACTCACAGAGTGGGTAAGAGGTTCTGTGTTAAATCGATATATTTTTT
AGGTAAAGTCTGGATGGATGAAAATATCAAGAAGCAGAATCACACTAATCAGGTCATGTT
CTTCTTGGTTCGTGATAGAAGGCCCTATGGAAACAGCCCAATGGATTTTGGACAGGTTTT
TAATATGTTCGATAATGAGCCCAGTACCGCAACTGTGAAGAATGATTCGCGGGATAGGTT
TCAAGTGATGAGGAAATTTCATGCTACAGTTATTGGTGGGCCCTCTGGAATGAAGGAACA
GGCATTAGTTAAGAGATTTTTTAGAATTAACAGTCATGTAACTTATAATCATCAGGAGGC
AGCCAAGTATGAGAACCATACTGAAAACGCCTTGTTATTGTATATGGCATGTACGCATGC
CTCTAATCCAGTGTATGCAACTATGAAAATACGCATCTATTTCTATGATTCAATATCAAA
TTAATAAAATTTATATTTTATATCATGAGTTGCTGTTACATTTATTGTGTTTTCAAGTAC
ATCATACAATACATGATCAACTGCTCTGATTACATTGTTAATTGAAATTACACCAAGACT
ATCTAAATACTTAAGAACTTGATATCTAAATACTCTTAAGAAACGACCAGTCTGAGGCTG
TAATGTCGTCCAAATTCGGAAGTTGAGAAAACATTTGTGAATCCCCAATGCCTTCCTGAT
GTTGTGGTTGAATCTTATCTGAATGGAAATGATGTCGTTGTTCATTAGAAATGGCCTCTG
GCTGTGTTCTGTTATCTTGAAATAGAGGGGATTGTTTATCTCCCAGATAAAAACGCCATT
CTCTGCTTGAGGAGCAGTGATGAGTTCCCCTGTGCGTGAATCCATGATTGTTGCAGTTGA
TGTGGAGGTAGTATGAGCAGCCACAGTCTAGGTCTACACGCTTACGCCTTATTGGTTTGT
TCTTGGCTATCTTGTGTTGGACCTTGATTGATACTTGCGAACAGTGGCTCGTAGAGGGTG
ACGAAGATTGCATTCTTGAGAGCCCAATTTTTCAAGGATATGTTTTTTTCTTCGTCTAGA
TATTCCCTATATGAGGAGGTAGGTCCTGGATTGCAGAGGAAGATAGTGGGAATTCCCCCT
TTAATTTGAATGGGCTTCCCGTACTTTGTGTTGCTTTGCCAGTCCCTCTGGGCCCCCATG
AATTCCTTGAAGTGCTTTAAATAATGCGGGTCTACGTCATCAATGACGTTGTACCACACA
TCATTACTGTACACCTTTGGGCTTAGGTCTAGATGTCCACATAAATAATTATGTGGGCCT
AGAGACCTGGCCCACATTGTTTTGCCTGTTCTGCTATCACCCTCAATGACAATACTTATG
GGTCTCCATGGCCGCGCAGCGGAAGATACGACGTTCTCGGCGACCCACTCGTCAAGTTCA
TCTGGAACTTGATTAAAAGAAGAAGAAAGAAATGGAGAAACATAAACTTCTAAAGGAGGA
CTAAAAATCCTATCTAAATTTGAACTTAAATTATGAAATTGTAAAATATAGTCCTTTGGG
GCCTTCTCTTTTAATATATTGAGGGCCTCGGATTTACTGCCTGAATTGAGTGCCTCGGCA
TATGCGTCGTTGGCAGATTGCTGACCTCCTCTAGCTGATCTGCTATCGATTTGGAAAACT
CCAAAATCAATGAAGTCTCCGTCTTTCTCCACGTAGGTCTTGACATCTGTTGAGCTCTTA
GCTGCCTGAATGTTCGGATGGAAATGTGCTGACCTGTTTGGGGATACCAGGTCGAAGAAC
CGTTGGTTCTTACATTGGTATTTGCCTTCGAATTGGATAAGCACATGGAGATGTGGTTCC
CCATTCTCGTGGAGTTCTCTGCAAACTTTGATGTATTTTTTATTTGTTGGGGTTTCTAGG
TTTTTTAATTGGGAAAGTGCTTCCTCTTTAGAGAGAGAACAATTGGGATATGTTAGGAAA
TAATTTTTGGCATATATTTTAAATAAACGAGGCATGTTGAAATGAATTGGTGTCCCTCAA
AGCTCTATGGCAATCGGTGTATCGGTGTCTTACTTATACCTGGACACCTAATGGCTATTT
GGTAATTTTGTAAAAGTACATTGCAATTCAAAATTCAAAATTCAAAAATCAAATCAATAA
AGCGGCCATCCGTATAATATT
>Tomato 45d Rep1 (10).seq
ACCGGATGGCCGCGCCTTTTCTTTTTATGTGGTCCCCACGAGGGTTCCACAGACGTCACT
GTCAACCAATCAAATTGCATCCTCAAACGTTAGATAAGTGTTCATTTGTCTTTATATACT
TGGTCCCCAAGTAGTCTATCTTGCAATATGTGGGATCCACTTCTAAATGAATTTCCTGAA
TCTGTTCACGGATTTCGTTGTATGTTAGCTATTAAATATTTGCAGTCCGTTGAGGAAACT
TACGAGCCCAATACATTGGGCCACGATTTAATTAGGGATCTTATATCTGTTGTAAGGGCC
CGTGACTATGTCGAAGCGACCAGGCGATATAATCATTTCCACGCCCGCCTCGAAGGTTCG
CCGAAGGCTGAACTTCGACAGCCCATACAGCAGCCGTGCTGCTGTCCCCATTGTCCAAGG
CACAAACAAGCGACGATCATGGACGTACAGGCCCATGTACCGGAAGCCCAGAATATACAG
AATGTATCGAAGCCCTGATGTTCCTCGTGGATGTGAAGGCCCATGTAAAGTCCAGTCTTA
TGAGCAACGGGATGATATTAAGCATACTGGTATTGTTCGTTGTGTTAGTGATGTTACTCG
TGGATCTGGAATTACTCACAGAGTGGGTAAGAGGTTCTGTGTTAAATCGATATATTTTTT
AGGTAAAGTCTGGATGGATGAAAATATCAAGAAGCAGAATCACACTAATCAGGTCATGTT
CTTCTTGGTTCGTGATAGAAGGCCCTATGGAAACAGCCCAATGGATTTTGGACAGGTTTT
TAATATGTTCGATAATGAGCCCAGTACCGCAACTGTGAAGAATGATTCGCGGGATAGGTT
TCAAGTGATGAGGAAATTTCATGCTACAGTTATTGGTGGGCCCTCTGGAATGAAGGAACA
GGCATTAGTTAAGAGATTTTTTAGAATTAACAGTCATGTAACTTATAATCATCAGGAGGC
AGCCAAGTATGAGAACCATACTGAAAACGCCTTGTTATTGTATATGGCATGTACGCATGC
CTCTAATCCAGTGTATGCAACTATGAAAATACGCATCTATTTCTATGATTCAATATCAAA
TTAATAAAATTTATATTTTATATCATGAGTTGCTGTTACATTTATTGTGTTTTCAAGTAC
ATCATACAATACATGATCAACTGCTCTGATTACATTGTTAATTGAAATTACACCAAGACT
ATCTAAATACTTAAGAACTTGATATCTAAATACTCTTAAGAAACGACCAGTCTGAGGCTG
TAATGTCGTCCAAATTCGGAAGTTGAGAAAACATTTGTGAATCCCCAATGCCTTCCTGAT
GTTGTGGTTGAATCTTATCTGAATGGAAATGATGTCGTTGTTCATTAGAAATGGCCTCTG
GCTGTGTTCTGTTATCTTGAAATAGAGGGGATTGTTTATCTCCCAGATAAAAACGCCATT
CTCTGCTTGAGGAGCAGTGATGAGTTCCCCTGTGCGTGAATCCATGATTGTTGCAGTTGA
TGTGGAGGTAGTATGAGCAGCCACAGTCTAGGTCTACACGCTTACGCCTTATTGGTTTGT
TCTTGGCTATCTTGTGTTGGACCTTGATTGATACTTGCGAACAGTGGCTCGTAGAGGGTG
ACGAAGATTGCATTCTTGAGAGCCCAATTTTTCAAGGATATGTTTTTTTCTTCGTCTAGA
TATTCCCTATATGAGGAGGTAGGTCCTGGATTGCAGAGGAAGATAGTGGGAATTCCCCCT
TTAATTTGAATGGGCTTCCCGTACTTTGTGTTGCTTTGCCAGTCCCTCTGGGCCCCCATG
AATTCCTTGAAGTGCTTTAAATAATGCGGGTCTACGTCATCAATGACGTTGTACCACACA
TCATTACTGTACACCTTTGGGCTTAGGTCTAGATGTCCACATAAATAATTATGTGGGCCT
AGAGACCTGGCCCACATTGTTTTGCCTGTTCTGCTATCACCCTCAATGACAATACTTATG
GGTCTCCATGGCCGCGCAGCGGAAGATACGACGTTCTCGGCGACCCACTCGTCAAGTTCA
TCTGGAACTTGATTAAAAGAAGAAGAAAGAAATGGAGAAACATAAACTTCTAAAGGAGGA
CTAAAAATCCTATCTAAATTTGAACTTAAATTATGAAATTGTAAAATATAGTCCTTTGGG
GCCTTCTCTTTTAATATATTGAGGGCCTCGGATTTACTGCCTGAATTGAGTGCCTCGGCA
TATGCGTCGTTGGCAGATTGCTGACCTCCTCTAGCTGATCTGCTATCGATTTGGAAAACT
CCAAAATCAATGAAGTCTCCGTCTTTCTCCACGTAGGTCTTGACATCTGTTGAGCTCTTA
GCTGCCTGAATGTTCGGATGGAAATGTGCTGACCTGTTTGGGGATACCAGGTCGAAGAAC
CGTTGGTTCTTACATTGGTATTTGCCTTCGAATTGGATAAGCACATGGAGATGTGGTTCC
CCATTCTCGTGGAGTTCTCTGCAAACTTTGATGTATTTTTTATTTGTTGGGGTTTCTAGG
TTTTTTAATTGGGAAAGTGCTTCCTCTTTAGAGAGAGAACAATTGGGATATGTTAGGAAA
TAATTTTTGGCATATATTTTAAATAAACGAGGCATGTTGAAATGAATTGGTGTCCCTCAA
AGCTCTATGGCAATCGGTGTATCGGTGTCTTACTTATACCTGGACACCTAATGGCTATTT
GGTAATTTTGTAAAAGTACATTGCAATTCAAAATTCAAAATTCAAAAATCAAATCAATAA
AGCGGCCATCCGTATAATATT
>Tomato 45d Rep1 (11).seq
ACCGGATGGCCGCGCCTTTTCTTTTTATGTGGTCCCCACGAGGGTTCCACAGACGTCACT
GTCAACCAATCAAATTGCATCCTCAAACGTTAGATAAGTGTTCATTTGTCTTTATATACT
TGGTCCCCAAGTAGTCTATCTTGCAATATGTGGGATCCACTTCTAAATGAATTTCCTGAA
TCTGTTCACGGATTTCGTTGTATGTTAGCTATTAAATATTTGCAGTCCGTTGAGGAAACT
TACGAGCCCAATACATTGGGCCACGATTTAATTAGGGATCTTATATCTGTTGTAAGGGCC
CGTGACTATGTCGAAGCGACCAGGCGATATAATCATTTCCACGCCCGCCTCGAAGGTTCG
CCGAAGGCTGAACTTCGACAGCCCATACAGCAGCCGTGCTGCTGTCCCCATTGTCCAAGG
CACAAACAAGCGACGATCATGGACGTACAGGCCCATGTACCGGAAGCCCAGAATATACAG
AATGTATCGAAGCCCTGATGTTCCTCGTGGATGTGAAGGCCCATGTAAAGTCCAGTCTTA
TGAGCAACGGGATGATATTAAGCATACTGGTATTGTTCGTTGTGTTAGTGATGTTACTCG
TGGATCTGGAATTACTCACAGAGTGGGTAAGAGGTTCTGTGTTAAATCGATATATTTTTT
AGGTAAAGTCTGGATGGATGAAAATATCAAGAAGCAGAATCACACTAATCAGGTCATGTT
CTTCTTGGTTCGTGATAGAAGGCCCTATGGAAACAGCCCAATGGATTTTGGACAGGTTTT
TAATATGTTCGATAATGAGCCCAGTACCGCAACTGTGAAGAATGATTCGCGGGATAGGTT
TCAAGTGATGAGGAAATTTCATGCTACAGTTATTGGTGGGCCCTCTGGAATGAAGGAACA
GGCATTAGTTAAGAGATTTTTTAGAATTAACAGTCATGTAACTTATAATCATCAGGAGGC
AGCCAAGTATGAGAACCATACTGAAAACGCCTTGTTATTGTATATGGCATGTACGCATGC
CTCTAATCCAGTGTATGCAACTATGAAAATACGCATCTATTTCTATGATTCAATATCAAA
TTAATAAAATTTATATTTTATATCATGAGTTGCTGTTACATTTATTGTGTTTTCAAGTAC
ATCATACAATACATGATCAACTGCTCTGATTACATTGTTAATTGAAATTACACCAAGACT
ATCTAAATACTTAAGAACTTGATATCTAAATACTCTTAAGAAACGACCAGTCTGAGGCTG
TAATGTCGTCCAAATTCGGAAGTTGAGAAAACATTTGTGAATCCCCAATGCCTTCCTGAT
GTTGTGGTTGAATCTTATCTGAATGGAAATGATGTCGTTGTTCATTAGAAATGGCCTCTG
GCTGTGTTCTGTTATCTTGAAATAGAGGGGATTGTTTATCTCCCAGATAAAAACGCCATT
CTCTGCTTGAGGAGCAGTGATGAGTTCCCCTGTGCGTGAATCCATGATTGTTGCAGTTGA
TGTGGAGGTAGTATGAGCAGCCACAGTCTAGGTCTACACGCTTACGCCTTATTGGTTTGT
TCTTGGCTATCTTGTGTTGGACCTTGATTGATACTTGCGAACAGTGGCTCGTAGAGGGTG
ACGAAGATTGCATTCTTGAGAGCCCAATTTTTCAAGGATATGTTTTTTTCTTCGTCTAGA
TATTCCCTATATGAGGAGGTAGGTCCTGGATTGCAGAGGAAGATAGTGGGAATTCCCCCT
TTAATTTGAATGGGCTTCCCGTACTTTGTGTTGCTTTGCCAGTCCCTCTGGGCCCCCATG
AATTCCTTGAAGTGCTTTAAATAATGCGGGTCTACGTCATCAATGACGTTGTACCACACA
TCATTACTGTACACCTTTGGGCTTAGGTCTAGATGTCCACATAAATAATTATGTGGGCCT
AGAGACCTGGCCCACATTGTTTTGCCTGTTCTGCTATCACCCTCAATGACAATACTTATG
GGTCTCCATGGCCGCGCAGCGGAAGATACGACGTTCTCGGCGACCCACTCGTCAAGTTCA
TCTGGAACTTGATTAAAAGAAGAAGAAAGAAATGGAGAAACATAAACTTCTAAAGGAGGA
CTAAAAATCCTATCTAAATTTGAACTTAAATTATGAAATTGTAAAATATAGTCCTTTGGG
GCCTTCTCTTTTAATATATTGAGGGCCTCGGATTTACTGCCTGAATTGAGTGCCTCGGCA
TATGCGTCGTTGGCAGATTGCTGACCTCCTCTAGCTGATCTGCTATCGATTTGGAAAACT
CCAAAATCAATGAAGTCTCCGTCTTTCTCCACGTAGGTCTTGACATCTGTTGAGCTCTTA
GCTGCCTGAATGTTCGGATGGAAATGTGCTGACCTGTTTGGGGATACCAGGTCGAAGAAC
CGTTGGTTCTTACATTGGTATTTGCCTTCGAATTGGATAAGCACATGGAGATGTGGTTCC
CCATTCTCGTGGAGTTCTCTGCAAACTTTGATGTATTTTTTATTTGTTGGGGTTTCTAGG
TTTTTTAATTGGGAAAGTGCTTCCTCTTTAGAGAGAGAACAATTGGGATATGTTAGGAAA
TAATTTTTGGCATATATTTTAAATAAACGAGGCATGTTGAAATGAATTGGTGTCCCTCAA
AGCTCTATGGCAATCGGTGTATCGGTGTCTTACTTATACCTGGACACCTAATGGCTATTT
GGTAATTTTGTAAAAGTACATTGCAATTCAAAATTCAAAATTCAAAAATCAAATCAATAA
AGCGGCCATCCGTATAATATT
>Tomato 45d Rep1 (12).seq
ACCGGATGGCCGCGCCTTTTCTTTTTATGTGGTCCCCACGAGGGTTCCACAGACGTCACT
GTCAACCAATCAAATTGCATCCTCAAACGTTAGATAAGTGTTCATTTGTCTTTATATACT
TGGTCCCCAAGTAGTCTATCTTGCAATATGTGGGATCCACTTCTAAATGAATTTCCTGAA
TCTGTTCACGGATTTCGTTGTATGTTAGCTATTAAATATTTGCAGTCCGTTGAGGAAACT
TACGAGCCCAATACATTGGGCCACGATTTAATTAGGGATCTTATATCTGTTGTAAGGGCC
CGTGACTATGTCGAAGCGACCAGGCGATATAATCATTTCCACGCCCGCCTCGAAGGTTCG
CCGAAGGCTGAACTTCGACAGCCCATACAGCAGCCGTGCTGCTGTCCCCATTGTCCAAGG
CACAAACAAGCGACGATCATGGACGTACAGGCCCATGTACCGGAAGCCCAGAATATACAG
AATGTATCGAAGCCCTGATGTTCCTCGTGGATGTGAAGGCCCATGTAAAGTCCAGTCTTA
TGAGCAACGGGATGATATTAAGCATACTGGTATTGTTCGTTGTGTTAGTGATGTTACTCG
TGGATCTGGAATTACTCACAGAGTGGGTAAGAGGTTCTGTGTTAAATCGATATATTTTTT
AGGTAAAGTCTGGATGGATGAAAATATCAAGAAGCAGAATCACACTAATCAGGTCATGTT
CTTCTTGGTTCGTGATAGAAGGCCCTATGGAAACAGCCCAATGGATTTTGGACAGGTTTT
TAATATGTTCGATAATGAGCCCAGTACCGCAACTGTGAAGAATGATTCGCGGGATAGGTT
TCAAGTGATGAGGAAATTTCATGCTACAGTTATTGGTGGGCCCTCTGGAATGAAGGAACA
GGCATTAGTTAAGAGATTTTTTAGAATTAACAGTCATGTAACTTATAATCATCAGGAGGC
AGCCAAGTATGAGAACCATACTGAAAACGCCTTGTTATTGTATATGGCATGTACGCATGC
CTCTAATCCAGTGTATGCAACTATGAAAATACGCATCTATTTCTATGATTCAATATCAAA
TTAATAAAATTTATATTTTATATCATGAGTTGCTGTTACATTTATTGTGTTTTCAAGTAC
ATCATACAATACATGATCAACTGCTCTGATTACATTGTTAATTGAAATTACACCAAGACT
ATCTAAATACTTAAGAACTTGATATCTAAATACTCTTAAGAAACGACCAGTCTGAGGCTG
TAATGTCGTCCAAATTCGGAAGTTGAGAAAACATTTGTGAATCCCCAATGCCTTCCTGAT
GTTGTGGTTGAATCTTATCTGAATGGAAATGATGTCGTTGTTCATTAGAAATGGCCTCTG
GCTGTGTTCTGTTATCTTGAAATAGAGGGGATTGTTTATCTCCCAGATAAAAACGCCATT
CTCTGCTTGAGGAGCAGTGATGAGTTCCCCTGTGCGTGAATCCATGATTGTTGCAGTTGA
TGTGGAGGTAGTATGAGCAGCCACAGTCTAGGTCTACACGCTTACGCCTTATTGGTTTGT
TCTTGGCTATCTTGTGTTGGACCTTGATTGATACTTGCGAACAGTGGCTCGTAGAGGGTG
ACGAAGATTGCATTCTTGAGAGCCCAATTTTTCAAGGATATGTTTTTTTCTTCGTCTAGA
TATTCCCTATATGAGGAGGTAGGTCCTGGATTGCAGAGGAAGATAGTGGGAATTCCCCCT
TTAATTTGAATGGGCTTCCCGTACTTTGTGTTGCTTTGCCAGTCCCTCTGGGCCCCCATG
AATTCCTTGAAGTGCTTTAAATAATGCGGGTCTACGTCATCAATGACGTTGTACCACACA
TCATTACTGTACACCTTTGGGCTTAGGTCTAGATGTCCACATAAATAATTATGTGGGCCT
AGAGACCTGGCCCACATTGTTTTGCCTGTTCTGCTATCACCCTCAATGACAATACTTATG
GGTCTCCATGGCCGCGCAGCGGAAGATACGACGTTCTCGGCGACCCACTCGTCAAGTTCA
TCTGGAACTTGATTAAAAGAAGAAGAAAGAAATGGAGAAACATAAACTTCTAAAGGAGGA
CTAAAAATCCTATCTAAATTTGAACTTAAATTATGAAATTGTAAAATATAGTCCTTTGGG
GCCTTCTCTTTTAATATATTGAGGGCCTCGGATTTACTGCCTGAATTGAGTGCCTCGGCA
TATGCGTCGTTGGCAGATTGCTGACCTCCTCTAGCTGATCTGCTATCGATTTGGAAAACT
CCAAAATCAATGAAGTCTCCGTCTTTCTCCACGTAGGTCTTGACATCTGTTGAGCTCTTA
GCTGCCTGAATGTTCGGATGGAAATGTGCTGACCTGTTTGGGGATACCAGGTCGAAGAAC
CGTTGGTTCTTACATTGGTATTTGCCTTCGAATTGGATAAGCACATGGAGATGTGGTTCC
CCATTCTCGTGGAGTTCTCTGCAAACTTTGATGTATTTTTTACTTGTTGGGGTTTCTAGG
TTTTTTAATTGGGAAAGTGCTTCCTCTTTAGAGAGAGAACAATTGGGATATGTTAGGAAA
TAATTTTTGGCATATATTTTAAATAAACGAGGCATGTTGAAATGAATTGGTGTCCCTCAA
AGCTCTATGGCAATCGGTGTATCGGTGTCTTACTTATACCTGGACACCTAATGGCTATTT
GGTAATTTTGTAAAAGTACATTGCAATTCAAAATTCAAAATTCAAAAATCAAATCAATAA
AGCGGCCATCCGTATAATATT
>Tomato 45d Rep1 (13).seq
ACCGGATGGCCGCGCCTTTTCTTTTTATGTGGTCCCCACGAGGGTTCCACAGACGTCACT
GTCAACCAATCAAATTGCATCCTCAAACGTTAGATAAGTGTTCATTTGTCTTTATATACT
TGGTCCCCAAGTAGTCTATCTTGCAATATGTGGGATCCACTTCTAAATGAATTTCCTGAA
TCTGTTCACGGATTTCGTTGTATGTTAGCTATTAAATATTTGCAGTCCGTTGAGGAAACT
TACGAGCCCAATACATTGGGCCACGATTTAATTAGGGATCTTATATCTGTTGTAAGGGCC
CGTGACTATGTCGAAGCGACCAGGCGATATAATCATTTCCACGCCCGCCTCGAAGGTTCG
CCGAAGGCTGAACTTCGACAGCCCATACAGCAGCCGTGCTGCTGTCCCCATTGTCCAAGG
CACAAACAAGCGACGATCATGGACGTACAGGCCCATGTACCGGAAGCCCAGAATATACAG
AATGTATCGAAGCCCTGATGTTCCTCGTGGATGTGAAGGCCCATGTAAAGTCCAGTCTTA
TGAGCAACGGGATGATATTAAGCATACTGGTATTGTTCGTTGTGTTAGTGATGTTACTCG
TGGATCTGGAATTACTCACAGAGTGGGTAAGAGGTTCTGTGTTAAATCGATATATTTTTT
AGGTAAAGTCTGGATGGATGAAAATATCAAGAAGCAGAATCACACTAATCAGGTCATGTT
CTTCTTGGTTCGTGATAGAAGGCCCTATGGAAACAGCCCAATGGATTTTGGACAGGTTTT
TAATATGTTCGATAATGAGCCCAGTACCGCAACTGTGAAGAATGATTCGCGGGATAGGTT
TCAAGTGATGAGGAAATTTCATGCTACAGTTATTGGTGGGCCCTCTGGAATGAAGGAACA
GGCATTAGTTAAGAGATTTTTTAGAATTAACAGTCATGTAACTTATAATCATCAGGAGGC
AGCCAAGTATGAGAACCATACTGAAAACGCCTTGTTATTGTATATGGCATGTACGCATGC
CTCTAATCCAGTGTATGCAACTATGAAAATACGCATCTATTTCTATGATTCAATATCAAA
TTAATAAAATTTATATTTTATATCATGAGTTGCTGTTACATTTATTGTGTTTTCAAGTAC
ATCATACAATACATGATCAACTGCTCTGATTACATTGTTAATTGAAATTACACCAAGACT
ATCTAAATACTTAAGAACTTGATATCTAAATACTCTTAAGAAACGACCAGTCTGAGGCTG
TAATGTCGTCCAAATTCGGAAGTTGAGAAAACATTTGTGAATCCCCAATGCCTTCCTGAT
GTTGTGGTTGAATCTTATCTGAATGGAAATGATGTCGTTGTTCATTAGAAATGGCCTCTG
GCTGTGTTCTGTTATCTTGAAATAGAGGGGATTGTTTATCTCCCAGATAAAAACGCCATT
CTCTGCTTGAGGAGCAGTGATGAGTTCCCCTGTGCGTGAATCCATGATTGTTGCAGTTGA
TGTGGAGGTAGTATGAGCAGCCACAGTCTAGGTCTACACGCTTACGCCTTATTGGTTTGT
TCTTGGCTATCTTGTGTTGGACCTTGATTGATACTTGCGAACAGTGGCTCGTAGAGGGTG
ACGAAGATTGCATTCTTGAGAGCCCAATTTTTCAAGGATATGTTTTTTTCTTCGTCTAGA
TATTCTCTATATGAGGAGGTAGGTCCTGGATTGCAGAGGAAGATAGTGGGAATTCCCCCT
TTAATTTGAATGGGCTTCCCGTACTTTGTGTTGCTTTGCCAGTCCCTCTGGGCCCCCATG
AATTCCTTGAAGTGCTTTAAATAATGCGGGTCTACGTCATCAATGACGTTGTACCACACA
TCATTACTGTACACCTTTGGGCTTAGGTCTAGATGTCCACATAAATAATTATGTGGGCCT
AGAGACCTGGCCCACATTGTTTTGCCTGTTCTGCTATCACCCTCAATGACAATACTTATG
GGTCTCCATGGCCGCGCAGCGGAAGATACGACGTTCTCGGCGACCCACTCGTCAAGTTCA
TCTGGAACTTGATTAAAAGAAGAAGAAAGAAATGGAGAAACATAAACTTCTAAAGGAGGA
CTAAAAATCCTATCTAAATTTGAACTTAAATTATGAAATTGTAAAATATAGTCCTTTGGG
GCCTTCTCTTTTAATATATTGAGGGCCTCGGATTTACTGCCTGAATTGAGTGCCTCGGCA
TATGCGTCGTTGGCAGATTGCTGACCTCCTCTAGCTGATCTGCTATCGATTTGGAAAACT
CCAAAATCAATGAAGTCTCCGTCTTTCTCCACGTAGGTCTTGACATCTGTTGAGCTCTTA
GCTGCCTGAATGTTCGGATGGAAATGTGCTGACCTGTTTGGGGATACCAGGTCGAAGAAC
CGTTGGTTCTTACATTGGTATTTGCCTTCGAATTGGATAAGCACATGGAGATGTGGTTCC
CCATTCTCGTGGAGTTCTCTGCAAACTTTGATGTATTTTTTATTTGTTGGGGTTTCTAGG
TTTTTTAATTGGGAAAGTGCTTCCTCTTTAGAGAGAGAACAATTGGGATATGTTAGGAAA
TAATTTTTGGCATATATTTTAAATAAACGAGGCATGTTGAAATGAATTGGTGTCCCTCAA
AGCTCTATGGCAATCGGTGTATCGGTGTCTTACTTATACCTGGACACCTAATGGCTATTT
GGTAATTTTGTAAAAGTACATTGCAATTCAAAATTCAAAATTCAAAAATCAAATCAATAA
AGCGGCCATCCGTATAATATT
>Tomato 45d Rep1 (14).seq
ACCGGATGGCCGCGCCTTTTCTTTTTATGTGGTCCCCACGAGGGTTCCACAGACGTCACT
GTCAACCAATCAAATTGCATCCTCAAACGTTAGATAAGTGTTCATTTGTCTTTATATACT
TGGTCCCCAAGTAGTCTATCTTGCAATATGTGGGATCCACTTCTAAATGAATTTCCTGAA
TCTGTTCACGGATTTCGTTGTATGTTAGCTATTAAATATTTGCAGTCCGTTGAGGAAACT
TACGAGCCCAATACATTGGGCCACGATTTAATTAGGGATCTTATATCTGTTGTAAGGGCC
CGTGACTATGTCGAAGCGACCAGGCGATATAATCATTTCCACGCCCGCCTCGAAGGTTCG
CCGAAGGCTGAACTTCGACAGCCCATACAGCAGCCGTGCTGCTGTCCCCATTGTCCAAGG
CACAAACAAGCGACGATCATGGACGTACAGGCCCATGTACCGGAAGCCCAGAATATACAG
AATGTATCGAAGCCCTGATGTTCCTCGTGGATGTGAAGGCCCATGTAAAGTCCAGTCTTA
TGAGCAACGGGATGATATTAAGCATACTGGTATTGTTCGTTGTGTTAGTGATGTTACTCG
TGGATCTGGAATTACTCACAGAGTGGGTAAGAGGTTCTGTGTTAAATCGATATATTTTTT
AGGTAAAGTCTGGATGGATGAAAATATCAAGAAGCAGAATCACACTAATCAGGTCATGTT
CTTCTTGGTTCGTGATAGAAGGCCCTATGGAAACAGCCCAATGGATTTTGGACAGGTTTT
TAATATGTTCGATAATGAGCCCAGTACCGCAACTGTGAAGAATGATTCGCGGGATAGGTT
TCAAGTGATGAGGAAATTTCATGCTACAGTTATTGGTGGGCCCTCTGGAATGAAGGAACA
GGCATTAGTTAAGAGATTTTTTAGAATTAACAGTCATGTAACTTATAATCATCAGGAGGC
AGCCAAGTATGAGAACCATACTGAAAACGCCTTGTTATTGTATATGGCATGTACGCATGC
CTCTAATCCAGTGTATGCAACTATGAAAATACGCATCTATTTCTATGATTCAATATCAAA
TTAATAAAATTTATATTTTATATCATGAGTTGCTGTTACATTTATTGTGTTTTCAAGTAC
ATCATACAATACATGATCAACTGCTCTGATTACATTGTTAATTGAAATTACACCAAGACT
ATCTAAATACTTAAGAACTTGATATCTAAATACTCTTAAGAAACGACCAGTCTGAGGCTG
TAATGTCGTCCAAATTCGGAAGTTGAGAAAACATTTGTGAATCCCCAATGCCTTCCTGAT
GTTGTGGTTGAATCTTATCTGAATGGAAATGATGTCGTTGTTCATTAGAAATGGCCTCTG
GCTGTGTTCTGTTATCTTGAAATAGAGGGGATTGTTTATCTCCCAGATAAAAACGCCATT
CTCTGCTTGAGGAGCAGTGATGAGTTCCCCTGTGCGTGAATCCATGATTGTTGCAGTTGA
TGTGGAGGTAGTATGAGCAGCCACAGTCTAGGTCTACACGCTTACGCCTTATTGGTTTGT
TCTTGGCTATCTTGTGTTGGACCTTGATTGATACTTGCGAACAGTGGCTCGTAGAGGGTG
ACGAAGATTGCATTCTTGAGAGCCCAATTTTTCAAGGATATGTTTTTTTCTTCGTCTAGA
TATTCCCTATATGAGGAGGTAGGTCCTGGATTGCAGAGGAAGATAGTGGGAATTCCCCCT
TTAATTTGAATGGGCTTCCCGTACTTTGTGTTGCTTTGCCAGTCCCTCTGGGCCCCCATG
AATTCCTTGAAGTGCTTTAAATAATGCGGGTCTACGTCATCAATGACGTTGTACCACACA
TCATTACTGTACACCTTTGGGCTTAGGTCTAGATGTCCACATAAATAATTATGTGGGCCT
AGAGACCTGGCCCACATTGTTTTGCCTGTTCTGCTATCACCCTCAATGACAATACTTATG
GGTCTCCATGGCCGCGCAGCGGAAGATACGACGTTCTCGGCGACCCACTCGTCAAGTTCA
TCTGGAACTTGATTAAAAGAAGAAGAAAGAAATGGAGAAACATAAACTTCTAAAGGAGGA
CTAAAAATCCTATCTAAATTTGAACTTAAATTATGAAATTGTAAAATATAGTCCTTTGGG
GCCTTCTCTTTTAATATATTGAGGGCCTCGGATTTACTGCCTGAATTGAGTGCCTCGGCA
TATGCGTCGTTGGCAGATTGCTGACCTCCTCTAGCTGATCTGCTATCGATTTGGAAAACT
CCAAAATCAATGAAGTCTCCGTCTTTCTCCACGTAGGTCTTGACATCTGTTGAGCTCTTA
GCTGCCTGAATGTTCGGATGGAAATGTGCTGACCTGTTTGGGGATACCAGGTCGAAGAAC
CGTTGGTTCTTACATTGGTATTTGCCTTCGAATTGGATAAGCACATGGAGATGTGGTTCC
CCATTCTCGTGGAGTTCTCTGCAAACTTTGATGTATTTTTTATTTGTTGGGGTTTCTAGG
TTTTTTAATTGGGAAAGTGCTTCCTCTTTAGAGAGAGAACAATTGGGATATGTTAGGAAA
TAATTTTTGGCATATATTTTAAATAAACGAGGCATGTTGAAATGAATTGGTGTCCCTCAA
AGCTCTATGGCAATCGGTGTATCGGTGTCTTACTTATACCTGGACACCTAATGGCTATTT
GGTAATTTTGTAAAAGTACATTGCAATTCAAAATTCAAAATTCAAAAATCAAATCAATAA
AGCGGCCATCCGTATAATATT
>Tomato 45d Rep1 (15).seq
ACCGGATGGCCGCGCCTTTTCTTTTTATGTGGTCCCCACGAGGGTTCCACAGACGTCACT
GTCAACCAATCAAATTGCATCCTCAAACGTTAGATAAGTGTTCATTTGTCTTTATATACT
TGGTCCCCAAGTAGTCTATCTTGCAATATGTGGGATCCACTTCTAAATGAATTTCCTGAA
TCTGTTCACGGATTTCGTTGTATGTTAGCTATTAAATATTTGCAGTCCGTTGAGGAAACT
TACGAGCCCAATACATTGGGCCACGATTTAATTAGGGATCTTATATCTGTTGTAAGGGCC
CGTGACTATGTCGAAGCGACCAGGCGATATAATCATTTCCACGCCCGCCTCGAAGGTTCG
CCGAAGGCTGAACTTCGACAGCCCATACAGCAGCCGTGCTGCTGTCCCCATTGTCCAAGG
CACAAACAAGCGACGATCATGGACGTACAGGCCCATGTACCGGAAGCCCAGAATATACAG
AATGTATCGAAGCCCTGATGTTCCTCGTGGATGTGAAGGCCCATGTAAAGTCCAGTCTTA
TGAGCAACGGGATGATATTAAGCATACTGGTATTGTTCGTTGTGTTAGTGATGTTACTCG
TGGATCTGGAATTACTCACAGAGTGGGTAAGAGGTTCTGTGTTAAATCGATATATTTTTT
AGGTAAAGTCTGGATGGATGAAAATATCAAGAAGCAGAATCACACTAATCAGGTCATGTT
CTTCTTGGTTCGTGATAGAAGGCCCTATGGAAACAGCCCAATGGATTTTGGACAGGTTTT
TAATATGTTCGATAATGAGCCCAGTACCGCAACTGTGAAGAATGATTCGCGGGATAGGTT
TCAAGTGATGAGGAAATTTCATGCTACAGTTATTGGTGGGCCCTCTGGAATAAAGGAACA
GGCATTAGTTAAGAGATTTTTTAGAATTAACAGTCATGTAACTTATAATCATCAGGAGGC
AGCCAAGTATGAGAACCATACTGAAAACGCCTTGTTATTGTATATGGCATGTACGCATGC
CTCTAATCCAGTGTATGCAACTATGAAAATACGCATCTATTTCTATGATTCAATATCAAA
TTAATAAAATTTATATTTTATATCATGAGTTGCTGTTACATTTATTGTGTTTTCAAGTAC
ATCATACAATACATGATCAACTGCTCTGATTACATTGTTAATTGAAATTACACCAAGACT
ATCTAAATACTTAAGAACTTGATATCTAAATACTCTTAAGAAACGACCAGTCTGAGGCTG
TAATGTCGTCCAAATTCGGAAGTTGAGAAAACATTTGTGAATCCCCAATGCCTTCCTGAT
GTTGTGGTTGAATCTTATCTGAATGGAAATGATGTCGTTGTTCATTAGAAATGGCCTCTG
GCTGTGTTCTGTTATCTTGAAATAGAGGGGATTGTTTATCTCCCAGATAAAAACGCCATT
CTCTGCTTGAGGAGCAGTGATGAGTTCCCCTGTGCGTGAATCCATGATTGTTGCAGTTGA
TGTGGAGGTAGTATGAGCAGCCACAGTCTAGGTCTACACGCTTACGCCTTATTGGTTTGT
TCTTGGCTATCTTGTGTTGGACCTTGATTGATACTTGCGAACAGTGGCTCGTAGAGGGTG
ACGAAGATTGCATTCTTGAGAGCCCAATTTTTCAAGGATATGTTTTTTTCTTCGTCTAGA
TATTCCCTATATGAGGAGGTAGGTCCTGGATTGCAGAGGAAGATAGTGGGAATTCCCCCT
TTAATTTGAATGGGCTTCCCGTACTTTGTGTTGCTTTGCCAGTCCCTCTGGGCCCCCATG
AATTCCTTGAAGTGCTTTAAATAATGCGGGTCTACGTCATCAATGACGTTGTACCACACA
TCATTACTGTACACCTTTGGGCTTAGGTCTAGATGTCCACATAAATAATTATGTGGGCCT
AGAGACCTGGCCCACATTGTTTTGCCTGTTCTGCTATCACCCTCAATGACAATACTTATG
GGTCTCCATGGCCGCGCAGCGGAAGATACGACGTTCTCGGCGACCCACTCGTCAAGTTCA
TCTGGAACTTGATTAAAAGAAGAAGAAAGAAATGGAGAAACATAAACTTCTAAAGGAGGA
CTAAAAATCCTATCTAAATTTGAACTTAAATTATGAAATTGTAAAATATAGTCCTTTGGG
GCCTTCTCTTTTAATATATTGAGGGCCTCGGATTTACTGCCTGAATTGAGTGCCTCGGCA
TATGCGTCGTTGGCAGATTGCTGACCTCCTCTAGCTGATCTGCTATCGATTTGGAAAACT
CCAAAATCAATGAAGTCTCCGTCTTTCTCCACGTAGGTCTTGACATCTGTTGAGCTCTTA
GCTGCCTGAATGTTCGGATGGAAATGTGCTGACCTGTTTGGGGATACCAGGTCGAAGAAC
CGTTGGTTCTTACATTGGTATTTGCCTTCGAATTGGATAAGCACATGGAGATGTGGTTCC
CCATTCTCGTGGAGTTCTCTGCAAACTTTGATGTATTTTTTATTTGTTGGGGTTTCTAGG
TTTTTAAATTGGGAAAGTGCTTCCTCTTTAGAGAGAGAACAATTGGGATATGTTAGGAAA
TAATTTTTGGCATATATTTTAAATAAACGAGGCATGTTGAAATGAATTGGTGTCCCTCAA
AGCTCTATGGCAATCGGTGTATCGGTGTCTTACTTATACCTGGACACCTAATGGCTATTT
GGTAATTTTGTAAAAGTACATTGCAATTCAAAATTCAAAATTCAAAAATCAAATCAATAA
AGCGGCCATCCGTATAATATT
>Tomato 45d Rep1 (16).seq
ACCGGATGGCCGCGCCTTTTCTTTTTATGTGGTCCCCACGAGGGTTCCACAGACGTCACT
GTCAACCAATCAAATTGCATCCTCAAACGTTAGATAAGTGTTCATTTGTCTTTATATACT
TGGTCCCCAAGTAGTCTATCTTGCAATATGTGGGATCCACTTCTAAATGAATTTCCTGAA
TCTGTTCACGGATTTCGTTGTATGTTAGCTATTAAATATTTGCAGTCCGTTGAGGAAACT
TACGAGCCCAATACATTGGGCCACGATTTAATTAGGGATCTTATATCTGTTGTAAGGGCC
CGTGACTATGTCGAAGCGACCAGGCGATATAATCATTTCCACGCCCGCCTCGAAGGTTCG
CCGAAGGCTGAACTTCGACAGCCCATACAGCAGCCGTGCTGCTGTCCCCATTGTCCAAGG
CACAAACAAGCGACGATCATGGACGTACAGGCCCATGTACCGGAAGCCCAGAATATACAG
AATGTATCGAAGCCCTGATGTTCCTCGTGGATGTGAAGGCCCATGTAAAGTCCAGTCTTA
TGAGCAACGGGATGATATTAAGCATACTGGTATTGTTCGTTGTGTTAGTGATGTTACTCG
TGGATCTGGAATTACTCACAGAGTGGGTAAGAGGTTCTGTGTTAAATCGATATATTTTTT
AGGTAAAGTCTGGATGGATGAAAATATCAAGAAGCAGAATCACACTAATCAGGTCATGTT
CTTCTTGGTTCGTGATAGAAGGCCCTATGGAAACAGCCCAATGGATTTTGGACAGGTTTT
TAATATGTTCGATAATGAGCCCAGTACCGCAACTGTGAAGAATGATTCGCGGGATAGGTT
TCAAGTGATGAGGAAATTTCATGCTACAGTTATTGGTGGGCCCTCTGGAATGAAGGAACA
GGCATTAGTTAAGAGATTTTTTAGAATTAACAGTCATGTAACTTATAATCATCAGGAGGC
AGCCAAGTATGAGAACCATACTGAAAACGCCTTGTTATTGTATATGGCATGTACGCATGC
CTCTAATCCAGTGTATGCAACTATGAAAATACGCATCTATTTCTATGATTCAATATCAAA
TTAATAAAATTTATATTTTATATCATGAGTTGCTGTTACATTTATTGTGTTTTCAAGTAC
ATCATACAATACATGATCAACTGCTCTGATTACATTGTTAATTGAAATTACACCAAGACT
ATCTAAATACTTAAGAACTTGATATCTAAATACTCTTAAGAAACGACCAGTCTGAGGCTG
TAATGTCGTCCAAATTCGGAAGTTGAGAAAACATTTGTGAATCCCCAATGCCTTCCTGAT
GTTGTGGTTGAATCTTATCTGAATGGAAATGATGTCGTTGTTCATTAGAAATGGCCTCTG
GCTGTGTTCTGTTATCTTGAAATAGAGGGGATTGTTTATCTCCCAGATAAAAACGCCATT
CTCTGCTTGAGGAGCAGTGATGAGTTCCCCTGTGCGTGAATCCATGATTGTTGCAGTTGA
TGTGGAGGTAGTATGAGCAGCCACAGTCTAGGTCTACACGCTTACGCCTTATTGGTTTGT
TCTTGGCTATCTTGTGTTGGACCTTGATTGATACTTGCGAACAGTGGCTCGTAGAGGGTG
ACGAAGATTGCATTCTTGAGAGCCCAATTTTTCAAGGATATGTTTTTTTCTTCGTCTAGA
TATTCCCTATATGAGGAGGTAGGTCCTGGATTGCAGAGGAAGATAGTGGGAATTCCCCCT
TTAATTTGAATGGGCTTCCCGTACTTTGTGTTGCTTTGCCAGTCCCTCTGGGCCCCCATG
AATTCCTTGAAGTGCTTTAAATAATGCGGGTCTACGTCATCAATGACGTTGTACCACACA
TCATTACTGTACACCTTTGGGCTTAGGTCTAGATGTCCACATAAATAATTATGTGGGCCT
AGAGACCTGGCCCACATTGTTTTGCCTGTTCTGCTATCACCCTCAATGACAATACTTATG
GGTCTCCATGGCCGCGCAGCGGAAGATACGACGTTCTCGGCGACCCACTCGTCAAGTTCA
TCTGGAACTTGATTAAAAGAAGAAGAAAGAAATGGAGAAACATAAACTTCTAAAGGAGGA
CTAAAAATCCTATCTAAATTTGAACTTAAATTATGAAATTGTAAAATATAGTCCTTTGGG
GCCTTCTCTTTTAATATATTGAGGGCCTCGGATTTACTGCCTGAATTGAGTGCCTCGGCA
TATGCGTCGTTGGCAGATTGCTGACCTCCTCTAGCTGATCTGCTATCGATTTGGAAAACT
CCAAAATCAATGAAGTCTCCGTCTTTCTCCACGTAGGTCTTGACATCTGTTGAGCTCTTA
GCTGCCTGAATGTTCGGATGGAAATGTGCTGACCTGTTTGGGGATACCAGGTCGAAGAAC
CGTTGGTTCTTACATTGGTATTTGCCTTCGAATTGGATAAGCACATGGAGATGTGGTTCC
CCATTCTCGTGGAGTTCTCTGCAAACTTTGATGTATTTTTTATTTGTTGGGGTTTCTAGG
TTTTTTAATTGGGAAAGTGCTTCCTCTTTAGAGAGAGAACAATTGGGATATGTTAGGAAA
TAATTTTTGGCATATATTTTAAATAAACGAGGCATGTTGAAATGAATTGGTGTCCCTCAA
AGCTCTATGGCAATCGGTGTATCGGTGTCTTACTTATACCTGGACACCTAATGGCTATTT
GGTAATTTTGTAAAAGTACATTGCAATTCAAAATTCAAAATTCAAAAATCAAATCAATAA
AGCGGCCATCCGTATAATATT
>Tomato 45d Rep1 (17).seq
ACCGGATGGCCGCGCCTTTTCTTTTTATGTGGTCCCCACGAGGGTTCCACAGACGTCACT
GTCAACCAATCAAATTGCATCCTCAAACGTTAGATAAGTGTTCATTTGTCTTTATATACT
TGGTCCCCAAGTAGTCTATCTTGCAATATGTGGGATCCACTTCTAAATGAATTTCCTGAA
TCTGTTCACGGATTTCGTTGTATGTTAGCTATTAAATATTTGCAGTCCGTTGAGGAAACT
TACGAGCCCAATACATTGGGCCACGATTTAATTAGGGATCTTATATCTGTTGTAAGGGCC
CGTGACTATGTCGAAGCGACCAGGCGATATAATCATTTCCACGCCCGCCTCGAAGGTTCG
CCGAAGGCTGAACTTCGACAGCCCATACAGCAGCCGTGCTGCTGTCCCCATTGTCCAAGG
CACAAACAAGCGACGATCATGGACGTACAGGCCCATGTACCGGAAGCCCAGAATATACAG
AATGTATCGAAGCCCTGATGTTCCTCGTGGATGTGAAGGCCCATGTAAAGTCCAGTCTTA
TGAGCAACGGGATGATATTAAGCATACTGGTATTGTTCGTTGTGTTAGTGATGTTACTCG
TGGATCTGGAATTACTCACAGAGTGGGTAAGAGGTTCTGTGTTAAATCGATATATTTTTT
AGGTAAAGTCTGGATGGATGAAAATATCAAGAAGCAGAATCACACTAATCAGGTCATGTT
CTTCTTGGTTCGTGGTAGAAGGCCCTATGGAAACAGCCCAATGGATTTTGGACAGGTTTT
TAATATGTTCGATAATGAGCCCAGTACCGCAACTGTGAAGAATGATTCGCGGGATAGGTT
TCAAGTGATGAGGAAATTTCATGCTACAGTTATTGGTGGGCCCTCTGGAATGAAGGAACA
GGCATTAGTTAAGAGATTTTTTAGAATTAACAGTCATGTAACTTATAATCATCAGGAGGC
AGCCAAGTATGAGAACCATACTGAAAACGCCTTGTTATTGTATATGGCATGTACGCATGC
CTCTAATCCAGTGTATGCAACTATGAAAATACGCATCTATTTCTATGATTCAATATCAAA
TTAATAAAATTTATATTTTATATCATGAGTTGCTGTTACATTTATTGTGTTTTCAAGTAC
ATCATACAATACATGATCAACTGCTCTGATTACATTGTTAATTGAAATTACACCAAGACT
ATCTAAATACTTAAGAACTTGATATCTAAATACTCTTAAGAAACGACCAGTCTGAGGCTG
TAATGTCGTCCAAATTCGGAAGTTGAGAAAACATTTGTGAATCCCCAATGCCTTCCTGAT
GTTGTGGTTGAATCTTATCTGAATGGAAATGATGTCGTTGTTCATTAGAAATGGCCTCTG
GCTGTGTTCTGTTATCTTGAAATAGAGGGGATTGTTTATCTCCCAGATAAAAACGCCATT
CTCTGCTTGAGGAGCAGTGATGAGTTCCCCTGTGCGTGAATCCATGATTGTTGCAGTTGA
TGTGGAGGTAGTATGAGCAGCCACAGTCTAGGTCTACACGCTTACGCCTTATTGGTTTGT
TCTTGGCTATCTTGTGTTGGACCTTGATTGATACTTGCGAACAGTGGCTCGTAGAGGGTG
ACGAAGATTGCATTCTTGAGAGCCCAATTTTTCAAGGATATGTTTTTTTCTTCGTCTAGA
TATTCCCTATATGAGGAGGTAGGTCCTGGATTGCAGAGGAAGATAGTGGGAATTCCCCCT
TTAATTTGAATGGGCTTCCCGTACTTTGTGTTGCTTTGCCAGTCCCTCTGGGCCCCCATG
AATTCCTTGAAGTGCTTTAAATAATGCGGGTCTACGTCATCAATGACGTTGTACCACACA
TCATTACTGTACACCTTTGGGCTTAGGTCTAGATGTCCACATAAATAATTATGTGGGCCT
AGAGACCTGGCCCACATTGTTTTGCCTGTTCTGCTATCACCCTCAATGACAATACTTATG
GGTCTCCATGGCCGCGCAGCGGAAGATACGACGTTCTCGGCGACCCACTCGTCAAGTTCA
TCTGGAACTTGATTAAAAGAAGAAGAAAGAAATGGAGAAACATAAACTTCTAAAGGAGGA
CTAAAAATCCTATCTAAATTTGAACTTAAATTATGAAATTGTAAAATATAGTCCTTTGGG
GCCTTCTCTTTTAATATATTGAGGGCCTCGGATTTACTGCCTGAATTGAGTGCCTCGGCA
TATGCGTCGTTGGCAGATTGCTGACCTCCTCTAGCTGATCTGCTATCGATTTGGAAAACT
CCAAAATCAATGAAGTCTCCGTCTTTCTCCACGTAGGTCTTGACATCTGTTGAGCTCTTA
GCTGCCTGAATGTTCGGATGGAAATGTGCTGACCTGTTTGGGGATACCAGGTCGAAGAAC
CGTTGGTTCTTACATTGGTATTTGCCTTCGAATTGGATAAGCACATGGAGATGTGGTTCC
CCATTCTCGTGGAGTTCTCTGCAAACTTTGATGTATTTTTTATTTGTTGGGGTTTCTAGG
TTTTTTAATTGGGAAAGTGCTTCCTCTTTAGAGAGAGAACAATTGGGATATGTTAGGAAA
TAATTTTTGGCATATATTTTAAATAAACGAGGCATGTTGAAATGAATTGGTGTCCCTCAA
AGCTCTATGGCAATCGGTGTATCGGTGTCTTACTTATACCTGGACACCTAATGGCTATTT
GGTAATTTTGTAAAAGTACATTGCAATTCAAAATTCAAAATTCAAAAATCAAATCAATAA
AGCGGCCATCCGTATAATATT
>tomato 45d Rep2 (1).seq
ACCGGATGGCCGCGCCTTTTCTTTTTATGTGGTCCCCACGAGGGTTCCACAGACGTCACT
GTCAACCAATCAAATTGCATCCTCAAACGTTAGATAAGTGTTCATTTGTCTTTATATACT
TGGTCCCCAAGTAGTCTATCTTGCAATATGTGGGATCCACTTCTAAATGAATTTCCTGAA
TCTGTTCACGGATTTCGTTGTATGTTAGCTATTAAATATTTGCAGTCCGTTGAGGAAACT
TACGAGCCCAATACATTGGGCCACGATTTAATTAGGGATCTTATATCTGTTGTAAGGGCC
CGTGACTATGTCGAAGCGACCAGGCGATATAATCATTTCCACGCCCGCCTCGAAGGTTCG
CCGAAGGCTGAACTTCGACAGCCCATACAGCAGCCGTGCTGCTGTCCCCATTGTCCAAGG
CACAAACAAGCGACGATCATGGACGTACAGGCCCATGTACCGGAAGCCCAGAATATACAG
AATGTATCGAAGCCCTGATGTTCCTCGTGGATGTGAAGGCCCATGTAAAGTCCAGTCTTA
TGAGCAACGGGATGATATTAAGCATACTGGTATTGTTCGTTGTGTTAGTGATGTTACTCG
TGGATCTGGAATTACTCACAGAGTGGGTAAGAGGTTCTGTGTTAAATCGATATATTTTTT
AGGTAAAGTCTGGATGGATGAAAATATCAAGAAGCAGAATCACACTAATCAGGTCATGTT
CTTCTTGGTTCGTGATAGAAGGCCCTATGGAAACAGCCCAATGGATTTTGGACAGGTTTT
TAATATGTTCGATAATGAGCCCAGTACCGCAACTGTGAAGAATGATTCGCGGGATAGGTT
TCAAGTGATGAGGAAATTTCATGCTACAGTTATTGGTGGGCCCTCTGGAATGAAGGAACA
GGCATTAGTTAAGAGATTTTTTAGAATTAACAGTCATGTAACTTATAATCATCAGGAGGC
AGCCAAGTATGAGAACCATACTGAAAACGCCTTGTTATTGTATATGGCATGTACGCATGC
CTCTAATCCAGTGTATGCAACTATGAAAATACGCATCTATTTCTATGATTCAATATCAAA
TTAATAAAATTTATATTTTATATCATGAGTTGCTGTTACATTTATTGTGTTTTCAAGTAC
ATCATACAATACATGATCAACTGCTCTGATTACATTGTTAATTGAAATTACACCAAGACT
ATCTAAATACTTAAGAACTTGATATCTAAATACTCTTAAGAAACGACCAGTCTGAGGCTG
TAATGTCGTCCAAATTCGGAAGTTGAGAAAACATTTGTGAATCCCCAATGCCTTCCTGAT
GTTGTGGTTGAATCTTATCTGAATGGAAATGATGTCGTTGTTCATTAGAAATGGCCTCTG
GCTGTGTTCTGTTATCTTGAAATAGAGGGGATTGTTTATCTCCCAGATAAAAACGCCATT
CTCTGCTTGAGGAGCAGTGATGAGTTCCCCTGTGCGTGAATCCATGATTGTTGCAGTTGA
TGTGGAGGTAGTATGAGCAGCCACAGTCTAGGTCTACACGCTTACGCCTTATTGGTTTGT
TCTTGGCTATCTTGTGTTGGACCTTGATTGATACTTGCGAACAGTGGCTCGTAGAGGGTG
ACGAAGATTGCATTCTTGAGAGCCCAATTTTTCAAGGATATGTTTTTTTCTTCGTCTAGA
TATTCCCTATATGAGGAGGTAGGTCCTGGATTGCAGAGGAAGATAGTGGGAATTCCCCCT
TTAATTTGAATGGGCTTCCCGTACTTTGTGTTGCTTTGCCAGTCCCTCTGGGCCCCCATG
AATTCCTTGAAGTGCTTTAAATAATGCGGGTCTACGTCATCAATGACGTTGTACCACACA
TCATTACTGTACACCTTTGGGCTTAGGTCTAGATGTCCACATAAATAATTATGTGGGCCT
AGAGACCTGGCCCACATTGTTTTGCCTGTTCTGCTATCACCCTCAATGACAATACTTATG
GGTCTCCATGGCCGCGCAGCGGAAGATACGACGTTCTCGGCGACCCACTCGTCAAGTTCA
TCTGGAACTTGATTAAAAGAAGAAGAAAGAAATGGAGAAACATAAACTTCTAAAGGAGGA
CTAAAAATCCTATCTAAATTTGAACTTAAATTATGAAATTGTAAAATATAGTCCTTTGGG
GCCTTCTCTTTTAATATATTGAGGGCCTCGGATTTACTGCCTGAATTGAGTGCCTCGGCA
TATGCGTCGTTGGCAGATTGCTGACCTCCTCTAGCTGATCTGCTATCGATTTGGAAAACT
CCAAAATCAATGAAGTCTCCGTCTTTCTCCACGTAGGTCTTGACATCTGTTGAGCTCTTA
GCTGCCTGAATGTTCGGATGGAAATGTGCTGACCTGTTTGGGGATACCAGGTCGAAGAAC
CGTTGGTTCTTACATTGGTATTTGCCTTCGAATTGGATAAGCACATGGAGATGTGGTTCC
CCATTCTCGTGGAGTTCTCTGCAAACTTTGATGTATTTTTTATTTGTTGGGGTTTCTAGG
TTTTTTAATTGGGAAAGTGCTTCCTCTTTAGAGAGAGAACAATTGGGATATGTTAGGAAA
TAATTTTTGGCATATATTTTAAATAAACGAGGCATGTTGAAATGAATTGGTGTCCCTCAA
AGCTCTATGGCAATCGGTGTATCGGTGTCTTACTTATACCTGGACACCTAATGGCTATTT
GGTAATTTTGTAAAAGTACATTGCAATTCAAAATTCAAAATTCAAAAATCAAATCAATAA
AGCGGCCATCCATATAATATT
>tomato 45d Rep2 (2).seq
ACCGGATGGCCGCGCCTTTTCTTTTTATGTGGTCCCCACGAGGGTTCCACAGACGTCACT
GTCAACCAATCAAATTGCATCCTCAAACGTTAGATAAGTGTTCATTTGTCTTTATATACT
TGGTCCCCAAGTAGTCTATCTTGCAATATGTGGGATCCACTTCTAAATGAATTTCCTGAA
TCTGTTCACGGATTTCGTTGTATGTTAGCTATTAAATATTTGCAGTCCGTTGAGGAAACT
TACGAGCCCAATACATTGGGCCACGATTTAATTAGGGATCTTATATCTGTTGTAAGGGCC
CGTGACTATGTCGAAGCGACCAGGCGATATAATCATTTCCACGCCCGCCTCGAAGGTTCG
CCGAAGGCTGAACTTCGACAGCCCATACAGCAGCCGTGCTGCTGTCCCCATTGTCCAAGG
CACAAACAAGCGACGATCATGGACGTACAGGCCCATGTACCGGAAGCCCAGAATATACAG
AATGTATCGAAGCCCTGATGTTCCTCGTGGATGTGAAGGCCCATGTAAAGTCCAGTCTTA
TGAGCAACGGGATGATATTAAGCATACTGGTATTGTTCGTTGTGTTAGTGATGTTACTCG
TGGATCTGGAATTACTCACAGAGTGGGTAAGAGGTTCTGTGTTAAATCGATATATTTTTT
AGGTAAAGTCTGGATGGATGAAAATATCAAGAAGCAGAATCACACTAATCAGGTCATGTT
CTTCTTGGTTCGTGATAGAAGGCCCTATGGAAACAGCCCAATGGATTTTGGACAGGTTTT
TAATATGTTCGATAATGAGCCCAGTACCGCAACTGTGAAGAATGATTCGCGGGATAGGTT
TCAAGTGATGAGGAAATTTCATGCTACAGTTATTGGTGGGCCCTCTGGAATGAAGGAACA
GGCATTAGTTAAGAGATTTTTTAGAATTAACAGTCATGTAACTTATAATCATCAGGAGGC
AGCCAAGTATGAGAACCATACTGAAAACGCCTTGTTATTGTATATGGCATGTACGCATGC
CTCTAATCCAGTGTATGCAACTATGAAAATACGCATCTATTTCTATGATTCAATATCAAA
TTAATAAAATTTATATTTTATATCATGAGTTGCTGTTACATTTATTGTGTTTTCAAGTAC
ATCATACAATACATGATCAACTGCTCTGATTACATTGTTAATTGAAATTACACCAAGACT
ATCTAAATACTTAAGAACTTGATATCTAAATACTCTTAAGAAACGACCAGTCTGAGGCTG
TAATGTCGTCCAAATTCGGAAGTTGAGAAAACATTTGTGAATCCCCAATGCCTTCCTGAT
GTTGTGGTTGAATCTTATCTGAATGGAAATGATGTCGTTGTTCATTAGAAATGGCCTCTG
GCTGTGTTCTGTTATCTTGAAATAGAGGGGATTGTTTATCTCCCAGATAAAAACGCCATT
CTCTGCTTGAGGAGCAGTGATGAGTTCCCCTGTGCGTGAATCCATGATTGTTGCAGTTGA
TGTGGAGGTAGTATGAGCAGCCACAGTCTAGGTCTACACGCTTACGCCTTATTGGTTTGT
TCTTGGCTATCTTGTGTTGGACCTTGATTGATACTTGCGAACAGTGGCTCGTAGAGGGTG
ACGAAGATTGCATTCTTGAGAGCCCAATTTTTCAAGGATATGTTTTTTTCTTCGTCTAGA
TATTCCCTATATGAGGAGGTAGGTCCTGGATTGCAGAGGAAGATAGTGGGAATTCCCCCT
TTAATTTGAATGGGCTTCCCGTACTTTGTGTTGCTTTGCCAGTCCCTCTGGGCCCCCATG
AATTCCTTGAAGTGCTTTAAATAATGCGGGTCTACGTCATCAATGACGTTGTACCACACA
TCATTACTGTACACCTTTGGGCTTAGGTCTAGATGTCCACATAAATAATTATGTGGGCCT
AGAGACCTGGCCCACATTGTTTTGCCTGTTCTGCTATCACCCTCAATGACAATACTTATG
GGTCTCCATGGCCGCGCAGCGGAAGATACGACGTTCTCGGCGACCCACTCGTCAAGTTCA
TCTGGAACTTGATTAAAAGAAGAAGAAAGAAATGGAGAAACATAAACTTCTAAAGGAGGA
CTAAAAATCCTATCTAAATTTGAACTTAAATTATGAAATTGTAAAATATAGTCCTTTGGG
GCCTTCTCTTTTAATATATTGAGGGCCTCGGATTTACTGCCTGAATTGAGTGCCTCGGCA
TATGCGTCGTTGGCAGATTGCTGACCTCCTCTAGCTGATCTGCTATCGATTTGGAAAACT
CCAAAATCAATGAAGTCTCCGTCTTTCTCCACGTAGGTCTTGACATCTGTTGAGCTCTTA
GCTGCCTGAATGTTCGGATGGAAATGTGCTGACCTGTTTGGGGATACCAGGTCGAAGAAC
CGTTGGTTCTTACATTGGTATTTGCCTTCGAATTGGATAAGCACATGGAGATGTGGTTCC
CCATTCTCGTGGAGTTCTCTGCAAACTTTGATGTATTTTTTATTTGTTGGGGTTTCTAGG
TTTTTTAATTGGGAAAGTGCTTCCTCTTTAGAGAGAGAACAATTGGGATATGTTAGGAAA
TAATTTTTGGCATATATTTTAAATAAACGAGGCATGTTGAAATGAATTGGTGTCCCTCAA
AGCTCTATGGCAATCGGTGTATCGGTGTCTTACTTATACCTGGACACCTAATGGCTATTT
GGTAATTTTGTAAAAGTACATTGCAATTCAAAATTCAAAATTCAAAAATCAAATCAATAA
AGCGGCCATCCGTATAATATT
>tomato 45d Rep2 (3).seq
ACCGGATGGCCGCGCCTTTTCTTTTTATGTGGTCCCCACGAGGGTTCCACAGACGTCACT
GTCAACCAATCAAATTGCATCCTCAAACGTTAGATAAGTGTTCATTTGTCTTTATATACT
TGGTCCCCAAGTAGTCTATCTTGCAATATGTGGGATCCACTTCTAAATGAATTTCCTGAA
TCTGTTCACGGATTTCGTTGTATGTTAGCTATTAAATATTTGCAGTCCGTTGAGGAAACT
TACGAGCCCAATACATTGGGCCACGATTTAATTAGGGATCTTATATCTGTTGTAAGGGCC
CGTGACTATGTCGAAGCGACCAGGCGATATAATCATTTCCACGCCCGCCTCGAAGGTTCG
CCGAAGGCTGAACTTCGACAGCCCATACAGCAGCCGTGCTGCTGTCCCCATTGTCCAAGG
CACAAACAAGCGACGATCATGGACGTACAGGCCCATGTACCGGAAGCCCAGAATATACAG
AATGTATCGAAGCCCTGATGTTCCTCGTGGATGTGAAGGCCCATGTAAAGTCCAGTCTTA
TGAGCAACGGGATGATATTAAGCATACTGGTATTGTTCGTTGTGTTAGTGATGTTACTCG
TGGATCTGGAATTACTCACAGAGTGGGTAAGAGGTTCTGTGTTAAATCGATATATTTTTT
AGGTAAAGTCTGGATGGATGAAAATATCAAGAAGCAGAATCACACTAATCAGGTCATGTT
CTTCTTGGTTCGTGATAGAAGGCCCTATGGAAACAGCCCAATGGATTTTGGACAGGTTTT
TAATATGTTCGATAATGAGCCCAGTACCGCAACTGTGAAGAATGATTCGCGGGATAGGTT
TCAAGTGATGAGGAAATTTCATGCTACAGTTATTGGTGGGCCCTCTGGAATGAAGGAACA
GGCATTAGTTAAGAGATTTTTTAGAATTAACAGTCATGTAACTTATAATCATCAGGAGGC
AGCCAAGTATGAGAACCATACTGAAAACGCCTTGTTATTGTATATGGCATGTACGCATGC
CTCTAATCCAGTGTATGCAACTATGAAAATACGCATCTATTTCTATGATTCAATATCAAA
TTAATAAAATTTATATTTTATATCATGAGTTGCTGTTACATTTATTGTGTTTTCAAGTAC
ATCATACAATACATGATCAACTGCTCTGATTACATTGTTAATTGAAATTACACCAAGACT
ATCTAAATACTTAAGAACTTGATATCTAAATACTCTTAAGAAACGACCAGTCTGAGGCTG
TAATGTCGTCCAAATTCGGAAGTTGAGAAAACATTTGTGAATCCCCAATGCCTTCCTGAT
GTTGTGGTTGAATCTTATCTGAATGGAAATGATGTCGTTGTTCATTAGAAATGGCCTCTG
GCTGTGTTCTGTTATCTTGAAATAGAGGGGATTGTTTATCTCCCAGATAAAAACGCCATT
CTCTGCTTGAGGAGCAGTGATGAGTTCCCCTGTGCGTGAATCCATGATTGTTGCAGTTGA
TGTGGAGGTAGTATGAGCAGCCACAGTCTAGGTCTACACGCTTACGCCTTATTGGTTTGT
TCTTGGCTATCTTGTGTTGGACCTTGATTGATACTTGCGAACAGTGGCTCGTAGAGGGTG
ACGAAGATTGCATTCTTGAGAGCCCAATTTTTCAAGGATATGTTTTTTTCTTCGTCTAGA
TATTCCCTATATGAGGAGGTAGGTCCTGGATTGCAGAGGAAGATAGTGGGAATTCCCCCT
TTAATTTGAATGGGCTTCCCGTACTTTGTGTTGCTTTGCCAGTCCCTCTGGGCCCCCATG
AATTCCTTGAAGTGCTTTAAATAATGCGGGTCTACGTCATCAATGACGTTGTACCACACA
TCATTACTGTACACCTTTGGGCTTAGGTCTAGATGTCCACATAAATAATTATGTGGGCCT
AGAGACCTGGCCCACATTGTTTTGCCTGTTCTGCTATCACCCTCAATGACAATACTTATG
GGTCTCCATGGCCGCGCAGCGGAAGATACGACGTTCTCGGCGACCCACTCGTCAAGTTCA
TCTGGAACTTGATTAAAAGAAGAAGAAAGAAATGGAGAAACATAAACTTCTAAAGGAGGA
CTAAAAATCCTATCTAAATTTGAACTTAAATTATGAAATTGTAAAATATAGTCCTTTGGG
GCCTTCTCTTTTAATATATTGAGGGCCTCGGATTTACTGCCTGAATTGAGTGCCTCGGCA
TATGCGTCGTTGGCAGATTGCTGACCTCCTCTAGCTGATCTGCTATCGATTTGGAAAACT
CCAAAATCAATGAAGTCTCCGTCTTTCTCCACGTAGGTCTTGACATCTGTTGAGCTCTTA
GCTGCCTGAATGTTCGGATGGAAATGTGCTGACCTGTTTGGGGATACCAGGTCGAAGAAC
CGTTGGTTCTTACATTGGTATTTGCCTTCGAATTGGATAAGCACATGGAGATGTGGTTCC
CCATTCTCGTGGAGTTCTCTGCAAACTTTGATGTATTTTTTATTTGTTGGGGTTTCTAGG
TTTTTTAATTGGGAAAGTGCTTCCTCTTTAGAGAGAGAACAATTGGGATATGTTAGGAAA
TAATTTTTGGCATATATTTTAAATAAACGAGGCATGTTGAAATGAATTGGTGTCCCTCAA
AGCTCTATGGCAATCGGTGTATCGGTGTCTTACTTATACCTGGACACCTAATGGCTATTT
GGTAATTTTGTAAAAGTACATTGCAATTCAAAATTCAAAATTCAAAAATCAAATCAATAA
AGCGGCCATCCGTATAATATT
>tomato 45d Rep2 (4).seq
ACCGGATGGCCGCGCCTTTTCTTTTTATGTGGTCCCCACGAGGGTTCCACAGACGTCACT
GTCAACCAATCAAATTGCATCCTCAAACGTTAGATAAGTGTTCATTTGTCTTTATATACT
TGGTCCCCAAGTAGTCTATCTTGCAATATGTGGGATCCACTTCTAAATGAATTTCCTGAA
TCTGTTCACGGATTTCGTTGTATGTTAGCTATTAAATATTTGCAGTCCGTTGAGGAAACT
TACGAGCCCAATACATTGGGCCACGATTTAATTAGGGATCTTATATCTGTTGTAAGGGCC
CGTGATTATGTCGAAGCGACCAGGCGATATAATCATTTCCACGCCCGCCTCGAAGGTTCG
CCGAAGGCTGAACTTCGACAGCCCATACAGCAGCCGTGCTGCTGTCCCCATTGTCCAAGG
CACAAACAAGCGACGATCATGGACGTACAGGCCCATGTACCGGAAGCCCAGAATATACAG
AATGTATCGAAGCCCTGATGTTCCTCGTGGATGTGAAGGCCCATGTAAAGTCCAGTCTTA
TGAGCAACGGGATGATATTAAGCATACTGGTATTGTTCGTTGTGTTAGTGATGTTACTCG
TGGATCTGGAATTACTCACAGAGTGGGTAAGAGGTTCTGTGTTAAATCGATATATTTTTT
AGGTAAAGTCTGGATGGATGAAAATATTAAGAAGCAGAATCACACTAATCAGGTCATGTT
CTTCTTGGTTCGTGATAGAAGGCCCTATGGAAACAGCCCAATGGATTTTGGACAGGTTTT
TAATATGTTCGATAATGAGCCCAGTACCGCAACTGTGAAGAATGATTCGCGGGATAGGTT
TCAAGTGATGAGGAAATTTCATGCTACAGTTATTGGTGGGCCCTCTGGAATGAAGGAACA
GGCATTAGTTAAGAGATTTTTTAGAATTAACAGTCATGTAACTTATAATCATCAGGAGGC
AGCCAAGTATGAGAACCATACTGAAAACGCCTTGTTATTGTATATGGCATGTACGCATGC
CTCTAATCCAGTGTATGCAACTATGAAAATACGCATCTATTTCTATGATTCAATATCAAA
TTAATAAAATTTATATTTTATATCATGAGTTGCTGTTACATTTATTGTGTTTTCAAGTAC
ATCATACAATACATGATCAACTGCTCTGATTACATTGTTAATTGAAATTACACCAAGACT
ATCTAAATACTTAAGAACTTGATATCTAAATACTCTTAAGAAACGACCAGTCTGAGGCTG
TAATGTCGTCCAAATTCGGAAGTTGAGAAAACATTTGTGAATCCCCAATGCCTTCCTGAT
GTTGTGGTTGAATCTTATCTGAATGGAAATGATGTCGTTGTTCATTAGAAATGGCCTCTG
GCTGTGTTCTGTTATCTTGAAATAGAGGGGATTGTTTATCTCCCAGATAAAAACGCCATT
CTCTGCTTGAGGAGCAGTGATGAGTTCCCCTGTGCGTGAATCCATGATTGTTGCAGTTGA
TGTGGAGGTAGTATGAGCAGCCACAGTCTAGGTCTACACGCTTACGCCTTATTGGTTTGT
TCTTGGCTATCTTGTGTTGGACCTTGATTGATACTTGCGAACAGTGGCTCGTAGAGGGTG
ACGAAGATTGCATTCTTGAGAGCCCAATTTTTCAAGGATATGTTTTTTTCTTCGTCTAGA
TATTCCCTATATGAGGAGGTAGGTCCTGGATTGCAGAGGAAGATAGTGGGAATTCCCCCT
TTAATTTGAATGGGCTTCCCGTACTTTGTGTTGCTTTGCCAGTCCCTCTGGGCCCCCATG
AATTCCTTGAAGTGCTTTAAATAATGCGGGTCTACGTCATCAATGACGTTGTACCACACA
TCATTACTGTACACCTTTGGGCTTAGGTCTAGATGTCCACATAAATAATTATGTGGGCCT
AGAGACCTGGCCCACATTGTTTTGCCTGTTCTGCTATCACCCTCAATGACAATACTTATG
GGTCTCCATGGCCGCGCAGCGGAAGATACGACGTTCTCGGCGACCCACTCGTCAAGTTCA
TCTGGAACTTGATTAAAAGAAGAAGAAAGAAATGGAGAAACATAAACTTCTAAAGGAGGA
CTAAAAATCCTATCTAAATTTGAACTTAAATTATGAAATTGTAAAATATAGTCCTTTGGG
GCCTTCTCTTTTAATATATTGAGGGCCTCTGATTTACTGCCTGAATTGAGTGCCTCGGCA
TATGCGTCGTTGGCAGATTGCTGACCTCCTCTAGCTGATCTGCTATCGATTTGGAAAACT
CCAAAATCAATGAAGTCTCCGTCTTTCTCCACGTAGGTCTTGACATCTGTTGAGCTCTTA
GCTGCCTGAATGTTCGGATGGAAATGTGCTGACCTGTTTGGGGATACCAGGTCGAAGAAC
CGTTGGTTCTTACATTGGTATTTGCCTTCGAATTGGATAAGCACATGGAGATGTGGTTCC
CCATTCTCGTGGAGTTCTCTGCAAACTTTGATGTATTTTTTATTTGTTGGGGTTTCTAGG
TTTTTTAATTGGGAAAGTGCTTCCTCTTTAGAGAGAGAACAATTGGGATATGTTAGGAAA
TAATTTTTGGCATATATTTTAAATAAACGAGGCATGTTGAAATGAATTGGTGTCCCTCAA
AGCTCTATGGCAATCGGTGTATCGGTGTCTTACTTATACCTGGACACCTAATGGCTATTT
GGTAATTTTGTAAAAGTACATTGCAATTCAAAATTCAAAATTCAAAAATCAAATCAATAA
AGCGGCCATCCGTATAATATT
>tomato 45d Rep2 (5).seq
ACCGGATGGCCGCGCCTTTTCTTTTTATGTGGTCCCCACGAGGGTTCCACAGACGTCACT
GTCAACCAATCAAATTGCATCCTCAAACGTTAGATAAGTGTTCATTTGTCTTTATATACT
TGGTCCCCAAGTAGTCTATCTTGCAATATGTGGGATCCACTTCTAAATGAATTTCCTGAA
TCTGTTCACGGATTTCGTTGTATGTTAGCTATTAAATATTTGCAGTCCGTTGAGGAAACT
TACGAGCCCAATACATTGGGCCACGATTTAATTAGGGATCTTATATCTGTTGTAAGGGCC
CGTGACTATGTCGAAGCGACCAGGCGATATAATCATTTCCACGCCCGCCTCGAAGGTTCG
CCGAAGGCTGAACTTCGACAGCCCATACAGCAGCCGTGCTGCTGTCCCCATTGTCCAAGG
CACAAACAAGCGACGATCATGGACGTACAGGCCCATGTACCGGAAGCCCAGAATATACAG
AATGTATCGAAGCCCTGATGTTCCTCGTGGATGTGAAGGCCCATGTAAAGTCCAGTCTTA
TGAGCAACGGGATGATATTAAGCATACTGGTATTGTTCGTTGTGTTAGTGATGTTACTCG
TGGATCTGGAATTACTCACAGAGTGGGTAAGAGGTTCTGTGTTAAATCGATATATTTTTT
AGGTAAAGTCTGGATGGATGAAAATATCAAGAAGCAGAATCACACTAATCAGGTCATGTT
CTTCTTGGTTCGTGATAGAAGGCCCTATGGAAACAGCCCAATGGATTTTGGACAGGTTTT
TAATATGTTCGATAATGAGCCCAGTACCGCAACTGTGAAGAATGATTCGCGGGATATGTT
TCAAGTGATGAGGAAATTTCATGCTACAGTTATTGGTGGGCCCTCTGGAATGAAGGAACA
GGCATTAGTTAAGAGATTTTTTAGAATTAACAGTCATGTAACTTATAATCATCAGGAGGC
AGCCAAGTATGAGAACCATACTGAAAACGCCTTGTTATTGTATATGGCATGTACGCATGC
CTCTAATCCAGTGTATGCAACTATGAAAATACGCATCTATTTCTATGATTCAATATCAAA
TTAATAAAATTTATATTTTATATCATGAGTTGCTGTTACATTTATTGTGTTTTCAAGTAC
ATCATACAATACATGATCAACTGCTCTGATTACATTGTTAATTGAAATTACACCAAGACT
ATCTAAATACTTAAGAACTTGATATCTAAATACTCTTAAGAAACGACCAGTCTGAGGCTG
TAATGTCGTCCAAATTCGGAAGTTGAGAAAACATTTGTGAATCCCCAATGCCTTCCTGAT
GTTGTGGTTGAATCTTATCTGAATGGAAATGATGTCGTTGTTCATTAGAAATGGCCTCTG
GCTGTGTTCTGTTATCTTGAAATAGAGGGGATTGTTTATCTCCCAGATAAAAACGCCATT
CTCTGCTTGAGGAGCAGTGATGAGTTCCCCTGTGCGTGAATCCATGATTGTTGCAGTTGA
TGTGGAGGTAGTATGAGCAGCCACAGTCTAGGTCTACACGCTTACGCCTTATTGGTTTGT
TCTTGGCTATCTTGTGTTGGACCTTGATTGATATTTGCGAACAGTGGCTCGTAGAGGGTG
ACGAAGATTGCATTCTTGAGAGCCCAATTTTTCAAGGATATGTTTTTTTCTTCGTCTAGA
TATTCCCTATATGAGGAGGTAGGTCCTGGATTGCAGAGGAAGATAGTGGGAATTCCCCCT
TTAATTTGAATGGGCTTCCCGTACTTTGTGTTGCTTTGCCAGTCCCTCTGGGCCCCCATG
AATTCCTTGAAGTGCTTTAAATAATGCGAGTCTACGTCATCAATGACGTTGTACCACACA
TCATTACTGTACACCTTTGGGCTTAGGTCTAGATGTCCACATAAATAATTATGTGGGCCT
AGAGACCTGGCCCACATTGTTTTGCCTGTTCTGCTATCACCCTCAATGACAATACTTATG
GGTCTCCATGGCCGCGCAGCGGAAGATACGACGTTCTCGGCGACCCACTCGTCAAGTTCA
TCTGGAACTTGATTAAAAGAAGAAGAAAGAAATGGAGAAACATAAACTTCTAAAGGAGGA
CTAAAAATCCTATCTAAATTTGAACTTAAATTATGAAATTGTAAAATATAGTCCTTTGGG
GCCTTCTCTTTTAATATATTGAGGGCCTCGGATTTACTGCCTGAATTGAGTGCCTCGGCA
TATGCGTCGTTGGCAGATTGCTGACCTCCTCTAGCTGATCTGCTATCGATTTGGAAAACT
CCAAAATCAATGAAGTCTCCGTCTTTCTCCACGTAGGTCTTGACATCTGTTGAGCTCTTA
GCTGCCTGAATGTTCGGATGGAAATGTGCTGACCTGTTTGGGGATACCAGGTCGAAGAAC
CGTTGGTTCTTACATTGGTATTTGCCTTCGAATTGGATAAGCACATGGAGATGTGGTTCC
CCATTCTCGTGGAGTTCTCTGCAAACTTTGATGTATTTTTTATTTGTTGGGGTTTCTAGG
TTTTTTAATTGGGAAAGTGCTTCCTCTTTAGAGAGAGAACAATTGGGATATGTTAGGAAA
TAATTTTTGGCATATATTTTAAATAAACGAGGCATGTTGAAATGAATTGGTGTCCCTCAA
AGCTCTATGGCAATCGGTGTATCGGTGTCTTACTTATACCTGGACACCTAATGGCTATTT
GGTAATTTTGTAAAAGTACATTGCAATTCAAAATTCAAAATTCAAAAATCAAATCAATAA
AGCGGCCATCCGTATAATATT
>tomato 45d Rep2 (6).seq
ACCGGATGGCCGCGCCTTTTCTTTTTATGTGGTCCCCACGAGGGTTCCACAGACGTCACT
GTCAACCAATCAAATTGCATCCTCAAACGTTAGATAAGTGTTCATTTGTCTTTATATACT
TGGTCCCCAAGTAGTCTATCTTGCAATATGTGGGATCCACTTCTAAATGAATTTCCTGAA
TCTGTTCACGGATTTCGTTGTATGTTAGCTATTAAATATTTGCAGTCCGTTGAGGAAACT
TACGAGCCCAATACATTGGGCCACGATTTAATTAGGGATCTTATATCTGTTGTAAGGGCC
CGTGACTATGTCGAAGCGACCAGGCGATATAATCATTTCCACGCCCGCCTCGAAGGTTCG
CCGAAGGCTGAACTTCGACAGCCCATACAGCAGCCGTGCTGCTGTCCCCATTGTCCAAGG
CACAAACAAGCGACGATCATGGACGTACAGGCCCATGTACCGGAAGCCCAGAATATACAG
AATGTATCGAAGCCCTGATGTTCCTCGTGGATGTGAAGGCCCATGTAAAGTCCAGTCTTA
TGAGCAACGGGATGATATTAAGCATACTGGTATTGTTCGTTGTGTTAGTGATGTTACTCG
TGGATCTGGAATTACTCACAGAGTGGGTAAGAGGTTCTGTGTTAAATCGATATATTTTTT
AGGTAAAGTCTGGATGGATGAAAATATCAAGAAGCAGAATCACACTAATCAGGTCATGTT
CTTCTTGGTTCGTGATAGAAGGCCCTATGGAAACAGCCCAATGGATTTTGGACAGGTTTT
TAATATGTTCGATAATGAGCCCAGTACCGCAACTGTGAAGAATGATTCGCGGGATAGGTT
TCAAGTGATGAGGAAATTTCATGCTACAGTTATTGGTGGGCCCTCTGGAATGAAGGAACA
GGCATTAGTTAAGAGATTTTTTAGAATTAACAGTCATGTAACTTATAATCATCAGGAGGC
AGCCAAGTATGAGAACCATACTGAAAACGCCTTGTTATTGTATATGGCATGTACGCATGC
CTCTAATCCAGTGTATGCAACTATGAAAATACGCATCTATTTCTATGATTCAATATCAAA
TTAATAAAATTTATATTTTATATCATGAGTTGCTGTTACATTTATTGTGTTTTCAAGTAC
ATCATACAATACATGATCAACTGCTCTGATTACATTGTTAATTGAAATTACACCAAGACT
ATCTAAATACTTAAGAACTTGATATCTAAATACTCTTAAGAAACGACCAGTCTGAGGCTG
TAATGTCGTCCAAATTCGGAAGTTGAGAAAACATTTGTGAATCCCCAATGCCTTCCTGAT
GTTGTGGTTGAATCTTATCTGAATGGAAATGATGTCGTTGTTCATTAGAAATGGCCTCTG
GCTGTGTTCTGTTATCTTGAAATAGAGGGGATTGTTTATCTCCCAGATAAAAACGCCATT
CTCTGCTTGAGGAGCAGTGATGAGTTCCCCTGTGCGTGAATCCATGATTGTTGCATTTGA
TGTGGAGGTAGTATGAGCAGCCACAGTCTAGGTCTACACGCTTACGCCTTATTGGTTTGT
TCTTGGCTATCTTGTGTTGGACCTTGATTGATACTTGCGAACAGTGGCTCGTAGAGGGTG
ACGAAGATTGCATTCTTGAGAGCCCAATTTTTCAAGGATATGTTTTTTTCTTCGTCTAGA
TATTCCCTATATGAGGAGGTAGGTCCTGGATTGCAGAGGAAGATAGTGGGAATTCCCCCT
TTAATTTGAATGGGCTTCCCGTACTTTGTGTTGCTTTGCCAGTCCCTCTGGGCCCCCATG
AATTCCTTGAAGTGCTTTAAATAATGCGGGTCTACGTCATCAATGACGTTGTACCACACA
TCATTACTGTACACCTTTGGGCTTAGGTCTAGATGTCCACATAAATAATTATGTGGGCCT
AGAGACCTGGCCCACATTGTTTTGCCTGTTCTGCTATCACCCTCAATGACAATACTTATG
GGTCTCCATGGCCGCGCAGCGGAAGATACGACGTTCTCGGCGACCCACTCGTCAAGTTCA
TCTGGAACTTGATTAAAAGAAGAAGAAAGAAATGGAGAAACATAAACTTCTAAAGGAGGA
CTAAAAATCCTATCTAAATTTGAACTTAAATTATGAAATTGTAAAATATAGTCCTTTGGG
GCCTTCTCTTTTAATATATTGAGGGCCTCGGATTTACTGCCTGAATTGAGTGCCTCGGCA
TATGCGTCGTTGGCAGATTGCTGACCTCCTCTAGCTGATCTGCTATCGATTTGGAAAACT
CCAAAATCAATGAAGTCTCCGTCTTTCTCCACGTAGGTCTTGACATCTGTTGAGCTCTTA
GCTGCCTGAATGTTCGGATGGAAATGTGCTGACCTGTTTGGGGATACCAGGTCGAAGAAC
CGTTGGTTCTTACATTGGTATTTGCCTTCGAATTGGATAAGCACATGGAGATGTGGTTCC
CCATTCTCGTGGAGTTCTCTGCAAACTTTGATGTATTTTTTATTTGTTGGGGTTTCTAGG
TTTTTTAATTGGGAAAGTGCTTCCTCTTTAGAGAGAGAACAATTGGGATATGTTAGGAAA
TAATTTTTGGCATATATTTTAAATAAACGAGGCATGTTGAAATGAATTGGTGTCCCTCAA
AGCTCTATGGCAATCGGTGTATCGGTGTCTTACTTATACCTGGACACCTAATGGCTATTT
GGTAATTTTGTAAAAGTACATTGCAATTCAAAATTCAAAATTCAAAAATCAAATCAATAA
AGCGGCCATCCGTATAATATT
>tomato 45d Rep2 (7).seq
ACCGGATGGCCGCGCCTTTTCTTTTTATGTGGTCCCCACGAGGGTTCCACAGACGTCACT
GTCAACCAATCAAATTGCATCCTCAAACGTTAGATAAGTGTTCATTTGTCTTTATATACT
TGGTCCCCAAGTAGTCTATCTTGCAATATGTGGGATCCACTTCTAAATGAATTTCCTGAA
TCTGTTCACGGATTTCGTTGTATGTTAGCTATTAAATATTTGCAGTCCGTTGAGGAAACT
TACGAGCCCAATACATTGGGCCACGATTTAATTAGGGATCTTATATCTGTTGTAAGGGCC
CGTGACTATGTCGAAGCGACCAGGCGATATAATCATTTCCACGCCCGCCTCGAAGGTTCG
CCGAAGGCTGAACTTCGACAGCCCATACAGCAGCCGTGCTGCTGTCCCCATTGTCCAAGG
CACAAACAAGCGACGATCATGGACGTACAGGCCCATGTACCGGAAGCCCAGAATATACAG
AATGTATCGAAGCCCTGATGTTCCTCGTGGATGTGAAGGCCCATGTAAAGTCCAGTCTTA
TGAGCAACGGGATGATATTAAGCATACTGGTATTGTTCGTTGTGTTAGTGATGTTACTCG
TGGATCTGGAATTACTCACAGAGTGGGTAAGAGGTTCTGTGTTAAATCGATATATTTTTT
AGGTAAAGTCTGGATGGATGAAAATATCAAGAAGCAGAATCACACTAATCAGGTCATGTT
CTTCTTGGTTCGTGATAGAAGGCCCTATGGAAACAGCCCAATGGATTTTGGACAGGTTTT
TAATATGTTCGATAATGAGCCCAGTACCGCAACTGTGAAGAATGATTCGCGGGATAGGTT
TCAAGTGATGAGGAAATTTCATGCTACAGTTATTGGTGGGCCCTCTGGAATGAAGGAACA
GGCATTAGTTAAGAGATTTTTTAGAATTAACAGTCATGTAACTTATAATCATCAGGAGGC
AGCCAAGTATGAGAACCATACTGAAAACGCCTTGTTATTGTATATGGCATGTACGCATGC
CTCTAATCCAGTGTATGCAACTATGAAAATACGCATCTATTTCTATGATTCAATATCAAA
TTAATAAAATTTATATTTTATATCATGAGTTGCTGTTACATTTATTGTGTTTTCAAGTAC
ATCATACAATACATGATCAACTGCTCTGATTACATTGTTAATTGAAATTACACCAAGACT
ATCTAAATACTTAAGAACTTGATATCTAAATACTCTTAAGAAACGACCAGTCTGAGGCTG
TAATGTCGTCCAAATTCGGAAGTTGAGAAAACATTTGTGAATCCCCAATGCCTTCCTGAT
GTTGTGGTTGAATCTTATCTGAATGGAAATGATGTCGTTGTTCATTAGAAATGGCCTCTG
GCTGTGTTCTGTTATCTTGAAATAGAGGGGATTGTTTATCTCCCAGATAAAAACGCCATT
CTCTGCTTGAGGAGCAGTGATGAGTTCCCCTGTGCGTGAATCCATGATTGTTGCAGTTGA
TGTGGAGGTAGTATGAGCAGCCACAGTCTAGGTCTACACGCTTACGCCTTATTGGTTTGT
TCTTGGCTATCTTGTGTTGGACCTTGATTGATACTTGCGAACAGTGGCTCGTAGAGGGTG
ACGAAGATTGCATTCTTGAGAGCCCAATTTTTCAAGGATATGTTTTTTTCTTCGTCTAGA
TATTCCCTATATGAGGAGGTAGGTCCTGGATTGCAGAGGAAGATAGTGGGAATTCCCCCT
TTAATTTGAATGGGCTTCCCGTACTTTGTGTTGCTTTGCCAGTCCCTCTGGGCCCCCATG
AATTCCTTGAAGTGCTTTAAATAATGCGGGTCTACGTCATCAATGACGTTGTACCACACA
TCATTACTGTACACCTTTGGGCTTAGGTCTAGATGTCCACATAAATAATTATGTGGGCCT
AGAGACCTGGCCCACATTGTTTTGCCTGTTCTGCTATCACCCTCAATGACAATACTTATG
GGTCTCCATGGCCGCGCAGCGGAAGATACGACGTTCTCGGCGACCCACTCGTCAAGTTCA
TCTGGAACTTGATTAAAAGAAGAAGAAAGAAATGGAGAAACATAAACTTCTAAAGGAGGA
CTAAAAATCCTATCTAAATTTGAACTTAAATTATGAAATTGTAAAATATAGTCCTTTGGG
GCCTTCTCTTTTAATATATTGAGGGCCTCGGATTTACTGCCTGAATTGAGTGCCTCGGCA
TATGCGTCGTTGGCAGATTGCTGACCTCCTCTAGCTGATCTGCTATCGATTTGGAAAACT
CCAAAATCAATGAAGTCTCCGTCTTTCTCCACGTAGGTCTTGACATCTGTTGAGCTCTTA
GCTGCCTGAATGTTCGGATGGAAATGTGCTGACCTGTTTGGGGATACCAGGTCGAAGAAC
CGTTGGTTCTTACATTGGTATTTGCCTTCGAATTGGATAAGCACATGGAGATGTGGTTCC
CCATTCTCGTGGAGTTCTCTGCAAACTTTGATGTATTTTTTATTTGTTGGGGTTTCTAGG
TTTTTTAATTGGGAAAGTGCTTCCTCTTTAGAGAGAGAACAATTGGGATATGTTAGGAAA
TAATTTTTGGCATATATTTTAAATAAACGAGGCATGTTGAAATGAATTGGTGTCCCTCAA
AGCTCTATGGCAATCGGTGTATCGGTGTCTTACTTATACCTGGACACCTAATGGCTATTT
GGTAATTTTGTAAAAGTACATTGCAATTCAAAATTCAAAATTCAAAAATCAAATCAATAA
AGCGGCCATCCGTATAATATT
>tomato 45d Rep2 (8).seq
ACCGGATGGCCGCGCCTTTTCTTTTTATGTGGTCCCCACGAGGGTTCCACAGACGTCACT
GTCAACCAATCAAATTGCATCCTCAAACGTTAGATAAGTGTTCATTTGTCTTTATATACT
TGGTCCCCAAGTAGTCTATCTTGCAATATGTGGGATCCACTTCTAAATGAATTTCCTGAA
TCTGTTCACGGATTTCGTTGTATGTTAGCTATTAAATATTTGCAGTCCGTTGAGGAAACT
TACGAGCCCAATACATTGGGCCACGATTTAATTAGGGATCTTATATCTGTTGTAAGGGCC
CGTGACTATGTCGAAGCGACCAGGCGATATAATCATTTCCACGCCCGCCTCGAAGGTTCG
CCGAAGGCTGAACTTCGACAGCCCATACAGCAGCCGTGCTGCTGTCCCCATTGTCCAAGG
CACAAACAAGCGACGATCATGGACGTACAGGCCCATGTACCGGAAGCCCAGAATATACAG
AATGTATCGAAGCCCTGATGTTCCTCGTGGATGTGAAGGCCCATGTAAAGTCCAGTCTTA
TGAGCAACGGGATGATATTAAGCATACTGGTATTGTTCGTTGTGTTAGTGATGTTACTCG
TGGATCTGGAATTACTCACAGAGTGGGTAAGAGGTTCTGTGTTAAATCGATATATTTTTT
AGGTAAAGTCTGGATGGATGAAAATATCAAGAAGCAGAATCACACTAATCAGGTCATGTT
CTTCTTGGTTCGTGATAGAAGGCCCTATGGAAACAGCCCAATGGATTTTGGACAGGTTTT
TAATATGTTCGATAATGAGCCCAGTACCGCAACTGTGAAGAATGATTCGCGGGATAGGTT
TCAAGTGATGAGGAAATTTCATGCTACAGTTATTGGTGGGCCCTCTGGAATGAAGGAACA
GGCATTAGTTAAGAGATTTTTTAGAATTAACAGTCATGTAACTTATAATCATCAGGAGGC
AGCCAAGTATGAGAACCATACTGAAAACGCCTTGTTATTGTATATGGCATGTACGCATGC
CTCTAATCCAGTGTATGCAACTATGAAAATACGCATCTATTTCTATGATTCAATATCAAA
TTAATAAAATTTATATTTTATATCATGAGTTGCTGTTACATTTATTGTGTTTTCAAGTAC
ATCATACAATACATGATCAACTGCTCTGATTACATTGTTAATTGAAATTACACCAAGACT
ATCTAAATACTTAAGAACTTGATATCTAAATACTCTTAAGAAACGACCAGTCTGAGGCTG
TAATGTCGTCCAAATTCGGAAGTTGAGAAAACATTTGTGAATCCCCAATGCCTTCCTGAT
GTTGTGGTTGAATCTTATCTGAATGGAAATGATGTCGTTGTTCATTAGAAATGGCCTCTG
GCTGTGTTCTGTTATCTTGAAATAGAGGGGATTGTTTATCTCCCAGATAAAAACGCCATT
CTCTGCTTGAGGAGCAGTGATGAGTTCCCCTGTGCGTGAATCCATGATTGTTGCAGTTGA
TGTGGAGGTAGTATGAGCAGCCACAGTCTAGGTCTACACGCTTACGCCTTATTGGTTTGT
TCTTGGCTATCTTGTGTTGGACCTTGATTGATACTTGCGAACAGTGGCTCGTAGAGGGTG
ACGAAGATTGCATTCTTGAGAGCCCAATTTTTCAAGGATATGTTTTTTTCTTCGTCTAGA
TATTCCCTATATGAGGAGGTAGGTCCTGGATTGCAGAGGAAGATAGTGGGAATTCCCCCT
TTAATTTGAATGGGCTTCCCGTACTTTGTGTTGCTTTGCCAGTCCCTCTGGGCCCCCATG
AATTCCTTGAAGTGCTTTAAATAATGCGGGTCTACGTCATCAATGACGTTGTACCACACA
TCATTACTGTACACCTTTGGGCTTAGGTCTAGATGTCCACATAAATAATTATGTGGGCCT
AGAGACCTGGCCCACATTGTTTTGCCTGTTCTGCTATCACCCTCAATGACAATACTTATG
GGTCTCCATGGCCGCGCAGCGGAAGATACGACGTTCTCGGCGACCCACTCGTCAAGTTCA
TCTGGAACTTGATTAAAAGAAGAAGAAAGAAATGGAGAAACATAAACTTCTAAAGGAGGA
CTAAAAATCCTATCTAAATTTGAACTTAAATTATGAAATTGTAAAATATAGTCCTTTGGG
GCCTTCTCTTTTAATATATTGAGGGCCTCGGATTTACTGCCTGAATTGAGTGCCTCGGCA
TATGCGTCGTTGGCAGATTGCTGACCTCCTCTAGCTGATCTGCTATCGATTTGGAAAACT
CCAAAATCAATGAAGTCTCCGTCTTTCTCCACGTAGGTCTTGACATCTGTTGAGCTCTTA
GCTGCCTGAATGTTCGGATGGAAATGTGCTGACCTGTTTGGGGATACCAGGTCGAAGAAC
CGTTGGTTCTTACATTGGTATTTGCCTTCGAATTGGATAAGCACATGGAGATGTGGTTCC
CCATTCTCGTGGAGTTCTCTGCAAACTTTGATGTATTTTTTATTTGTTGGGGTTTCTAGG
TTTTTTAATTGGGAAAGTGCTTCCTCTTTAGAGAGAGAACAATTGGGATATGTTAGGAAA
TAATTTTTGGCATATATTTTAAATAAACGAGGCATGTTGAAATGAATTGGTGTCCCTCAA
AGCTCTATGGCAATCGGTGTATCGGTGTCTTACTTATACCTGGACACCTAATGGCTATTT
GGTAATTTTGTAAAAGTACATTGCAATTCAAAATTCAAAATTCAAAAATCAAATCAATAA
AGCGGCCATCCGTATAATATT
>tomato 45d Rep2 (9).seq
ACCGGATGGCCGCGCCTTTTCTTTTTATGTGGTCCCCACGAGGGTTCCACAGACGTCACT
GTCAACCAATCAAATTGCATCCTCAAACGTTAGATAAGTGTTCATTTGTCTTTATATACT
TGGTCCCCAAGTAGTCTATCTTGCAATATGTGGGATCCACTTCTAAATGAATTTCCTGAA
TCTGTTCACGGATTTCGTTGTATGTTAGCTATTAAATATTTGCAGTCCGTTGAGGAAACT
TACGAGCCCAATACATTGGGCCACGATTTAATTAGGGATCTTATATCTGTTGTAAGGGCC
CGTGACTATGTCGAAGCGACCAGGCGATATAATCATTTCCACGCCCGCCTCGAAGGTTCG
CCGAAGGCTGAACTTCGACAGCCCATACAGCAGCCGTGCTGCTGTCCCCATTGTCCAAGG
CACAAACAAGCGACGATCATGGACGTACAGGCCCATGTACCGGAAGCCCAGAATATACAG
AATGTATCGAAGCCCTGATGTTCCTCGTGGATGTGAAGGCCCATGTAAAGTCCAGTCTTA
TGAGCAACGGGATGATATTAAGCATACTGGTATTGTTCGTTGTGTTAGTGATGTTACTCG
TGGATCTGGAATTACTCACAGAGTGGGTAAGAGGTTCTGTGTTAAATCGATATATTTTTT
AGGTAAAGTCTGGATGGATGAAAATATCAAGAAGCAGAATCACACTAATCAGGTCATGTT
CTTCTTGGTTCGTGATAGAAGGCCCTATGGAAACAGCCCAATGGATTTTGGACAGGTTTT
TAATATGTTCGATAATGAGCCCAGTACCGCAACTGTGAAGAATGATTCGCGGGATAGGTT
TCAAGTGATGAGGAAATTTCATGCTACAGTTATTGGTGGGCCCTCTGGAATGAAGGAACA
GGCATTAGTTAAGAGATTTTTTAGAATTAACAGTCATGTAACTTATAATCATCAGGAGGC
AGCCAAGTATGAGAACCATACTGAAAACGCCTTGTTATTGTATATGGCATGTACGCATGC
CTCTAATCCAGTGTATGCAACTATGAAAATACGCATCTATTTCTATGATTCAATATCAAA
TTAATAAAATTTATATTTTATATCATGAGTTGCTGTTACATTTATTGTGTTTTCAAGTAC
ATCATACAATACATGATCAACTGCTCTGATTACATTGTTAATTGAAATTACACCAAGACT
ATCTAAATACTTAAGAACTTGATATCTAAATACTCTTAAGAAACGACCAGTCTGAGGCTG
TAATGTCGTCCAAATTCGGAAGTTGAGAAAACATTTGTGAATCCCCAATGCCTTCCTGAT
GTTGTGGTTGAATCTTATCTGAATGGAAATGATGTCGTTGTTCATTAGAAATGGCCTCTG
GCTGTGTTCTGTTATCTTGAAATAGAGGGGATTGTTTATCTCCCAGATAAAAACGCCATT
CTCTGCTTGAGGAGCAGTGATGAGTTCCCCTGTGCGTGAATCCATGATTGTTGCAGTTGA
TGTGGAGGTAGTATGAGCAGCCACAGTCTAGGTCTACACGCTTACGCCTTATTGGTTTGT
TCTTGGCTATCTTGTGTTGGACCTTGATTGATACTTGCGAACAGTGGCTCGTAGAGGGTG
ACGAAGATTGCATTCTTGAGAGCCCAATTTTTCAAGGATATGTTTTTTTCTTCGTCTAGA
TATTCCCTATATGAGGAGGTAGGTCCTGGATTGCAGAGGAAGATAGTGGGAATTCCCCCT
TTAATTTGAATGGGCTTCCCGTACTTTGTGTTGCTTTGCCAGTCCCTCTGGGCCCCCATG
AATTCCTTGAAGTGCTTTAAATAATGCGGGTCTACGTCATCAATGACGTTGTACCACACA
TCATTACTGTACACCTTTGGGCTTAGGTCTAGATGTCCACATAAATAATTATGTGGGCCT
AGAGACCTGGCCCACATTGTTTTGCCTGTTCTGCTATCACCCTCAATGACAATACTTATG
GGTCTCCATGGCCGCGCAGCGGAAGATACGACGTTCTCGGCGACCCACTCGTCAAGTTCA
TCTGGAACTTGATTAAAAGAAGAAGAAAGAAATGGAGAAACATAAACTTCTAAAGGAGGA
CTAAAAATCCTATCTAAATTTGAACTTAAATTATGAAATTGTAAAATATAGTCCTTTGGG
GCCTTCTCTTTTAATATATTGAGGGCCTCGGATTTACTGCCTGAATTGAGTGCCTCGGCA
TATGCGTCGTTGGCAGATTGCTGACCTCCTCTAGCTGATCTGCTATCGATTTGGAAAACT
CCAAAATCAATGAAGTCTCCGTCTTTCTCCACGTAGGTCTTGACATCTGTTGAGCTCTTA
GCTGCCTGAATGTTCGGATGGAAATGTGCTGACCTGTTTGGGGATACCAGGTCGAAGAAC
CGTTGGTTCTTACATTGGTATTTGCCTTCGAATTGGATAAGCACATGGAGATGTGGTTCC
CCATTCTCGTGGAGTTCTCTGCAAACTTTGATGTATTTTTTATTTGTTGGGGTTTCTAGG
TTTTTTAATTGGGAAAGTGCTTCCTCTTTAGAGAGAGAACAATTGGGATATGTTAGGAAA
TAATTTTTGGCATATATTTTAAATAAACGAGGCATGTTGAAATGAATTGGTGTCCCTCAA
AGCTCTATGGCAATCGGTGTATCGGTGTCTTACTTATACCTGGACACCTAATGGCTATTT
GGTAATTTTGTAAAAGTACATTGCAATTCAAAATTCAAAATTCAAAAATCAAATCAATAA
AGCGGCCATCCGTATAATATT
>tomato 45d Rep2 (10).seq
ACCGGATGGCCGCGCCTTTTCTTTTTATGTGGTCCCCACGAGGGTTCCACAGACGTCACT
GTCAACCAATCAAATTGCATCCTCAAACGTTAGATAAGTGTTCATTTGTCTTTATATACT
TGGTCCCCAAGTAGTCTATCTTGCAATATGTGGGATCCACTTCTAAATGAATTTCCTGAA
TCTGTTCACGGATTTCGTTGTATGTTAGCTATTAAATATTTGCAGTCCGTTGAGGAAACT
TACGAGCCCAATACATTGGGCCACGATTTAATTAGGGATCTTATATCTGTTGTAAGGGCC
CGTGACTATGTCGAAGCGACCAGGCGATATAATCATTTCCACGCCCGCCTCGAAGGTTCG
CCGAAGGCTGAACTTCGACAGCCCATACAGCAGCCGTGCTGCTGTCCCCATTGTCCAAGG
CACAAACAAGCGACGATCATGGACGTACAGGCCCATGTACCGGAAGCCCAGAATATACAG
AATGTATCGAAGCCCTGATGTTCCTCGTGGATGTGAAGGCCCATGTAAAGTCCAGTCTTA
TGAGCAACGGGATGATATTAAGCATACTGGTATTGTTCGTTGTGTTAGTGATGTTACTCG
TGGATCTGGAATTACTCACAGAGTGGGTAAGAGGTTCTGTGTTAAATCGATATATTTTTT
AGGTAAAGTCTGGATGGATGAAAATATCAAGAAGCAGAATCACACTAATCAGGTCATGTT
CTTCTTGGTTCGTGATAGAAGGCCCTATGGAAACAGCCCAATGGATTTTGGACAGGTTTT
TAATATGTTCGATAATGAGCCCAGTACCGCAACTGTGAAGAATGATTCGCGGGATAGGTT
TCAAGTGATGAGGAAATTTCATGCTACAGTTATTGGTGGGCCCTCTGGAATGAAGGAACA
GGCATTAGTTAAGAGATTTTTTAGAATTAACAGTCATGTAACTTATAATCATCAGGAGGC
AGCCAAGTATGAGAACCATACTGAAAACGCCTTGTTATTGTATATGGCATGTACGCATGC
CTCTAATCCAGTGTATGCAACTATGAAAATACGCATCTATTTCTATGATTCAATATCAAA
TTAATAAAATTTATATTTTATATCATGAGTTGCTGTTACATTTATTGTGTTTTCAAGTAC
ATCATACAATACATGATCAACTGCTCTGATTACATTGTTAATTGAAATTACACCAAGACT
ATCTAAATACTTAAGAACTTGATATCTAAATACTCTTAAGAAACGACCAGTCTGAGGCTG
TAATGTCGTCCAAATTCGGAAGTTGAGAAAACATTTGTGAATCCCCAATGCCTTCCTGAT
GTTGTGGTTGAATCTTATCTGAATGGAAATGATGTCGTTGTTCATTAGAAATGGCCTCTG
GCTGTGTTCTGTTATCTTGAAATAGAGGGGATTGTTTATCTCCCAGATAAAAACGCCATT
CTCTGCTTGAGGAGCAGTGATGAGTTCCCCTGTGCGTGAATCCATGATTGTTGCAGTTGA
TGTGGAGGTAGTATGAGCAGCCACAGTCTAGGTCTACACGCTTACGCCTTATTGGTTTGT
TCTTGGCTATCTTGTGTTGGACCTTGATTGATACTTGCGAACAGTGGCTCGTAGAGGGTG
ACGAAGATTGCATTCTTGAGAGCCCAATTTTTCAAGGATATGTTTTTTTCTTCGTCTAGA
TATTCCCTATATGAGGAGGTAGGTCCTGGATTGCAGAGGAAGATAGTGGGAATTCCCCCT
TTAATTTGAATGGGCTTCCCGTACTTTGTGTTGCTTTGCCAGTCCCTCTGGGCCCCCATG
AATTCCTTGAAGTGCTTTAAATAATGCGGGTCTACGTCATCAATGACGTTGTACCACACA
TCATTACTGTACACCTTTGGGCTTAGGTCTAGATGTCCACATAAATAATTATGTGGGCCT
AGAGACCTGGCCCACATTGTTTTGCCTGTTCTGCTATCACCCTCAATGACAATACTTATG
GGTCTCCATGGCCGCGCAGCGGAAGATACGACGTTCTCGGCGACCCACTCGTCAAGTTCA
TCTGGAACTTGATTAAAAGAAGAAGAAAGAAATGGAGAAACATAAACTTCTAAAGGAGGA
CTAAAAATCCTATCTAAATTTGAACTTAAATTATGAAATTGTAAAATATAGTCCTTTGGG
GCCTTCTCTTTTAATATATTGAGGGCCTCGGATTTACTGCCTGAATTGAGTGCCTCGGCA
TATGCGTCGTTGGCAGATTGCTGACCTCCTCTAGCTGATCTGCTATCGATTTGGAAAACT
CCAAAATCAATGAAGTCTCCGTCTTTCTCCACGTAGGTCTTGACATCTGTTGAGCTCTTA
GCTGCCTGAATGTTCGGATGGAAATGTGCTGACCTGTTTGGGGATACCAGGTCGAAGAAC
CGTTGGTTCTTACATTGGTATTTGCCTTCGAATTGGATAAGCACATGGAGATGTGGTTCC
CCATTCTCGTGGAGTTCTCTGCAAACTTTGATGTATTTTTTATTTGTTGGGGTTTCTAGG
TTTTTTAATTGGGAAAGTGCTTCCTCTTTAGAGAGAGAACAATTGGGATATGTTAGGAAA
TAATTTTTGGCATATATTTTAAATAAACGAGGCATGTTGAAATGAATTGGTGTCCCTCAA
AGCTCTATGGCAATCGGTGTATCGGTGTCTTACTTATACCTGGACACCTAATGGCTATTT
GGTAATTTTGTAAAAGTACATTGCAATTCAAAATTCAAAATTCAAAAATCAAATCAATAA
AGCGGCCATCCGTATAATATT
>tomato 45d Rep2 (11).seq
ACCGGATGGCCGCGCCTTTTCTTTTTATGTGGTCCCCACGAGGGTTCCACAGACGTCACT
GTCAACCAATCAAATTGCATCCTCAAACGTTAGATAAGTGTTCATTTGTCTTTATATACT
TGGTCCCCAAGTAGTCTATCTTGCAATATGTGGGATCCACTTCTAAATGAATTTCCTGAA
TCTGTTCACGGATTTCGTTGTATGTTAGCTATTAAATATTTGCAGTCCGTTGAGGAAACC
TACGAGCCCAATACATTGGGCCACGATTTAATTAGGGATCTTATATCTGTTGTAAGGGCC
CGTGACTATGTCGAAGCGACCAGGCGATATAATCATTTCCACGCCCGCCTCGAAGGTTCG
CCGAAGGCTGAACTTCGACAGCCCATACAGCAGCCGTGCTGCTGTCCCCATTGTCCAAGG
CACAAACAAGCGACGATCATGGACGTACAGGCCCATGTACCGGAAGCCCAGAATATACAG
AATGTATCGAAGCCCTGATGTTCCTCGTGGATGTGAAGGCCCATGTAAAGTCCAGTCTTA
TGAGCAACGGGATGATATTAAGCATACTGGTATTGTTCGTTGTGTTAGTGATGTTACTCG
TGGATCTGGAATTACTCACAGAGTGGGTAAGAGGTTCTGTGTTAAATCGATATATTTTTT
AGGTAAAGTCTGGATGGATGAAAATATCAAGAAGCAGAATCACACTAATCAGGTCATGTT
CTTCTTGGTTCGTGATAGAAGGCCCTATGGAAACAGCCCAATGGATTTTGGACAGGTTTT
TAATATGTTCGATAATGAGCCCAGTACCGCAACTGTGAAGAATGATTCGCGGGATAGGTT
TCAAGTGATGAGGAAATTTCATGCTACAGTTATTGGTGGGCCCTCTGGAATGAAGGAACA
GGCATTAGTTAAGAGATTTTTTAGAATTAACAGTCATGTAACTTATAATCATCAGGAGGC
AGCCAAGTATGAGAACCATACTGAAAACGCCTTGTTATTGTATATGGCATGTACGCATGC
CTCTAATCCAGTGTATGCAACTATGAAAATACGCATCTATTTCTATGATTCAATATCAAA
TTAATAAAATTTATATTTTATATCATGAGTTGCTGTTACATTTATTGTGTTTTCAAGTAC
ATCATACAATACATGATCAACTGCTCTGATTACATTGTTAATTGAAATTACACCAAGACT
ATCTAAATACTTAAGAACTTGATATCTAAATACTCTTAAGAAACGACCAGTCTGAGGCTG
TAATGTCGTCCAAATTCGGAAGTTGAGAAAACATTTGTGAATCCCCAATGCCTTCCTGAT
GTTGTGGTTGAATCTTATCTGAATGGAAATGATGTCGTTGTTCATTAGAAATGGCCTCTG
GCTGTGTTCTGTTATCTTGAAATAGAGGGGATTGTTTATCTCCCAGATAAAAACGCCATT
CTCTGCTTGAGGAGCAGTGATGAGTTCCCCTGTGCGTGAATCCATGATTGTTGCAGTTGA
TGTGGAGGTAGTATGAGCAGCCACAGTCTAGGTCTACACGCTTACGCCTTATTGGTTTGT
TCTTGGCTATCTTGTGTTGGACCTTGATTGATACTTGCGAACAGTGGCTCGTAGAGGGTG
ACGAAGATTGCATTCTTGAGAGCCCAATTTTTCAAGGATATGTTTTTTTCTTCGTCTAGA
TATTCCCTATATGAGGAGGTAGGTCCTGGATTGCAGAGGAAGATAGTGGGAATTCCCCCT
TTAATTTGAATGGGCTTCCCGTACTTTGTGTTGCTTTGCCAGTCCCTCTGGGCCCCCATG
AATTCCTTGAAGTGCTTTAAATAATGCGGGTCTACGTCATCAATGACGTTGTACCACACA
TCATTACTGTACACCTTTGGGCTTAGGTCTAGATGTCCACATAAATAATTATGTGGGCCT
AGAGACCTGGCCCACATTGTTTTGCCTGTTCTGCTATCACCCTCAATGACAATACTTATG
GGTCTCCATGGCCGCGCAGCGGAAGATACGACGTTCTCGGCGACCCACTCGTCAAGTTCA
TCTGGAACTTGATTAAAAGAAGAAGAAAGAAATGGAGAAACATAAACTTCTAAAGGAGGA
CTAAAAATCCTATCTAAATTTGAACTTAAATTATGAAATTGTAAAATATAGTCCTTTGGG
GCCTTCTCTTTTAATATATTGAGGGCCTCGGATTTACTGCCTGAATTGAGTGCCTCGGCA
TATGCGTCGTTGGCAGATTGCTGACCTCCTCTAGCTGATCTGCTATCGATTTGGAAAACT
CCAAAATCAATGAAGTCTCCGTCTTTCTCCACGTAGGTCTTGACATCTGTTGAGCTCTTA
GCTGCCTGAATGTTCGGATGGAAATGTGCTGACCTGTTTGGGGATACCAGGTCGAAGAAC
CGTTGGTTCTTACATTGGTATTTGCCTTCGAATTGGATAAGCACATGGAGATGTGGTTCC
CCATTCTCGTGGAGTTCTCTGCAAACTTTGATGTATTTTTTATTTGTTGGGGTTTCTAGG
TTTTTTAATTGGGAAAGTGCTTCCTCTTTAGAGAGAGAACAATTGGGATATGTTAGGAAA
TAATTTTTGGCATATATTTTAAATAAACGAGGCATGTTGAAATGAATTGGTGTCCCTCAA
AGCTCTATGGCAATCGGTGTATCGGTGTCTTACTTATACCTGGACACCTAATGGCTATTT
GGTAATTTTGTAAAAGTACATTGCAATTCAAAATTCAAAATTCAAAAATCAAATCAATAA
AGCGGCCATCCGTATAATATT
>tomato 45d Rep2 (12).seq
ACCGGATGGCCGCGCCTTTTCTTTTTATGTGGTCCCCACGAGGGTTCCACAGACGTCACT
GTCAACCAATCAAATTGCATCCTCAAACGTTAGATAAGTGTTCATTTGTCTTTATATACT
TGGTCCCCAAGTAGTCTATCTTGCAATATGTGGGATCCACTTCTAAATGAATTTCCTGAA
TCTGTTCACGGATTTCGTTGTATGTTAGCTATTAAATATTTGCAGTCCGTTGAGGAAACT
TACGAGCCCAATACATTGGGCCACGATTTAATTAGGGATCTTATATCTGTTGTAAGGGCC
CGTGACTATGTCGAAGCGACCAGGCGATATAATCATTTCCACGCCCGCCTCGAAGGTTCG
CCGAAGGCTGAACTTCGACAGCCCATACAGCAGCCGTGCTGCTGTCCCCATTGTCCAAGG
CACAAACAAGCGACGATCATGGACGTACAGGCCCATGTACCGGAAGCCCAGAATATACAG
AATGTATCGAAGCCCTGATGTTCCTCGTGGATGTGAAGGCCCATGTAAAGTCCAGTCTTA
TGAGCAACGGGATGATATTAAGCATACTGGTATTGTTCGTTGTGTTAGTGATGTTACTCG
TGGATCTGGAATTACTCACAGAGTGGGTAAGAGGTTCTGTGTTAAATCGATATATTTTTT
AGGTAAAGTCTGGATGGATGAAAATATCAAGAAGCAGAATCACACTAATCAGGTCATGTT
CTTCTTGGTTCGTGATAGAAGGCCCTATGGAAACAGCCCAATGGATTTTGGACAGGTTTT
TAATATGTTCGATAATGAGCCCAGTACCGCAACTGTGAAGAATGATTCGCGGGATAGGTT
TCAAGTGATGAGGAAATTTCATGCTACAGTTATTGGTGGGCCCTCTGGAATGAAGGAACA
GGCATTAGTTAAGAGATTTTTTAGAATTAACAGTCATGTAACTTATAATCATCAGGAGGC
AGCCAAGTATGAGAACCATACTGAAAACGCCTTGTTATTGTATATGGCATGTACGCATGC
CTCTAATCCAGTGTATGCAACTATGAAAATACGCATCTATTTCTATGATTCAATATCAAA
TTAATAAAATTTATATTTTATATCATGAGTTGCTGTTACATTTATTGTGTTTTCAAGTAC
ATCATACAATACATGATCAACTGCTCTGATTACATTGTTAATTGAAATTACACCAAGACT
ATCTAAATACTTAAGAACTTGATATCTAAATACTCTTAAGAAACGACCAGTCTGAGGCTG
TAATGTCGTCCAAATTCGGAAGTTGAGAAAACATTTGTGAATCCCCAATGCCTTCCTGAT
GTTGTGGTTGAATCTTATCTGAATGGAAATGATGTCGTTGTTCATTAGAAATGGCCTCTG
GCTGTGTTCTGTTATCTTGAAATAGAGGGGATTGTTTATCTCCCAGATAAAAACGCCATT
CTCTGCTTGAGGAGCAGTGATGAGTTCCCCTGTGCGTGAATCCATGATTGTTGCAGTTGA
TGTGGAGGTAGTATGAGCAGCCACAGTCTAGGTCTACACGCTTACGCCTTATTGGTTTGT
TCTTGGCTATCTTGTGTTGGACCTTGATTGATACTTGCGAACAGTGGCTCGTAGAGGGTG
ACGAAGATTGCATTCTTGAGAGCCCAATTTTTCAAGGATATGTTTTTTTCTTCGTCTAGA
TATTCCCTATATGAGGAGGTAGGTCCTGGATTGCAGAGGAAGATAGTGGGAATTCCCCCT
TTAATTTGAATGGGCTTCCCGTACTTTGTGTTGCTTTGCCAGTCCCTCTGGGCCCCCATG
AATTCCTTGAAGTGCTTTAAATAATGCGGGTCTACGTCATCAATGACGTTGTACCACACA
TCATTACTGTACACCTTTGGGCTTAGGTCTAGATGTCCACATAAATAATTATGTGGGCCT
AGAGACCTGGCCCACATTGTTTTGCCTGTTCTGCTATCACCCTCAATGACAATACTTATG
GGTCTCCATGGCCGCGCAGCGGAAGATACGACGTTCTCGGCGACCCACTCGTCAAGTTCA
TCTGGAACTTGATTAAAAGAAGAAGAAAGAAATGGAGAAACATAAACTTCTAAAGGAGGA
CTAAAAATCCTATCTAAATTTGAACTTAAATTATGAAATTGTAAAATATAGTCCTTTGGG
GCCTTCTCTTTTAATATATTGAGGGCCTCGGATTTACTGCCTGAATTGAGTGCCTCGGCA
TATGCGTCGTTGGCAGATTGCTGACCTCCTCTAGCTGATCTGCTATCGATTTGGAAAACT
CCAAAATCAATGAAGTCTCCGTCTTTCTCCACGTAGGTCTTGACATCTGTTGAGCTCTTA
GCTGCCTGAATGTTCGGATGGAAATGTGCTGACCTGTTTGGGGATACCAGGTCGAAGAAC
CGTTGGTTCTTACATTGGTATTTGCCTTCGAATTGGATAAGCACATGGAGATGTGGTTCC
CCATTCTCGTGGAGTTCTCTGCAAACTTTGATGTATTTTTTATTTGTTGGGGTTTCTAGG
TTTTTTAATTGGGAAAGTGCTTCCTCTTTAGAGAGAGAACAATTGGGATATGTTAGGAAA
TAATTTTTGGCATATATTTTAAATAAACGAGGCATGTTGAAATGAATTGGTGTCCCTCAA
AGCTCTATGGCAATCGGTGTATCGGTGTCTTACTTATACCTGGACACCTAATGGCTATTT
GGTAATTTTGTAAAAGTACATTGCAATTCAAAATTCAAAATTCAAAAATCAAATCAATAA
AGCGGCCATCCGTATAATATT
>tomato 45d Rep2 (13).seq
ACCGGATGGCCGCGCCTTTTCTTTTTATGTGGTCCCCACGAGGGTTCCACAGACGTCACT
GTCAACCAATCAAATTGCATCCTCAAACGTTAGATAAGTGTTCATTTGTCTTTATATACT
TGGTCCCCAAGTAGTCTATCTTGCAATATGTGGGATCCACTTCTAAATGAATTTCCTGAA
TCTGTTCACGGATTTCGTTGTATGTTAGCTATTAAATATTTGCAGTCCGTTGAGGAAACT
TACGAGCCCAATACATTGGGCCACGATTTAATTAGGGATCTTATATCTGTTGTAAGGGCC
CGTGACTATGTCGAAGCGACCAGGCGATATAATCATTTCCACGCCCGCCTCGAAGGTTCG
CCGAAGGCTGAACTTCGACAGCCCATACAGCAGCCGTGCTGCTGTCCCCATTGTCCAAGG
CACAAACAAGCGACGATCATGGACGTACAGGCCCATGTACCGGAAGCCCAGAATATACAG
AATGTATCGAAGCCCTGATGTTCCTCGTGGATGTGAAGGCCCATGTAAAGTCCAGTCTTA
TGAGCAACGGGATGATATTAAGCATACTGGTATTGTTCGTTGTGTTAGTGATGTTACTCG
TGGATCTGGAATTACTCACAGAGTGGGTAAGAGGTTCTGTGTTAAATCGATATATTTTTT
AGGTAAAGTCTGGATGGATGAAAATATCAAGAAGCAGAATCACACTAATCAGGTCATGTT
CTTCTTGGTTCGTGATAGAAGGCCCTATGGAAACAGCCCAATGGATTTTGGACAGGTTTT
TAATATGTTCGATAATGAGCCCAGTACCGCAACTGTGAAGAATGATTCGCGGGATAGGTT
TCAAGTGATGAGGAAATTTCATGCTACAGTTATTGGTGGGCCCTCTGGAATGAAGGAACA
GGCATTAGTTAAGAGATTTTTTAGAATTAACAGTCATGTAACTTATAATCATCAGGATGC
AGCCAAGTATGAGAACCATACTGAAAACGCCTTGTTATTGTATATGGCATGTACGCATGC
CTCTAATCCAGTGTATGCAACTATGAAAATACGCATCTATTTCTATGATTCAATATCAAA
TTAATAAAATTTATATTTTATATCATGAGTTGCTGTTACATTTATTGTGTTTTCAAGTAC
ATCATACAATACATGATCAACTGCTCTGATTACATTGTTAATTGAAATTACACCAAGACT
ATCTAAATACTTAAGAACTTGATATCTAAATACTCTTAAGAAACGACCAGTCTGAGGCTG
TAATGTCGTCCAAATTCGGAAGTTGAGAAAACATTTGTGAATCCCCAATGCCTTCCTGAT
GTTGTGGTTGAATCTTATCTGAATGGAAATGATGTCGTTGTTCATTAGAAATGGCCTCTG
GCTGTGTTCTGTTATCTTGAAATAGAGGGGATTGTTTATCTCCCAGATAAAAACGCCATT
CTCTGCTTGAGGAGCAGTGATGAGTTCCCCTGTGCGTGAATCCATGATTGTTGCAGTTGA
TGTGGAGGTAGTATGAGCAGCCACAGTCTAGGTCTACACGCTTACGCCTTATTGGTTTGT
TCTTGGCTATCTTGTGTTGGACCTTGATTGATACTTGCGAACAGTGGCTCGTAGAGGGTG
ACGAAGATTGCATTCTTGAGAGCCCAATTTTTCAAGGATATGTTTTTTTCTTCGTCTAGA
TATTCCCTATATGAGGAGGTAGGTCCTGGATTGCAGAGGAAGATAGTGGGAATTCCCCCT
TTAATTTGAATGGGCTTCCCGTACTTTGTGTTGCTTTGCCAGTCCCTCTGGGCCCCCATG
AATTCCTTGAAGTGCTTTAAATAATGCGGGTCTACGTCATCAATGACGTTGTACCACACA
TCATTACTGTACACCTTTGGGCTTAGGTCTAGATGTCCACATAAATAATTATGTGGGCCT
AGAGACCTGGCCCACATTGTTTTGCCTGTTCTGCTATCACCCTCAATGACAATACTTATG
GGTCTCCATGGCCGCGCAGCGGAAGATACGACGTTCTCGGCGACCCACTCGTCAAGTTCA
TCTGGAACTTGATTAAAAGAAGAAGAAAGAAATGGAGAAACATAAACTTCTAAAGGAGGA
CTAAAAATCCTATCTAAATTTGAACTTAAATTATGAAATTGTAAAATATAGTCCTTTGGG
GCCTTCTCTTTTAATATATTGAGGGCCTCGGATTTACTGCCTGAATTGAGTGCCTCGGCA
TATGCGTCGTTGGCAGATTGCTGACCTCCTCTAGCTGATCTGCTATCGATTTGGAAAACT
CCAAAATCAATGAAGTCTCCGTCTTTCTCCACGTAGGTCTTGACATCTGTTGAGCTCTTA
GCTGCCTGAATGTTCGGATGGAAATGTGCTGACCTGTTTGGGGATACCAGGTCGAAGAAC
CGTTGGTTCTTACATTGGTATTTGCCTTCGAATTGGATAAGCACATGGAGATGTGGTTCC
CCATTCTCGTGGAGTTCTCTGCAAACTTTGATGTATTTTTTATTTGTTGGGGTTTCTAGG
TTTTTTAATTGGGAAAGTGCTTCCTCTTTAGAGAGAGAACAATTGGGATATGTTAGGAAA
TAATTTTTGGCATATATTTTAAATAAACGAGGCATGTTGAAATGAATTGGTGTCCCTCAA
AGCTCTATGGCAATCGGTGTATCGGTGTCTTACTTATACCTGGACACCTAATGGCTATTT
GGTAATTTTGTAAAAGTACATTGCAATTCAAAATTCAAAATTCAAAAATCAAATCAATAA
AGCGGCCATCCGTATAATATT
>tomato 45d Rep2 (14).seq
ACCGGATGGCCGCGCCTTTTCTTTTTATGTGGTCCCCACGAGGGTTCCACAGACGTCACT
GTCAACCAATCAAATTGCATCCTCAAACGTTAGATAAGTGTTCATTTGTCTTTATATACT
TGGTCCCCAAGTAGTCTATCTTGCAATATGTGGGATCCACTTCTAAATGAATTTCCTGAA
TCTGTTCACGGATTTCGTTGTATGTTAGCTATTAAATATTTGCAGTCCGTTGAGGAAACT
TACGAGCCCAATACATTGGGCCACGATTTAATTAGGGATCTTATATCTGTTGTAAGGGCC
CGTGACTATGTCGAAGCGACCAGGCGATATAATCATTTCCACGCCCGCCTCGAAGGTTCG
CCGAAGGCTGAACTTCGACAGCCCATACAGCAGCCGTGCTGCTGTCCCCATTGTCCAAGG
CACAAACAAGCGACGATCATGGACGTACAGGCCCATGTACCGGAAGCCCAGAATATACAG
AATGTATCGAAGCCCTGATGTTCCTCGTGGATGTGAAGGCCCATGTAAAGTCCAGTCTTA
TGAGCAACGGGATGATATTAAGCATACTGGTATTGTTCGTTGTGTTAGTGATGTTACTCG
TGGATCTGGAATTACTCACAGAGTGGGTAAGAGGTTCTGTGTTAAATCGATATATTTTTT
AGGTAAAGTCTGGATGGATGAAAATATCAAGAAGCAGAATCACACTAATCAGGTCATGTT
CTTCTTGGTTCGTGATAGAAGGCCCTATGGAAACAGCCCAATGGATTTTGGACAGGTTTT
TAATATGTTCGATAATGAGCCCAGTACCGCAACTGTGAAGAATGATTCGCGGGATAGGTT
TCAAGTGATGAGAAAATTTCATGCTACAGTTATTGGTGGGCCCTCTGGAATGAAGGAACA
GGCATTAGTTAAGAGATTTTTTAGAATTAACAGTCATGTAACTTATAATCATCAGGAGGC
AGCCAAGTATGAGAACCATACTGAAAACGCCTTGTTATTGTATATGGCATGTACGCATGC
CTCTAATCCAGTGTATGCAACTATGAAAATACGCATCTATTTCTATGATTCAATATCAAA
TTAATAAAATTTATATTTTATATCATGAGTTGCTGTTACATTTATTGTGTTTTCAAGTAC
ATCATACAATACATGATCAACTGCTCTGATTACATTGTTAATTGAAATTACACCAAGACT
ATCTAAATACTTAAGAACTTGATATCTAAATACTCTTAAGAAACGACCAGTCTGAGGCTG
TAATGTCGTCCAAATTCGGAAGTTGAGAAAACATTTGTGAATCCCCAATGCCTTCCTGAT
GTTGTGGTTGAATCTTATCTGAATGGAAATGATGTCGTTGTTCATTAGAAATGGCCTCTG
GCTGTGTTCTGTTATCTTGAAATAGAGGGGATTGTTTATCTCCCAGATAAAAACGCCATT
CTCTGCTTGAGGAGCAGTGATGAGTTCCCCTGTGCGTGAATCCATGATTGTTGCAGTTGA
TGTGGAGGTAGTATGAGCAGCCACAGTCTAGGTCTACACGCTTACGCCTTATTGGTTTGT
TCTTGGCTATCTTGTGTTGGACCTTGATTGATACTTGCGAACAGTGGCTCGTAGAGGGTG
ACGAAGATTGCATTCTTGAGAGCCCAATTTTTCAAGGATATGTTTTTTTCTTCGTCTAGA
TATTCCCTATATGAGGAGGTAGGTCCTGGATTGCAGAGGAAGATAGTGGGAATTCCCCCT
TTAATTTGAATGGGCTTCCCGTACTTTGTGTTGCTTTGCCAGTCCCTCTGGGCCCCCATG
AATTCCTTGAAGTGCTTTAAATAATGCGGGTCTACGTCATCAATGACGTTGTACCACACA
TCATTACTGTACACCTTTGGGCTTAGGTCTAGATGTCCACATAAATAATTATGTGGGCCT
AGAGACCTGGCCCACATTGTTTTGCCTGTTCTGCTATCACCCTCAATGACAATACTTATG
GGTCTCCATGGCCGCGCAGCGGAAGATACGACGTTCTCGGCGACCCACTCGTCAAGTTCA
TCTGGAACTTGATTAAAAGAAGAAGAAAGAAATGGAGAAACATAAACTTCTAAAGGAGGA
CTAAAAATCCTATCTAAATTTGAACTTAAATTATGAAATTGTAAAATATAGTCCTTTGGG
GCCTTCTCTTTTAATATATTGAGGGCCTCGGATTTACTGCCTGAATTGAGTGCCTCGGCA
TATGCGTCGTTGGCAGATTGCTGACCTCCTCTAGCTGATCTGCTATCGATTTGGAAAACT
CCAAAATCAATGAAGTCTCCGTCTTTCTCCACGTAGGTCTTGACATCTGTTGAGCTCTTA
GCTGCCTGAATGTTCGGATGGAAATGTGCTGACCTGTTTGGGGATACCAGGTCGAAGAAC
CGTTGGTTCTTACATTGGTATTTGCCTTCGAATTGGATAAGCACATGGAGATGTGGTTCC
CCATTCTCGTGGAGTTCTCTGCAAACTTTGATGTATTTTTTATTTGTTGGGGTTTCTAGG
TTTTTTAATTGGGAAAGTGCTTCCTCTTTAGAGAGAGAACAATTGGGATATGTTAGGAAA
TAATTTTTGGCATATATTTTAAATAAACGAGGCATGTTGAAATGAATTGGTGTCCCTCAA
AGCTCTATGGCAATCGGTGTATCGGTGTCTTACTTATACCTGGACACCTAATGGCTATTT
GGTAATTTTGTAAAAGTACATTGCAATTCAAAATTCAAAATTCAAAAATCAAATCAATAA
AGCGGCCATCCGTATAATATT
>tomato 45d Rep2 (15).seq
ACCGGATGGCCGCGCCTTTTCTTTTTATGTGGTCCCCACGAGGGTTCCACAGACGTCACT
GTCAACCAATCAAATTGCATCCTCAAACGTTAGATAAGTGTTCATTTGTCTTTATATACT
TGGTCCCCAAGTAGTCTATCTTGCAATATGTGGGATCCACTTCTAAATGAATTTCCTGAA
TCTGTTCACGGATTTCGTTGTATGTTAGCTATTAAATATTTGCAGTCCGTTGAGGAAACT
TACGAGCCCAATACATTGGGCCACGATTTAATTAGGGATCTTATATCTGTTGTAAGGGCC
CGTGACTATGTCGAAGCGACCAGGCGATATAATCATTTCCACGCCCGCCTCGAAGGTTCG
CCGAAGGCTGAACTTCGACAGCCCATACAGCAGCCGTGCTGCTGTCCCCATTGTCCAAGG
CACAAACAAGCGACGATCATGGACGTACAGGCCCATGTACCGGAAGCCCAGAATATACAG
AATGTATCGAAGCCCTGATGTTCCTCGTGGATGTGAAGGCCCATGTAAAGTCCAGTCTTA
TGAGCAACGGGATGATATTAAGCATACTGGTATTGTTCGTTGTGTTAGTGATGTTACTCG
TGGATCTGGAATTACTCACAGAGTGGGTAAGAGGTTCTGTGTTAAATCGATATATTTTTT
AGGTAAAGTCTGGATGGATGAAAATATCAAGAAGCAGAATCACACTAATCAGGTCATGTT
CTTCTTGGTTCGTGATAGAAGGCCCTATGGAAACAGCCCAATGGATTTTGGACAGGTTTT
TAATATGTTCGATAATGAGCCCAGTACCGCAACTGTGAAGAATGATTCGCGGGATAGGTT
TCAAGTGATGAGGAAATTTCATGCTACAGTTATTGGTGGGCCCTCTGGAATGAAGGAACA
GGCATTAGTTAAGAGATTTTTTAGAATTAACAGTCATGTAACTTATAATCATCAGGAGGC
AGCCAAGTATGAGAACCATACTGAAAACGCCTTGTTATTGTATATGGCATGTACGCATGC
CTCTAATCCAGTGTATGCAACTATGAAAATACGCATCTATTTCTATGATTCAATATCAAA
TTAATAAAATTTATATTTTATATCATGAGTTGCTGTTACATTTATTGTGTTTTCAAGTAC
ATCATACAATACATGATCAACTGCTCTGATTACATTGTTAATTGAAATTACACCAAGACT
ATCTAAATACTTAAGAACTTGATATCTAAATACTCTTAAGAAACGACCAGTCTGAGGCTG
TAATGTCGTCCAAATTCGGAAGTTGAGAAAACATTTGTGAATCCCCAATGCCTTCCTGAT
GTTGTGGTTGAATCTTATCTGAATGGAAATGATGTCGTTGTTCATTAGAAATGGCCTCTG
GCTGTGTTCTGTTATCTTGAAATAGAGGGGATTGTTTATCTCCCAGATAAAAACGCCATT
CTCTGCTTGAGGAGCAGTGATGAGTTCCCCTGTGCGTGAATCCATGATTGTTGCAGTTGA
TGTGGAGGTAGTATGAGCAGCCACAGTCTAGGTCTACACGCTTACGCCTTATTGGTTTGT
TCTTGGCTATCTTGTGTTGGACCTTGATTGATACTTGCGAACAGTGGCTCGTAGAGGGTG
ACGAAGATTGCATTCTTGAGAGCCCAATTTTTCAAGGATATGTTTTTTTCTTCGTCTAGA
TATTCCCTATATGAGGAGGTAGGTCCTGGATTGCAGAGGAAGATAGTGGGAATTCCCCCT
TTAATTTGAATGGGCTTCCCGTACTTTGTGTTGCTTTGCCAGTCCCTCTGGGCCCCCATG
AATTCCTTGAAGTGCTTTAAATAATGCGGGTCTACGTCATCAATGACGTTGTACCACACA
TCATTACTGTACACCTTTGGGCTTAGGTCTAGATGTCCACATAAATAATTATGTGGGCCT
AGAGACCTGGCCCACATTGTTTTGCCTGTTCTGCTATCACCCTCAATGACAATACTTATG
GGTCTCCATGGCCGCGCAGCGGAAGATACGACGTTCTCGGCGACCCACTCGTCAAGTTCA
TCTGGAACTTGATTAAAAGAAGAAGAAAGAAATGGAGAAACATAAACTTCTAAAGGAGGA
CTAAAAATCCTATCTAAATTTGAACTTAAATTATGAAATTGTAAAATATAGTCCTTTGGG
GCCTTCTCTTTTAATATATTGAGGGCCTCGGATTTACTGCCTGAATTGAGTGCCTCGGCA
TATGCGTCGTTGGCAGATTGCTGACCTCCTCTAGCTGATCTGCTATCGATTTGGAAAACT
CCAAAATCAATGAAGTCTCCGTCTTTCTCCACGTAGGTCTTGACATCTGTTGAGCTCTTA
GCTGCCTGAATGTTCGGATGGAAATGTGCTGACCTGTTTGGGGATACCAGGTCGAAGAAC
CGTTGGTTCTTACATTGGTATTTGCCTTCGAATTGGATAAGCACATGGAGATGTGGTTCC
CCATTCTCGTGGAGTTCTCTGCAAACTTTGATGTATTTTTTATTTGTTGGGGTTTCTAGG
TTTTTTAATTGGGAAAGTGCTTCCTCTTTAGAGAGAGAACAATTGGGATATGTTAGGAAA
TAATTTTTGGCATATATTTTAAATAAACGAGGCATGTTGAAATGAATTGGTGTCCCTCAA
AGCTCTATGGCAATCGGTGTATCGGTGTCTTACTTATACCTGGACACCTAATGGCTATTT
GGTAATTTTGTAAAAGTACATTGCAATTCAAAATTCAAAATTCAAAAATCAAATCAATAA
AGCGGCCATCCGTATAATATT
>tomato 45d Rep2 (16).seq
ACCGGATGGCCGCGCCTTTTCTTTTTATGTGGTCCCCACGAGGGTTCCACAGACGTCACT
GTCAACCAATCAAATTGCATCCTCAAACGTTAGATAAGTGTTCATTTGTCTTTATATACT
TGGTCCCCAAGTAGTCTATCTTGCAATATGTGGGATCCACTTCTAAATGAATTTCCTGAA
TCTGTTCACGGATTTCGTTGTATGTTAGCTATTAAATATTTGCAGTCCGTTGAGGAGACT
TACGAGCCCAATACATTGGGCCACGATTTAATTAGGGATCTTATATCTGTTGTAAGGGCC
CGTGACTATGTCGAAGCGACCAGGCGATATAATCATTTCCACGCCCGCCTCGAAGGTTCG
CCGAAGGCTGAACTTCGACAGCCCATACAGCAGCCGTGCTGCTGTCCCCATTGTCCAAGG
CACAAACAAGCGACGATCATGGACGTACAGGCCCATGTACCGGAAGCCCAGAATATACAG
AATGTATCGAAGCCCTGATGTTCCTCGTGGATGTGAAGGCCCATGTAAAGTCCAGTCTTA
TGAGCAACGGGATGATATTAAGCATACTGGTATTGTTCGTTGTGTTAGTGATGTTACTCG
TGGATCTGGAATTACTCACAGAGTGGGTAAGAGGTTCTGTGTTAAATCGATATATTTTTT
AGGTAAAGTCTGGATGGATGAAAATATCAAGAAGCAGAATCACACTAATCAGGTCATGTT
CTTCTTGGTTCGTGATAGAAGGCCCTATGGAAACAGCCCAATGGATTTTGGACAGGTTTT
TAATATGTTCGATAATGAGCCCAGTACCGCAACTGTGAAGAATGATTCGCGGGATAGGTT
TCAAGTGATGAGGAAATTTCATGCTACAGTTATTGGTGGGCCCTCTGGAATGAAGGAACA
GGCATTAGTTAAGAGATTTTTTAGAATTAACAGTCATGTAACTTATAATCATCAGGAGGC
AGCCAAGTATGAGAACCATACTGAAAACGCCTTGTTATTGTATATGGCATGTACGCATGC
CTCTAATCCAGTGTATGCAACTATGAAAATACGCATCTATTTCTATGATTCAATATCAAA
TTAATAAAATTTATATTTTATATCATGAGTTGCTGTTACATTTATTGTGTTTTCAAGTAC
ATCATACAATACATGATCAACTGCTCTGATTACATTGTTAATTGAAATTACACCAAGACT
ATCTAAATACTTAAGAACTTGATATCTAAATACTCTTAAGAAACGACCAGTCTGAGGCTG
TAATGTCGTCCAAATTCGGAAGTTGAGAAAACATTTGTGAATCCCCAATGCCTTCCTGAT
GTTGTGGTTGAATCTTATCTGAATGGAAATGATGTCGTTGTTCATTAGAAATGGCCTCTG
GCTGTGTTCTGTTATCTTGAAATAGAGGGGATTGTTTATCTCCCAGATAAAAACGCCATT
CTCTGCTTGAGGAGCAGTGATGAGTTCCCCTGTGCGTGAATCCATGATTGTTGCAGTTGA
TGTGGAGGTAGTATGAGCAGCCACAGTCTAGGTCTACACGCTTACGCCTTATTGGTTTGT
TCTTGGCTATCTTGTGTTGGACCTTGATTGATACTTGCGAACAGTGGCTCGTAGAGGGTG
ACGAAGATTGCATTCTTGAGAGCCCAATTTTTCAAGGATATGTTTTTTTCTTCGTCTAGA
TATTCCCTATATGAGGAGGTAGGTCCTGGATTGCAGAGGAAGATAGTGGGAATTCCCCCT
TTAATTTGAATGGGCTTCCCGTACTTTGTGTTGCTTTGCCAGTCCCTCTGGGCCCCCATG
AATTCCTTGAAGTGCTTTAAATAATGCGGGTCTACGTCATCAATGACGTTGTACCACACA
TCATTACTGTACACCTTTGGGCTTAGGTCTAGATGTCCACATAAATAATTATGTGGGCCT
AGAGACCTGGCCCACATTGTTTTGCCTGTTCTGCTATCACCCTCAATGACAATACTTATG
GGTCTCCATGGCCGCGCAGCGGAAGATACGACGTTCTCGGCGACCCACTCGTCAAGTTCA
TCTGGAACTTGATTAAAAGAAGAAGAAAGAAATGGAGAAACATAAACTTCTAAAGGAGGA
CTAAAAATCCTATCTAAATTTGAACTTAAATTATGAAATTGTAAAATATAGTCCTTTGGG
GCCTTCTCTTTTAATATATTGAGGGCCTCGGATTTACTGCCTGAATTGAGTGCCTCGGCA
TATGCGTCGTTGGCAGATTGCTGACCTCCTCTAGCTGATCTGCTATCGATTTGGAAAACT
CCAAAATCAATGAAGTCTCCGTCTTTCTCCACGTAGGTCTTGACATCTGTTGAGCTCTTA
GCTGCCTGAATGTTCGGATGGAAATGTGCTGACCTGTTTGGGGATACCAGGTCGAAGAAC
CGTTGGTTCTTACATTGGTATTTGCCTTCGAATTGGATAAGCACATGGAGATGTGGTTCC
CCATTCTCGTGGAGTTCTCTGCAAACTTTGATGTATTTTTTATTTGTTGGGGTTTCTAGG
TTTTTTAATTGGGAAAGTGCTTCCTCTTTAGAGAGAGAACAATTGGGATATGTTAGGAAA
TAATTTTTGGCATATATTTTAAATAAACGAGGCATGTTGAAATGAATTGGTGTCCCTCAA
AGCTCTATGGCAATCGGTGTATCGGTGTCTTACTTATACCTGGACACCTAATGGCTATTT
GGTAATTTTGTAAAAGTACATTGCAATTCAAAATTCAAAATTCAAAAATCAAATCAATAA
AGCGGCCATCCGTATAATATT
>tomato 45d Rep2 (17).seq
ACCGGATGGCCGCGCCTTTTCTTTTTATGTGGTCCCCACGAGGGTTCCACAGACGTCACT
GTCAACCAATCAAATTGCATCCTCAAACGTTAGATAAGTGTTCATTTGTCTTTATATACT
TGGTCCCCAAGTAGTCTATCTTGCAATATGTGGGATCCACTTCTAAATGAATTTCCTGAA
TCTGTTCACGGATTTCGTTGTATGTTAGCTATTAAATATTTGCAGTCCGTTGAGGAAACT
TACGAGCCCAATACATTGGGCCACGATTTAATTAGGGATCTTATATCTGTTGTAAGGGCC
CGTGACTATGTCGAAGCGACCAGGCGATATAATCATTTCCACGCCCGCCTCGAAGGTTCG
CCGAAGGCTGAACTTCGACAGCCCATACAGCAGCCGTGCTGCTGTCCCCATTGTCCAAGG
CACAAACAAGCGACGATCATGGACGTACAGGCCCATGTACCGGAAGCCCAGAATATACAG
AATGTATCGAAGCCCTGATGTTCCTCGTGGATGTGAAGGCCCATGTAAAGTCCAGTCTTA
TGAGCAACGGGATGATATTAAGCATACTGGTATTGTTCGTTGTGTTAGTGATGTTACTCG
TGGATCTGGAATTACTCACAGAGTGGGTAAGAGGTTCTGTGTTAAATCGATATATTTTTT
AGGTAAAGTCTGGATGGATGAAAATATCAAGAAGCAGAATCACACTAATCAGGTCATGTT
CTTCTTGGTTCGTGATAGAAGGCCCTATGGAAACAGCCCAATGGATTTTGGACAGGTTTT
TAATATGTTCGATAATGAGCCCAGTACCGCAACTGTGAAGAATGATTCGCGGGATAGGTT
TCAAGTGATGAGGAAATTTCATGCTACAGTTATTGGTGGGCCCTCTGGAATGAAGGAACA
GGCATTAGTTAAGAGATTTTTTAGAATTAACAGTCATGTAACTTATAATCATCAGGAGGC
AGCCAAGTATGAGAACCATACTGAAAACGCCTTGTTATTGTATATGGCATGTACGCATGC
CTCTAATCCAGTGTATGCAACTATGAAAATACGCATCTATTTCTATGATTCAATATCAAA
TTAATAAAATTTATATTTTATATCATGAGTTGCTGTTACATTTATTGTGTTTTCAAGTAC
ATCATACAATACATGATCAACTGCTCTGATTACATTGTTAATTGAAATTACACCAAGACT
ATCTAAATACTTAAGAACTTGATATCTAAATACTCTTAAGAAACGACCAGTCTGAGGCTG
TAATGTCGTCCAAATTCGGAAGTTGAGAAAACATTTGTGAATCCCCAATGCCTTCCTGAT
GTTGTGGTTGAATCTTATCTGAATGGAAATGATGTCGTTGTTCATTAGAAATGGCCTCTG
GCTGTGTTCTGTTATCTTGAAATAGAGGGGATTGTTTATCTCCCAGATAAAAACGCCATT
CTCTGCTTGAGGAGCAGTGATGAGTTCCCCTGTGCGTGAATCCATGATTGTTGCAGTTGA
TGTGGAGGTAGTATGAGCAGCCACAGTCTAGGTCTACACGCTTACGCCTTATTGGTTTGT
TCTTGGCTATCTTGTGTTGGACCTTGATTGATACTTGCGAACAGTGGCTCGTAGAGGGTG
ACGAAGATTGCATTCTTGAGAGCCCAATTTTTCAAGGATATGTTTTTTTCTTCGTCTAGA
TATTCCCTATATGAGGAGGTAGGTCCTGGATTGCAGAGGAAGATAGTGGGAATTCCCCCT
TTAATTTGAATGGGCTTCCCGTACTTTGTGTTGCTTTGCCAGTCCCTCTGGGCCCCCATG
AATTCCTTGAAGTGCTTTAAATAATGCGGGTCTACGTCATCAATGACGTTGTACCACACA
TCATTACTGTACACCTTTGGGCTTAGGTCTAGATGTCCACATAAATAATTATGTGGGCCT
AGAGACCTGGCCCACATTGTTTTGCCTGTTCTGCTATCACCCTCAATGACAATACTTATG
GGTCTCCATGGCCGCGCAGCGGAAGATACGACGTTCTCGGCGACCCACTCGTCAAGTTCA
TCTGGAACTTGATTAAAAGAAGAAGAAAGAAATGGAGAAACATAAACTTCTAAAGGAGGA
CTAAAAATCCTATCTAAATTTGAACTTAAATTATGAAATTGTAAAATATAGTCCTTTGGG
GCCTTCTCTTTTAATATATTGAGGGCCTCGGATTTACTGCCTGAATTGAGTGCCTCGGCA
TATGCGTCGTTGGCAGATTGCTGACCTCCTCTAGCTGATCTGCTATCGATTTGGAAAACT
CCAAAATCAATGAAGTCTCCGTCTTTCTCCACGTAGGTCTTGACATCTGTTGAGCTCTTA
GCTGCCTGAATGTTCGGATGGAAATGTGCTGACCTGTTTGGGGATACCAGGTCGAAGAAC
CGTTGGTTCTTACATTGGTATTTTCCTTCGAATTGGATAAGCACATGGAGATGTGGTTCC
CCATTCTCGTGGAGTTCTCTGCAAACTTTGATGTATTTTTTATTTGTTGGGGTTTCTAGG
TTTTTTAATTGGGAAAGTGCTTCCTCTTTAGAGAGAGAACAATTGGGATATGTTAGGAAA
TAATTTTTGGCATATATTTTAAATAAACGAGGCATGTTGAAATGAATTGGTGTCCCTCAA
AGCTCTATGGCAATCGGTGTATCGGTGTCTTACTTATACCTGGACACCTAATGGCTATTT
GGTAATTTTGTAAAAGTACATTGCAATTCAAAATTCAAAATTCAAAAATCAAATCAATAA
AGCGGCCATCCATATAATATT
>tomato 45d Rep2 (18).seq
ACCGGATGGCCGCGCCTTTTCTTTTTATGTGGTCCCCACGAGGGTTCCACAGACGTCACT
GTCAACCAATCAAATTGCATCCTCAAACGTTAGATAAGTGTTCATTTGTCTTTATATACT
TGGTCCCCAAGTAGTCTATCTTGCAATATGTGGGATCCACTTCTAAATGAATTTCCTGAA
TCTGTTCACGGATtTCGTTGTATGTTAGCTATTAAATATTTGCAGTCCGTTGAGGAAACT
TACGAGCCCAATACATTGGGCCACGATTTAATTAGGGATCTTATATCTGTTGTAAGGGCC
CGTGACTATGTCGAAGCGACCAGGCGATATAATCATTTCCACGCCCGCCTCGAAGGTTCG
CCGAAGGCTGAACTTCGACAGCCCATACAGCAGCCGTGCTGCTGTCCCCATTGTCCAAGG
CACAAACAAGCGACGATCATGGACGTACAGGCCCATGTACCGGAAGCCCAGAATATACAG
AATGTATCGAAGCCCTGATGTTCCTCGTGGATGTGAAGGCCCATGTAAAGTCCAGTCTTA
TGAGCAACGGGATGATATTAAGCATACTGGTATTGTTCGTTGTGTTAGTGATGTTACTCG
TGGATCTGGAATTACTCACAGAGTGGGTAAGAGGTTCTGTGTTAAATCGATATATTTTTT
AGGTAAAGTCTGGATGGATGAAAATATCAAGAAGCAGAATCACACTAATCAGGTCATGTT
CTTCTTGGTTCGTGATAGAAGGCCCTATGGAAACAGCCCAATGGATTTTGGACAGGTTTT
TAATATGTTCGATAATGAGCCCAGTACCGCAACTGTGAAGAATGATTCGCGGGATAGGTT
TCAAGTGATGAGGAAATTTCATGCTACAGTTATTGGTGGGCCCTCTGGAATGAAGGAACA
GGCATTAGTTAAGAGATTTTTTAGAATTAACAGTCATGTAACTTATAATCATCAGGAGGC
AGCCAAGTATGAGAACCATACTGAAAACGCCTTGTTATTGTATATGGCATGTACGCATGC
CTCTAATCCAGTGTATGCAACTATGAAAATACGCATCTATTTCTATGATTCAATATCAAA
TTAATAAAATTTATATTTTATATCATGAGTTGCTGTTACATTTATTGTGTTTTCAAGTAC
ATCATACAATACATGATCAACTGCTCTGATTACATTGTTAATTGAAATTACACCAAGACT
ATCTAAATACTTAAGAACTTGATATCTAAATACTCTTAAGAAACGACCAGTCTGAGGCTG
TAATGTCGTCCAAATTCGGAAGTTGAGAAAACATTTGTGAATCCCCAATGCCTTCCTGAT
GTTGTGGTTGAATCTTATCTGAATGGAAATGATGTCGTTGTTCATTAGAAATGGCCTCTG
GCTGTGTTCTGTTATCTTGAAATAGAGGGGATTGTTTATCTCCCAGATAAAAACGCCATT
CTCTGCTTGAGGAGCAGTGATGAGTTCCCCTGTGCGTGAATCCATGATTGTTGCAGTTGA
TGTGGAGGTAGTATGAGCAGCCACAGTCTAGGTCTACACGCTTACGCCTTATTGGTTTGT
TCTTGGCTATCTTGTGTTGGACCTTGATTGATACTTGCGAACAGTGGCTCGTAGAGGGTG
ACGAAGATTGCATTCTTGAGAGCCCAATTTTTCAAGGATATGTTTTTTTCTTCGTCTAGA
TATTCCCTATATGAGGAGGTAGGTCCTGGATTGCAGAGGAAGATAGTGGGAATTCCCCCT
TTAATTTGAATGGGCTTCCCGTACTTTGTGTTGCTTTGCCAGTCCCTCTGGGCCCCCATG
AATTCCTTGAAGTGCTTTAAATAATGCGGGTCTACGTCATCAATGACGTTGTACCACACA
TCATTACTGTACACCTTTGGGCTTAGGTCTAGATGTCCACATAAATAATTATGTGGGCCT
AGAGACCTGGCCCACATTGTTTTGCCTGTTCTGCTATCACCCTCAATGACAATACTTATG
GGTCTCCATGGCCGCGCAGCGGAAGATACGACGTTCTCGGCGACCCACTCGTCAAGTTCA
TCTGGAACTTGATTAAAAGAAGAAGAAAGAAATGGAGAAACATAAACTTCTAAAGGAGGA
CTAAAAATCCTATCTAAATTTGAACTTAAATTATGAAATTGTAAAATATAGTCCTTTGGG
GCCTTCTCTTTTAATATATTGAGGGCCTCGGATTTACTGCCTGAATTGAGTGCCTCGGCA
TATGCGTCGTTGGCAGATTGCTGACCTCCTCTAGCTGATCTGCTATCGATTTGGAAAACT
CCAAAATCAATGAAGTCTCCGTCTTTCTCCACGTAGGTCTTGACATCTGTTGAGCTCTTA
GCTGCCTGAATGTTCGGATGGAAATGTGCTGACCTGTTTGGGGATACCAGGTCGAAGAAC
CGTTGGTTCTTACATTGGTATTTGCCTTCGAATTGGATAAGCACATGGAGATGTGGTTCC
CCATTCTCGTGGAGTTCTCTGCAAACTTTGATGTATTTTTTATTTGTTGGGGTTTCTAGG
TTTTTTAATTGGGAAAGTGCTTCCTCTTTAGAGAGAGAACAATTGGGATATGTTAGGAAA
TAATTTTTGGCATATATTTTAAATAAACGAGGCATGTTGAAATGAATTGGTGTCCCTCAA
AGCTCTATGGCAATCGGTGTATCGGTGTCTTACTTATACCTGGACACCTAATGGCTATTT
GGTAATTTTGTAAAAGTACATTGCAATTCAAAATTCAAAATTCAAAAATCAAATCAATAA
AGCGGCCATCCGTATAATATT
>tomato 45d Rep3 (1).seq
ACCGGATGGCCGCGCCTTTTCTTTTTATGTGGTCCCCACGAGGGTTCCACAGACGTCACT
GTCAACCAATCAAATTGCATCCTCAAACGTTAGATAAGTGTTCATTTGTCTTTATATACT
TGGTCCCCAAGTAGTCTATCTTGCAATATGTGGGATCCACTTCTAAATGAATTTCCTGAA
TCTGTTCACGGATTTCGTTGTATGTTAGCTATTAAATATTTGCAGTCCGTTGAGGaAACT
TACGAGCCCAATACATTGGGCCACGATTTAATTAGGGATCTTATATCTGTTGTAAGGGCC
CGTGACTATGTCGAAGCGACCAGGCGATATAATCATTTCCACGCCCGCCTCGAAGGTTCG
CCGAAGGCTGAACTTCGACAGCCCATACAGCAGCCGTGCTGCTGTCCCCATTGTCCAAGG
CACAAACAAGCGACGATCATGGACGTACAGGCCCATGTACCGGAAGCCCAGAATATACAG
AATGTATCGAAGCCCTGATGTTCCTCGTGGATGTGAAGGCCCATGTAAAGTCCAGTCTTA
TGAGCAACGGGATGATATTAAGCATACTGGTATTGTTCGTTGTGTTAGTGATGTTACTCG
TGGATCTGGAATTACTCACAGAGTGGGTAAGAGGTTCTGTGTTAAATCGATATATTTTTT
AGGTAAAGTCTGGATGGATGAAAATATCAAGAAGCAGAATCACACTAATCAGGTCATGTT
CTTCTTGGTTCGTGATAGAAGGCCCTATGGAAACAGCCCAATGGATTTTGGACAGGTTTT
TAATATGTTCGATAATGAGCCCAGTACCGCAACTGTGAAGAATGATTCGCGGGATAGGTT
TCAAGTGATGAGGAAATTTCATGCTACAGTTATTGGTGGGCCCTCTGGAATGAAGGAACA
GGCATTAGTTAAGAGATTTTTTAGAATTAACAGTCATGTAACTTATAATCATCAGGAGGC
AGCCAAGTATGAGAACCATACTGAAAACGCCTTGTTATTGTATATGGCATGTACGCATGC
CTCTAATCCAGTGTATGCAACTATGAAAATACGCATCTATTTCTATGATTCAATATCAAA
TTAATAAAATTTATATTTTATATCATGAGTTGCTGTTACATTTATTGTGTTTTCAAGTAC
ATCATACAATACATGATCAACTGCTCTGATTACATTGTTAATTGAAATTACACCAAGACT
ATCTAAATACTTAAGAACTTGATATCTAAATACTCTTAAGAAACGACCAGTCTGAGGCTG
TAATGTCGTCCAAATTCGGAAGTTGAGAAAACATTTGTGAATCCCCAATGCCTTCCTGAT
GTTGTGGTTGAATCTTATCTGAATGGAAATGATGTCGTTGTTCATTAGAAATGGCCTCTG
GCTGTGTTCTGTTATCTTGAAATAGAGGGGATTGTTTATCTCCCAGATAAAAACGCCATT
CTCTGCTTGAGGAGCAGTGATGAGTTCCCCTGTGCGTGAATCCATGATTGTTGCAGTTGA
TGTGGAGGTAGTATGAGCAGCCACAGTCTAGGTCTACACGCTTACGCCTTATTGGTTTGT
TCTTGGCTATCTTGTGTTGGACCTTGATTGATACTTGCGAACAGTGGCTCGTAGAGGGTG
ACGAAGATTGCATTCTTGAGAGCCCAATTTTtCAAGGATATGTTTTCTTCTTCGTCTAGA
TATTCCCTATATGAGGAGGTAGGTCCTGGATTGCAGAGGAAGATAGTGGGAATTCCCCCT
TTAATTTGAATGGGCTTCCCGTACTTTGTGTTGCTTTGCCAGTCCCTCTGGGCCCCCATG
AATTCCTTGAAGTGCTTTAAATAATGCGGGTCTACGTCATCAATGACGTTGTACCACACA
TCATTACTGTACACCTTTGGGCTTAGGTCTAGATGTCCACATAAATAATTATGTGGGCCT
AGAGACCTGGCCCACATTGTTTTGCCTGTTCTGCTATCACCCTCAATGACAATACTTATG
GGTCTCCATGGCCGCGCAGCGGAAGATACGACGTTCTCGGCGACCCACTCGTCAAGTTCA
TCTGGAACTTGATTAAAAGAAGAAGAAAGAAATGGAGAAACATAAACTTCTAAAGGAGGA
CTAAAAATCCTATCTAAATTTGAACTTAAATTATGAAATTGTAAAATATAGTCCTTTGGG
GCCTTCTCTTTTAATATATTGAGGGCCTCGGATTTACTGCCTGAATTGAGTGCCTCGGCA
TATGCGTCGTTGGCAGATTGCTGACCTCCTCTAGCTGATCTGCTATCGATTTGGAAAACT
CCAAAATCAATGAAGTCTCCGTCTTTCTCCACGTAGGTCTTGACATCTGTTGAGCTCTTA
GCTGCCTGAATGTTCGGATGGAAATGTGCTGACCTGTTTGGGGATACCAGGTCGAAGAAC
CGTTGGTTCTTACATTGGTATTTGCCTTCGAATTGGATAAGCACATGGAGATGTGGTTCC
CCATTCTCGTGGAGTTCTCTGCAAACTTTGATGTATTTTTTATTTGTTGGGGTTTCTAGG
TTTTTTAATTGGGAAAGTGCTTCCTCTTTAGAGAGAGAACAATTGGGATATGTTAGGAAA
TAATTTTTGGCATATATTTTAAATAAACGAGGCATGTTGAAATGAATTGGTGTCCCTCAA
AGCTCTATGGCAATCGGTGTATCGGTGTCTTACTTATACCTGGACACCTAATGGCTATTT
GGTAATTTTGTAAAAGTACATTGCAATTCAAAATTCAAAATTCAAAAATCAAATCAATAA
AGCGGCCATCCGTATAATATT
>tomato 45d Rep3 (2).seq
ACCGGATGGCCGCGCCTTTTCTTTTTATGTGGTCCCCACGAGGGTTCCACAGACGTCACT
GTCAACCAATCAAATTGCATCCTCAAACGTTAGATAAGTGTTCATTTGTCTTTATATACT
TGGTCCCCAAGTAGTCTATCTTGCAATATGTGGGATCCACTTCTAAATGAATTTCCTGAA
TCTGTTCACGGATTTCGTTGTATGTTAGCTATTAAATATTTGCAGTcCGTTGAGGaaACT
TACGAGCCCAATACATTGGGCCACGATTTAATTAGGGATCTTATATCTGTTGTAAGGGCC
CGTGACTATGTCGAAGCGACCAGGCGATATAATCATTTCCACGCCCGCCTCGAAGGTTCG
CCGAAGGCTGAACTTCGACAGCCCATACAGCAGCCGTGCTGCTGTCCCCATTGTCCAAGG
CACAAACAAGCGACGATCATGGACGTACAGGCCCATGTACCGGAAGCCCAGAATATACAG
AATGTATCGAAGCCCTGATGTTCCTCGTGGATGTGAAGGCCCATGTAAAGTCCAGTCTTA
TGAGCAACGGGATGATATTAAGCATACTGGTATTGTTCGTTGTGTTAGTGATGTTACTCG
TGGATCTGGAATTACTCACAGAGTGGGTAAGAGGTTCTGTGTTAAATCGATATATTTTTT
AGGTAAAGTCTGGATGGATGAAAATATCAAGAAGCAGAATCACACTAATCAGGTCATGTT
CTTCTTGGTTCGTGATAGAAGGCCCTATGGAAACAGCCCAATGGATTTTGGACAGGTTTT
TAATATGTTCGATAATGAGCCCAGTACCGCAACTGTGAAGAATGATTCGCGGGATAGGTT
TCAAGTGATGAGGAAATTTCATGCTACAGTTATTGGTGGGCCCTCTGGAATGAAGGAACA
GGCATTAGTTAAGAGATTTTTTAGAATTAACAGTCATGTAACTTATAATCATCAGGAGGC
AGCCAAGTATGAGAACCATACTGAAAACGCCTTGTTATTGTATATGGCATGTACGCATGC
CTCTAATCCAGTGTATGCAACTATGAAAATACGCATCTATTTCTATGATTCAATATCAAA
TTAATAAAATTTATATTTTATATCATGAGTTGCTGTTACATTTATTGTGTTTTCAAGTAC
ATCATACAATACATGATCAACTGCTCTGATTACATTGTTAATTGAAATTACACCAAGACT
ATCTAAATACTTAAGAACTTGATATCTAAATACTCTTAAGAAACGACCAGTCTGAGGCTG
TAATGTCGTCCAAATTCGGAAGTTGAGAAAACATTTGTGAATCCCCAATGCCTTCCTGAT
GTTGTGGTTGAATCTTATCTGAATGGAAATGATGTCGTTGTTCATTAGAAATGGCCTCTG
GCTGTGTTCTGTTATCTTGAAATAGAGGGGATTGTTTATCTCCCAGATAAAAACGCCATT
CTCTGCTTGAGGAGCAGTGATGAGTTCCCCTGTGCGTGAATCCATGATTGTTGCAGTTGA
TGTGGAGGTAGTATGAGCAGCCACAGTCTAGGTCTACACGCTTACGCCTTATTGGTTTGT
TCTTGGCTATCTTGTGTTGGACCTTGATTGATACTTGCGAACAGTGGCTCGTAGAGGGTG
ACGAAGATTGCATTCTTGAGAGCCCAATTTTTCAAGGATATGTTTTtTTCTTCGTCTAGA
TATTCCCTATATGAGGAGGTAGGTCCTGGATTGCAGAGGAAGATAGTGGGAATTCCCCCT
TTAATTTGAATGGGCTTCCCGTACTTTGTGTTGCTTTGCCAGTCCCTCTGGGCCCCCATG
AATTCCTTGAAGTGCTTTAAATAATGCGGGTCTACGTCATCAATGACGTTGTACCACACA
TCATTACTGTACACCTTTGGGCTTAGGTCTAGATGTCCACATAAATAATTATGTGGGCCT
AGAGACCTGGCCCACATTGTTTTGCCTGTTCTGCTATCACCCTCAATGACAATACTTATG
GGTCTCCATGGCCGCGCAGCGGAAGATACGACGTTCTCGGCGACCCACTCGTCAAGTTCA
TCTGGAACTTGATTAAAAGAAGAAGAAAGAAATGGAGAAACATAAACTTCTAAAGGAGGA
CTAAAAATCCTATCTAAATTTGAACTTAAATTATGAAATTGTAAAATATAGTCCTTTGGG
GCCTTCTCTTTTAATATATTGAGGGCCTCGGATTTACTGCCTGAATTGAGTGCCTCGGCA
TATGCGTCGTTGGCAGATTGCTGACCTCCTCTAGCTGATCTGCTATCGATTTGGAAAACT
CCAAAATCAATGAAGTCTCCGTCTTTCTCCACGTAGGTCTTGACATCTGTTGAGCTCTTA
GCTGCCTGAATGTTCGGATGGAAATGTGCTGACCTGTTTGGGGATACCAGGTCGAAGAAC
CGTTGGTTCTTACATTGGTATTTGCCTTCGAATTGGATAAGCACATGGAGATGTGGTTCC
CCATTCTCGTGGAGTTCTCTGCAAACTTTGATGTATTTTTTATTTGTTGGGGTTTCTAGG
TTTTTTAATTGGGAAAGTGCTTCCTCTTTAGAGAGAGAACAATTGGGATATGTTAGGAAA
TAATTTTTGGCATATATTTTAAATAAACGAGGCATGTTGAAATGAATTGGTGTCCCTCAA
AGCTCTATGGCAATCGGTGTATCGGTGTCTTACTTATACCTGGACACCTAATGGCTATTT
GGTAATTTTGTAAAAGTACATTGCAATTCAAAATTCAAAATTCAAAAATCAAATCAATAA
AGCGGCCATCCGTATAATATT
>tomato 45d Rep3 (3).seq
ACCGGATGGCCGCGCCTTTTCTTTTTATGTGGTCCCCACGAGGGTTCCACAGACGTCACT
GTCAACCAATCAAATTGCATCCTCAAACGTTAGATAAGTGTTCATTTGTCTTTATATACT
TGGTCCCCAAGTAGTCTATCTTGCAATATGTGGGATCCACTTCTAAATGAATTTCCTGAA
TCTGTTCACGGATTTCGTTGTATGTTAGCTATTAAATATTTGCAGTCcGTTGAGGaAACT
TACGAGCCCAATACATTGGGCCACGATTTAATTAGGGATCTTATATCTGTTGTAAGGGCC
CGTGACTATGTCGAAGCGACCAGGCGATATAATCATTTCCACGCCCGCCTCGAAGGTTCG
CCGAAGGCTGAACTTCGACAGCCCATACAGCAGCCGTGCTGCTGTCCCCATTGTCCAAGG
CACAAACAAGCGACGATCATGGACGTACAGGCCCATGTACCGGAAGCCCAGAATATACAG
AATGTATCGAAGCCCTGATGTTCCTCGTGGATGTGAAGGCCCATGTAAAGTCCAGTCTTA
TGAGCAACGGGATGATATTAAGCATACTGGTATTGTTCGTTGTGTTAGTGATGTTACTCG
TGGATCTGGAATTACTCACAGAGTGGGTAAGAGGTTCTGTGTTAAATCGATATATTTTTT
AGGTAAAGTCTGGATGGATGAAAATATCAAGAAGCAGAATCACACTAATCAGGTCATGTT
CTTCTTGGTTCGTGATAGAAGGCCCTATGGAAACAGCCCAATGGATTTTGGACAGGTTTT
TAATATGTTCGATAATGAGCCCAGTACCGCAACTGTGAAGAATGATTCGCGGGATAGGTT
TCAAGTGATGAGGAAATTTCATGCTACAGTTATTGGTGGGCCCTCTGGAATGAAGGAACA
GGCATTAGTTAAGAGATTTTTTAGAATTAACAGTCATGTAACTTATAATCATCAGGAGGC
AGCCAAGTATGAGAACCATACTGAAAACGCCTTGTTATTGTATATGGCATGTACGCATGC
CTCTAATCCAGTGTATGCAACTATGAAAATACGCATCTATTTCTATGATTCAATATCAAA
TTAATAAAATTTATATTTTATATCATGAGTTGCTGTTACATTTATTGTGTTTTCAAGTAC
ATCATACAATACATGATCAACTGCTCTGATTACATTGTTAATTGAAATTACACCAAGACT
ATCTAAATACTTAAGAACTTGATATCTAAATACTCTTAAGAAACGACCAGTCTGAGGCTG
TAATGTCGTCCAAATTCGGAAGTTGAGAAAACATTTGTGAATCCCCAATGCCTTCCTGAT
GTTGTGGTTGAATCTTATCTGAATGGAAATGATGTCGTTGTTCATTAGAAATGGCCTCTG
GCTGTGTTCTGTTATCTTGAAATAGAGGGGATTGTTTATCTCCCAGATAAAAACGCCATT
CTCTGCTTGAGGAGCAGTGATGAGTTCCCCTGTGCGTGAATCCATGATTGTTGCAGTTGA
TGTGGAGGTAGTATGAGCAGCCACAGTCTAGGTCTACACGCTTACGCCTTATTGGTTTGT
TCTTGGCTATCTTGTGTTGGACCTTGATTGATACTTGCGAACAGTGGCTCGTAGAGGGTG
ACGAAGATTGCATTCTTGAGAGCCCAATTTTTCAAGGATATGTTTTTttCTtCGTCTAGa
TATTCCCTATATGAGGAGGTAGGTCCTGGATTGCAGAGGAAGATAGTGGGAATTCCCCCT
TTAATTTGAATGGGCTTCCCGTACTTTGTGTTGCTTTGCCAGTCCCTCTGGGCCCCCATG
AATTCCTTGAAGTGCTTTAAATAATGCGGGTCTACGTCATCAATGACGTTGTACCACACA
TCATTACTGTACACCTTTGGGCTTAGGTCTAGATGTCCACATAAATAATTATGTGGGCCT
AGAGACCTGGCCCACATTGTTTTGCCTGTTCTGCTATCACCCTCAATGACAATACTTATG
GGTCTCCATGGCCGCGCAGCGGAAGATACGACGTTCTCGGCGACCCACTCGTCAAGTTCA
TCTGGAACTTGATTAAAAGAAGAAGAAAGAAATGGAGAAACATAAACTTCTAAAGGAGGA
CTAAAAATCCTATCTAAATTTGAACTTAAATTATGAAATTGTAAAATATAGTCCTTTGGG
GCCTTCTCTTTTAATATATTGAGGGCCTCGGATTTACTGCCTGAATTGAGTGCCTCGGCA
TATGCGTCGTTGGCAGATTGCTGACCTCCTCTAGCTGATCTGCTATCGATTTGGAAAACT
CCAAAATCAATGAAGTCTCCGTCTTTCTCCACGTAGGTCTTGACATCTGTTGAGCTCTTA
GCTGCCTGAATGTTCGGATGGAAATGTGCTGACCTGTTTGGGGATACCAGGTCGAAGAAC
CGTTGTTTCTTACATTGGTATTTGCCTTCGAATTGGATAAGCACATGGAGATGTGGTTCC
CCATTCTCGTGGAGTTCTCTGCAAACTTTGATGTATTTTTTATTTGTTGGGGTTTCTAGG
TTTTTTAATTGGGAAAGTGCTTCCTCTTTAGAGAGAGAACAATTGGGATATGTTAGGAAA
TAATTTTTGGCATATATTTTAAATAAACGAGGCATGTTGAAATGAATTGGTGTCCCTCAA
AGCTCTATGGCAATCGGTGTATCGGTGTCTTACTTATACCTGGACACCTAATGGCTATTT
GGTAATTTTGTAAAAGTACATTGCAATTCAAAATTCAAAATTCAAAAATCAAATCAATAA
AGCGGCCATCCGTATAATATT
>tomato 45d Rep3 (4).seq
ACCGGATGGCCGCGCCTTTTCTTTTTATGTGGTCCCCACGAGGGTTCCACAGACGTCACT
GTCAACCAATCAAATTGCATCCTCAAACGTTAGATAAGTGTTCATTTGTCTTTATATACT
TGGTCCCCAAGTAGTCTATCTTGCAATATGTGGGATCCACTTCTAAATGAATTTCCTGAA
TCTGTTCACGGATTTCGTTGTATGTTAGCTATTAAATATTTGCAGTCCGTTGAGGAAACT
TACGAGCCCAATACATTGGGCCACGATTTAATTAGGGATCTTATATCTGTTGTAAGGGCC
CGTGACTATGTCGAAGCGACCAGGCGATATAATCATTTCCACGCCCGCCTCGAAGGTTCG
CCGAAGGCTGAACTTCGACAGCCCATACAGCAGCCGTGCTGCTGTCCCCATTGTCCAAGG
CACAAACAAGCGACGATCATGGACGTACAGGCCCATGTACCGGAAGCCCAGAATATACAG
AATGTATCGAAGCCCTGATGTTCCTCGTGGATGTGAAGGCCCATGTAAAGTCCAGTCTTA
TGAGCAACGGGATGATATTAAGCATACTGGTATTGTTCGTTGTGTTAGTGATGTTACTCG
TGGATCTGGAATTACTCACAGAGTGGGTAAGAGGTTCTGTGTTAAATCGATATATTTTTT
AGGTAAAGTCTGGATGGATGAAAATATCAAGAAGCAGAATCACACTAATCAGGTCATGTT
CTTCTTGGTTCGTGATAGAAGGCCCTATGGAAACAGCCCAATGGATTTTGGACAGGTTTT
TAATATGTTCGATAATGAGCCCAGTACCGCAACTGTGAAGAATGATTCGCGGGATAGGTT
TCAAGTGATGAGGAAATTTCATGCTACAGTTATTGGTGGGCCCTCTGGAATGAAGGAACA
GGCATTAGTTAAGAGATTTTTTAGAATTAACAGTCATGTAACTTATAATCATCAGGAGGC
AGCCAAGTATGAGAACCATACTGAAAACGCCTTGTTATTGTATATGGCATGTACGCATGC
CTCTAATCCAGTGTATGCAACTATGAAAATACGCATCTATTTCTATGATTCAATATCAAA
TTAATAAAATTTATATTTTATATCATGAGTTGCTGTTACATTTATTGTGTTTTCAAGTAC
ATCATACAATACATGATCAACTGCTCTGATTACATTGTTAATTGAAATTACACCAAGACT
ATCTAAATACTTAAGAACTTGATATCTAAATACTCTTAAGAAACGACCAGTCTGAGGCTG
TAATGTCGTCCAAATTCGGAAGTTGAGAAAACATTTGTGAATCCCCAATGCCTTCCTGAT
GTTGTGGTTGAATCTTATCTGAATGGAAATGATGTCGTTGTTCATTAGAAATGGCCTCTG
GCTGTGTTCTGTTATCTTGAAATAGAGGGGATTGTTTATCTCCCAGATAAAAACGCCATT
CTCTGCTTGAGGAGCAGTGATGAGTTCCCCTGTGCGTGAATCCATGATTGTTGCAGTTGA
TGTGGAGGTAGTATGAGCAGCCACAGTCTAGGTCTACACGCTTACGCCTTATTGGTTTGT
TCTTGGCTATCTTGTGTTGGACCTTGATTGATACTTGCGAACAGTGGCTCGTAGAGGGTG
ACGAAGATTGCATTCTTGAGAGCCCAATTTTTCAAGGATATGTTTTtttCTtCGTCTAGa
TATTCCCTATATGAGGAGGTAGGTCCTGGATTGCAGAGGAAGATAGTGGGAATTCCCCCT
TTAATTTGAATGGGCTTCCCGTACTTTGTGTTGCTTTGCCAGTCCCTCTGGGCCCCCATG
AATTCCTTGAAGTGCTTTAAATAATGCGGGTCTACGTCATCAATGACGTTGTACCACACA
TCATTACTGTACACCTTTGGGCTTAGGTCTAGATGTCCACATAAATAATTATGTGGGCCT
AGAGACCTGGCCCACATTGTTTTGCCTGTTCTGCTATCACCCTCAATGACAATACTTATG
GGTCTCCATGGCCGCGCAGCGGAAGATACGACGTTCTCGGCGACCCACTCGTCAAGTTCA
TCTGGAACTTGATTAAAAGAAGAAGAAAGAAATGGAGAAACATAAACTTCTAAAGGAGGA
CTAAAAATCCTATCTAAATTTGAACTTAAATTATGAAATTGTAAAATATAGTCCTTTGGG
GCCTTCTCTTTTAATATATTGAGGGCCTCGGATTTACTGCCTGAATTGAGTGCCTCGGCA
TATGCGTCGTTGGCAGATTGCTGACCTCCTCTAGCTGATCTGCTATCGATTTGGAAAACT
CCAAAATCAATGAAGTCTCCGTCTTTCTCCACGTAGGTCTTGACATCTGTTGAGCTCTTA
GCTGCCTGAATGTTCGGATGGAAATGTGCTGACCTGTTTGGGGATACCAGGTCGAAGAAC
CGTTGGTTCTTACATTGGTATTTGCCTTCGAATTGGATAAGCACATGGAGATGTGGTTCC
CCATTCTCGTGGAGTTCTCTGCAAACTTTGATGTATTTTTTATTTGTTGGGGTTTCTAGG
TTTTTTAATTGGGAAAGTGCTTCCTCTTTAGAGAGAGAACAATTGGGATATGTTAGGAAA
TAATTTTTGGCATATATTTTAAATAAACGAGGCATGTTGAAATGAATTGGTGTCCCTCAA
AGCTCTATGGCAATCGGTGTATCGGTGTCTTACTTATACCTGGACACCTAATGGCTATTT
GGTAATTTTGTAAAAGTACATTGCAATTCAAAATTCAAAATTCAAAAATCAAATCAATAA
AGCGGCCATCCGTATAATATT
>tomato 45d Rep3 (5).seq
ACCGGATGGCCGCGCCTTTTCTTTTTATGTGGTCCCCACGAGGGTTCCACAGACGTCACT
GTCAACCAATCAAATTGCATCCTCAAACGTTAGATAAGTGTTCATTTGTCTTTATATACT
TGGTCCCCAAGTAGTCTATCTTGCAATATGTGGGATCCACTTCTAAATGAATTTCCTGAA
TCTGTTCACGGATTTCGTTGTATGTTAGCTATTAAATATTTGCAGTCcGTTGAGGAaaCT
TACGAGCCCAATACATTGGGCCACGATTTAATTAGGGATCTTATATCTGTTGTAAGGGCC
CGTGACTATGTCGAAGCGACCAGGCGATATAATCATTTCCACGCCCGCCTCGAAGGTTCG
CCGAAGGCTGAACTTCGACAGCCCATACAGCAGCCGTGCTGCTGTCCCCATTGTCCAAGG
CACAAACAAGCGACGATCATGGACGTACAGGCCCATGTACCGGAAGCCCAGAATATACAG
AATGTATCGAAGCCCTGATGTTCCTCGTGGATGTGAAGGCCCATGTAAAGTCCAGTCTTA
TGAGCAACGGGATGATATTAAGCATACTGGTATTGTTCGTTGTGTTAGTGATGTTACTCG
TGGATCTGGAATTACTCACAGAGTGGGTAAGAGGTTCTGTGTTAAATCGATATATTTTTT
AGGTAAAGTCTGGATGGATGAAAATATCAAGAAGCAGAATCACACTAATCAGGTCATGTT
CTTCTTGGTTCGTGATAGAAGGCCCTATGGAAACAGCCCAATGGATTTTGGACAGGTTTT
TAATATGTTCGATAATGAGCCCAGTACCGCAACTGTGAAGAATGATTCGCGGGATAGGTT
TCAAGTGATGAGGAAATTTCATGCTACAGTTATTGGTGGGCCCTCTGGAATGAAGGAACA
GGCATTAGTTAAGAGATTTTTTAGAATTAACAGTCATGTAACTTATAATCATCAGGAGGC
AGCCAAGTATGAGAACCATACTGAAAACGCCTTGTTATTGTATATGGCATGTACGCATGC
CTCTAATCCAGTGTATGCAACTATGAAAATACGCATCTATTTCTATGATTCAATATCAAA
TTAATAAAATTTATATTTTATATCATGAGTTGCTGTTACATTTATTGTGTTTTCAAGTAC
ATCATACAATACATGATCAACTGCTCTGATTACATTGTTAATTGAAATTACACCAAGACT
ATCTAAATACTTAAGAACTTGATATCTAAATACTCTTAAGAAACGACCAGTCTGAGGCTG
TAATGTCGTCCAAATTCGGAAGTTGAGAAAACATTTGTGAATCCCCAATGCCTTCCTGAT
GTTGTGGTTGAATCTTATCTGAATGGAAATGATGTCGTTGTTCATTAGAAATGGCCTCTG
GCTGTGTTCTGTTATCTTGAAATAGAGGGGATTGTTTATCTCCCAGATAAAAACGCCATT
CTCTGCTTGAGGAGCAGTGATGAGTTCCCCTGTGCGTGAATCCATGATTGTTGCAGTTGA
TGTGGAGGTAGTATGAGCAGCCACAGTCTAGGTCTACACGCTTACGCCTTATTGGTTTGT
TCTTGGCTATCTTGTGTTGGACCTTGATTGATACTTGCGAACAGTGGCTCGTAGAGGGTG
ACGAAGATTGCATTCTTGAGAGCCCAATTTTtCAAGGATATGTTTTTTtCTTCGTCTAGA
TATTCCCTATATGAGGAGGTAGGTCCTGGATTGCAGAGGAAGATAGTGGGAATTCCCCCT
TTAATTTGAATGGGCTTCCCGTACTTTGTGTTGCTTTGCCAGTCCCTCTGGGCCCCCATG
AATTCCTTGAAGTGCTTTAAATAATGCGGGTCTACGTCATCAATGACGTTGTACCACACA
TCATTACTGTACACCTTTGGGCTTAGGTCTAGATGTCCACATAAATAATTATGTGGGCCT
AGAGACCTGGCCCACATTGTTTTGCCTGTTCTGCTATCACCCTCAATGACAATACTTATG
GGTCTCCATGGCCGCGCAGCGGAAGATACGACGTTCTCGGCGACCCACTCGTCAAGTTCA
TCTGGAACTTGATTAAAAGAAGAAGAAAGAAATGGAGAAACATAAACTTCTAAAGGAGGA
CTAAAAATCCTATCTAAATTTGAACTTAAATTATGAAATTGTAAAATATAGTCCTTTGGG
GCCTTCTCTTTTAATATATTGAGGGCCTCGGATTTACTGCCTGAATTGAGTGCCTCGGCA
TATGCGTCGTTGGCAGATTGCTGACCTCCTCTAGCTGATCTGCTATCGATTTGGAAAACT
CCAAAATCAATGAAGTCTCCGTCTTTCTCCACGTAGGTCTTGACATCTGTTGAGCTCTTA
GCTGCCTGAATGTTCGGATGGAAATGTGCTGACCTGTTTGGGGATACCAGGTCGAAGAAC
CGTTGGTTCTTACATTGGTATTTGCCTTCGAATTGGATAAGCACATGGAGATGTGGTTCC
CCATTCTCGTGGAGTTCTCTGCAAACTTTGATGTATTTTTTATTTGTTGGGGTTTCTAGG
TTTTTTAATTGGGAAAGTGCTTCCTCTTTAGAGAGAGAACAATTGGGATATGTTAGGAAA
TAATTTTTGGCATATATTTTAAATAAACGAGGCATGTTGAAATGAATTGGTGTCCCTCAA
AGCTCTATGGCAATCGGTGTATCGGTGTCTTACTTATACCTGGACACCTAATGGCTATTT
GGTAATTTTGTAAAAGTACATTGCAATTCAAAATTCAAAATTCAAAAATCAAATCAATAA
AGCGGCCATCCGTATAATATT
>tomato 45d Rep3 (6).seq
ACCGGATGGCCGCGCCTTTTCTTTTTATGTGGTCCCCACGAGGGTTCCACAGACGTCACT
GTCAACCAATCAAATTGCATCCTCAAACGTTAGATAAGTGTTCATTTGTCTTTATATACT
TGGTCCCCAAGTAGTCTATCTTGCAATATGTGGGATCCACTTCTAAATGAATTTCCTGAA
TCTGTTCACGGATTTCGTTGTATGTTAGCTATTAAATATTTGCAGTCcGTTGAGGAaACT
TACGAGCCCAATACATTGGGCCACGATTTAATTAGGGATCTTATATCTGTTGTAAGGGCC
CGTGACTATGTCGAAGCGACCAGGCGATATAATCATTTCCACGCCCGCCTCGAAGGTTCG
CCGAAGGCTGAACTTCGACAGCCCATACAGCAGCCGTGCTGCTGTCCCCATTGTCCAAGG
CACAAACAAGCGACGATCATGGACGTACAGGCCCATGTACCGGAAGCCCAGAATATACAG
AATGTATCGAAGCCCTGATGTTCCTCGTGgATGTGAAGGCCCATGTAAAGTCCAGTCTTA
TGAGCAACGGGATGATATTAAGCATACTGGTATTGTTCGTTGTGTTAGTGATGTTACTCG
TGGATCTGGAATTACTCACAGAGTGGGTAAGAGGTTCTGTGTTAAATCGATATATTTTTT
AGGTAAAGTCTGGATGGATGAAAATATCAAGAAGCAGAATCACACTAATCAGGTCATGTT
CTTCTTGGTTCGTGATAGAAGGCCCTATGGAAACAGCCCAATGGATTTTGGACAGGTTTT
TAATATGTTCGATAATGAGCCCAGTACCGCAACTGTGAAGAATGATTCGCGGGATAGGTT
TCAAGTGATGAGGAAATTTCATGCTACAGTTATTGGTGGGCCCTCTGGAATGAAGGAACA
GGCATTAGTTAAGAGATTTTTTAGAATTAACAGTCATGTAACTTATAATCATCAGGAGGC
AGCCAAGTATGAGAACCATACTGAAAACGCCTTGTTATTGTATATGGCATGTACGCATGC
CTCTAATCCAGTGTATGCAACTATGAAAATACGCATCTATTTCTATGATTCAATATCAAA
TTAATAAAATTTATATTTTATATCATGAGTTGCTGTTACATTTATTGTGTTTTCAAGTAC
ATCATACAATACATGATCAaCTGCTCTGATTACATTGTTAATTGAAATTACACCAAGACT
ATCTAAATACTTAAGAACTTGATATCTAAATACTCTTAAGAAACGACCAGTCTGAGGCTG
TAATGTCGTCCAAATTCGGAAGTTGAGAAAACATTTGTGAATCCCCAATGCCTTCCTGAT
GTTGTGGTTGAATCTTATCTGAATGGAAATGATGTCGTTGTTCATTAGAAATGGCCTCTG
GCTGTGTTCTGTTATCTTGAAATAGAGGGGATTGTTTATCTCCCAGATAAAAACGCCATT
CTCTGCTTGAGGAGCAGTGATGAGTTCCCCTGTGCGTGAATCCATGATTGTTGCAGTTGA
TGTGGAGGTAGTATGAGCAGCCACAGTCTAGGTCTACACGCTTACGCCTTATTGGTTTGT
TCTTGGCTATCTTGTGTTGGACCTTGATTGATACTTGCGAACAGTGGCTCGTAGAGGGTG
ACGAAGATTGCATTCTTGAGAGCCCAATTTTTCAAGGATATGTTTTtttCTtCGTCTAGA
TATTCCCTATATGAGGAGGTAGGTCCTGGATTGCAGAGGAAGATAGTGGGAATTCCCCCT
TTAATTTGAATGGGCTTCCCGTACTTTGTGTTGCTTTGCCAGTCCCTCTGGGCCCCCATG
AATTCCTTGAAGTGCTTTAAATAATGCGGGTCTACGTCATCAATGACGTTGTACCACACA
TCATTACTGTACACCTTTGGGCTTAGGTCTAGATGTCCACATAAATAATTATGTGGGCCT
AGAGACCTGGCCCACATTGTTTTGCCTGTTCTGCTATCACCCTCAATGACAATACTTATG
GGTCTCCATGGCCGCGCAGCGGAAGATACGACGTTCTCGGCGACCCACTCGTCAAGTTCA
TCTGGAACTTGATTAAAAGAAGAAGAAAGAAATGGAGAAACATAAACTTCTAAAGGAGGA
CTAAAAATCCTATCTAAATTTGAACTTAAATTATGAAATTGTAAAATATAGTCCTTTGGG
GCCTTCTCTTTTAATATATTGAGGGCCTCGGATTTACTGCCTGAATTGAGTGCCTCGGCA
TATGCGTCGTTGGCAGATTGCTGACCTCCTCTAGCTGATCTGCTATCGATTTGGAAAACT
CCAAAATCAATGAAGTCTCCGTTTTTCTCCACGTAGGTCTTGACATCTGTTGAGCTCTTA
GCTGCCTGAATGTTCGGATGGAAATGTGCTGACCTGTTTGGGGATACCAGGTCGAAGAAC
CGTTGGTTCTTACATTGGTATTTGCCTTCGAATTGGATAAGCACATGGAGATGTGGTTCC
CCATTCTCGTGGAGTTCTCTGCAAACTTTGATGTATTTTTTATTTGTTGGGGTTTCTAGG
TTTTTTAATTGGGAAAGTGCTTCCTCTTTAGAGAGAGAACAATTGGGATATGTTAGGAAA
TAATTTTTGGCATATATTTTAAATAAACGAGGCATGTTGAAATGAATTGGTGTCCCTCAA
AGCTCTATGGCAATCGGTGTATCGGTGTCTTACTTATACCTGGACACCTAATGGCTATTT
GGTAATTTTGTAAAAGTACATTGCAATTCAAAATTCAAAATTCAAAAATCAAATCAATAA
AGCGGCCATCCGTATAATATT
>tomato 45d Rep3 (7).seq
ACCGGATGGCCGCGCCTTTTCTTTTTATGTGGTCCCCACGAGGGTTCCACAGACGTCACT
GTCAACCAATCAAATTGCATCCTCAAACGTTAGATAAGTGTTCATTTGTCTTTATATACT
TGGTCCCCAAGTAGTCTATCTTGCAATATGTGGGATCCACTTCTAAATGAATTTCCTGAA
TCTGTTCACGGATTTCGTTGTATGTTAGCTATTAAATATTTGCAGTCCGTTGAGGaaACT
TACGAGCCCAATACATTGGGCCACGATTTAATTAGGGATCTTATATCTGTTGTAAGGGCC
CGTGACTATGTCGAAGCGACCAGGCGATATAATCATTTCCACGCCCGCCTCGAAGGTTCG
CCGAAGGCTGAACTTCGACAGCCCATACAGCAGCCGTGCTGCTGTCCCCATTGTCCAAGG
CACAAACAAGCGACGATCATGGACGTACAGGCCCATGTACCGGAAGCCCAGAATATACAG
AATGTATCGAAGCCCTGATGTTCCTCGTGgATGTGAaGGCCCATGTAAAGTCCAGTCTTA
TGAGCAACGGGATGATATTAAGCATACTGGTATTGTTCGTTGTGTTAGTGATGTTACTCG
TGGATCTGGAATTACTCACAGAGTGGGTAAGAGGTTCTGTGTTAAATCGATATATTTTTT
AGGTAAAGTCTGGATGGATGAAAATATCAAGAAGCAGAATCACACTAATCAGGTCATGTT
CTTCTTGGTTCGTGATAGAAGGCCCTATGGAAACAGCCCAATGGATTTTGGACAGGTTTT
TAATATGTTCGATAATGAGCCCAGTACCGCAACTGTGAAGAATGATTCGCGGGATAGGTT
TCAAGTGATGAGGAAATTTCATGCTACAGTTATTGGTGGGCCCTCTGGAATGAAGGAACA
GGCATTAGTTAAGAGATTTTTTAGAATTAACAGTCATGTAACTTATAATCATCAGGAGGC
AGCCAAGTATGAGAACCATACTGAAAACGCCTTGTTATTGTATATGGCATGTACGCATGC
CTCTAATCCAGTGTATGCAACTATGAAAATACGCATCTATTTCTATGATTCAATATCAAA
TTAATAAAATTTATATTTTATATCATGAGTTGCTGTTACATTTATTGTGTTTTCAAGTAC
ATCATACAaTACATGATCaACTGCTCTGATTACATTGTTAaTTGAAATTACACCaAGACT
ATCTAAATACTTAaGAACTTGATATCTAAaTACTCTTAAGAAACGACCAGTCTGAGGCTG
TAATGTCGTCCAAATTCGGAAGTTGAGAAAACATTTGTGAATCCCCAATGCCTTCCTGAT
GTTGTGGTTGAATCTTATCTGAATGGAAATGATGTCGTTGTTCATTAGAAATGGCCTCTG
GCTGTGTTCTGTTATCTTGAAATAGAGGGGATTGTTTATCTCCCAGATAAAAACGCCATT
CTCTGCTTGAGGAGCAGTGATGAGTTCCCCTGTGCGTGAATCCATGATTGTTGCAGTTGA
TGTGGAGGTAGTATGAGCAGCCACAGTCTAGGTCTACACGCTTACGCCTTATTGGTTTGT
TCTTGGCTATCTTGTGTTGGACCTTGATTGATACTTGCGAACAGTGGCTCGTAGAGGGTG
ACGAAGATTGCATTCTTGAGAGCCCAATTTTTCAAGGATATGTTTTCTTCTTCGTCTAGA
TATTCCCTATATGAGGAGGTAGGTCCTGGATTGCAGAGGAAGATAGTGGGAATTCCCCCT
TTAATTTGAATGGGCTTCCCGTACTTTGTGTTGCTTTGCCAGTCCCTCTGGGCCCCCATG
AATTCCTTGAAGTGCTTTAAATAATGCGGGTCTACGTCATCAATGACGTTGTACCACACA
TCATTACTGTACACCTTTGGGCTTAGGTCTAGATGTCCACATAAATAATTATGTGGGCCT
AGAGACCTGGCCCACATTGTTTTGCCTGTTCTGCTATCACCCTCAATGACAATACTTATG
GGTCTCCATGGCCGCGCAGCGGAAGATACGACGTTCTCGGCGACCCACTCGTCAAGTTCA
TCTGGAACTTGATTAAAAGAAGAAGAAAGAAATGGAGAAACATAAACTTCTAAAGGAGGA
CTAAAAATCCTATCTAAATTTGAACTTAAATTATGAAATTGTAAAATATAGTCCTTTGGG
GCCTTCTCTTTTAATATATTGAGGGCCTCGGATTTACTGCCTGAATTGAGTGCCTCGGCA
TATGCGTCGTTGGCAGATTGCTGACCTCCTCTAGCTGATCTGCTATCGATTTGGAAAACT
CCAAAATCAATGAAGTCTCCGTCTTTCTCCACGTAGGTCTTGACATCTGTTGAGCTCTTA
GCTGCCTGAATGTTCGGATGGAAATGTGCTGACCTGTTTGGGGATACCAGGTCGAAGAAC
CGTTGGTTCTTACATTGGTATTTGCCTTCGAATTGGATAAGCACATGGAGATGTGGTTCC
CCATTCTCGTGGAGTTCTCTGCAAACTTTGATGTATTTTTTATTTGTTGGGGTTTCTAGG
TTTTTTAATTGGGAAAGTGCTTCCTCTTTAGAGAGAGAACAATTGGGATATGTTAGGAAA
TAATTTTTGGCATATATTTTAAATAAACGAGGCATGTTGAAATGAATTGGTGTCCCTCAA
AGCTCTATGGCAATCGGTGTATCGGTGTCTTACTTATACCTGGACACCTAATGGCTATTT
GGTAATTTTGTAAAAGTACATTGCAATTCAAAATTCAAAATTCAAAAATCAAATCAATAA
AGCGGCCATCCGTATAATATT
>tomato 45d Rep3 (8).seq
ACCGGATGGCCGCGCCTTTTCTTTTTATGTGGTCCCCACGAGGGTTCCACAGACGTCACT
GTCAACCAATCAAATTGCATCCTCAAACGTTAGATAAGTGTTCATTTGTCTTTATATACT
TGGTCCCCAAGTAGTCTATCTTGCAATATGTGGGATCCACTTCTAAATGAATTTCCTGAA
TCTGTTCACGGATTTCGTTGTATGTTAGCTATTAAATATTTGCAGTCCGTTGAGGAAACT
TACGAGCCCAATACATTGGGCCACGATTTAATTAGGGATCTTATATCTGTTGTAAGGGCC
CGTGACTATGTCGAAGCGACCAGGCGATATAATCATTTCCACGCCCGCCTCGAAGGTTCG
CCGAAGGCTGAACTTCGACAGCCCATACAGCAGCCGTGCTGCTGTCCCCATTGTCCAAGG
CACAAACAAGCGACGATCATGGACGTACAGGCCCATGTACCGGAAGCCCAGAATATACAG
AATGTATCGAAGCCCTGATGTTCCTCGTGGATGTGAAGGCCCATGTAAAGTCCAGTCTTA
TGAGCAACGGGATGATATTAAGCATACTGGTATTGTTCGTTGTGTTAGTGATGTTACTCG
TGGATCTGGAATTACTCACAGAGTGGGTAAGAGGTTCTGTGTTAAATCGATATATTTTTT
AGGTAAAGTCTGGATGGATGAAAaTATCaAGAAGCAGAATCACACTAATCAGGTCATGTt
CTTCtTGGTTCGTGATAGAAGGCCCTATGGAAACAGCCCAATGGATTTTGGACAGGTTTT
TAATATGTTCGATAATGAGCCCAGTACCGCAACTGTGAAGAATGATTCGCGGGATAGGTT
TCAAGTGATGAGGAAATTTCATGCTACAGTTATTGGTGGGCCCTCTGGAATGAAGGAACA
GGCATTAGTTAAGAGATTTTTTAGAATTAACAGTCATGTAACTTATAATCATCAGGAGGC
AGCCAAGTATGAGAACCATACTGAAAACGCCTTGTTATTGTATATGGCATGTACGCATGC
CTCTAATCCAGTGTATGCAACTATGAAAATACGCATCTATTTCTATGATTCAATATCAAA
TTAATAAAATTTATATTTTATATCATGAGTTGCTGTTACATTTATTGTGTTTTCAAGTAC
ATCATACAATACATGATCAACTGCTCTGATTACATTGTTAATTGAAATTACACCAAGACT
ATCTAAATACTTAaGaACTTGATATCTAAATACTCTTAAGAAACGACCAGTCTGAGGCTG
TAATGTCGTCCAAATTCGGAAGTTGAGAAAACATTTGTGAATCCCCAATGCCTTCCTGAT
GTTGTGGTTGAATCTTATCTGAATGGAAATGATGTCGTTGTTCATTAGAAATGGCCTCTG
GCTGTGTTCTGTTATCTTGAAATAGAGGGGATTGTTTATCTCCCAGATAAAAACGCCATT
CTCTGCTTGAGGAGCAGTGATGAGTTCCCCTGTGCGTGAATCCATGATTGTTGCAGTTGA
TGTGGAGGTAGTATGAGCAGCCACAGTCTAGGTCTACACGCTTACGCCTTATTGGTTTGT
TCTTGGCTATCTTGTGTTGGACCTTGATTGATACTTGCGAACAGTGGCTCGTAGAGGGTG
ACGAAGATTGCATTCTTGAGAGCCCAATTTTTCAAGGATATGTTTTTTCCTTCGTCTAGA
TATTCCCTATATGAGGAGGTAGGTCCTGGATTGCAGAGGAAGATAGTGGGAATTCCCCCT
TTAATTTGAATGGGCTTCCCGTACTTTGTGTTGCTTTGCCAGTCCCTCTGGGCCCCCATG
AATTCCTTGAAGTGCTTTAAATAATGCGGGTCTACGTCATCAATGACGTTGTACCACACA
TCATTACTGTACACCTTTGGGCTTAGGTCTAGATGTCCACATAAATAATTATGTGGGCCT
AGAGACCTGGCCCACATTGTTTTGCCTGTTCTGCTATCACCCTCAATGACAATACTTATG
GGTCTCCATGGCCGCGCAGCGGAAGATACGACGTTCTCGGCGACCCACTCGTCAAGTTCA
TCTGGAACTTGATTAAAAGAAGAAGAAAGAAATGGAGAAACATAAACTTCTAAAGGAGGA
CTAAAAATCCTATCTAAATTTGAACTTAAATTATGAAATTGTAAAATATAGTCCTTTGGG
GCCTTCTCTTTTAATATATTGAGGGCCTCGGATTTACTGCCTGAATTGAGTGCCTCGGCA
TATGCGTCGTTGGCAGATTGCTGACCTCCTCTAGCTGATCTGCTATCGATTTGGAAAACT
CCAAAATCAATGAAGTCTCCGTCTTTCTCCACGTAGGTCTTGACATCTGTTGAGCTCTTA
GCTGCCTGAATGTTCGGATGGAAATGTGCTGACCTGTTTGGGGATACCAGGTCGAAGAAC
CGTTGGTTCTTACATTGGTATTTGCCTTCGAATTGGATAAGCACATGGAGATGTGGTTCC
CCATTCTCGTGGAGTTCTCTGCAAACTTTGATGTATTTTTTATTTGTTGGGGTTTCTAGG
TTTTTTAATTGGGAAAGTGCTTCCTCTTTAGAGAGAGAACAATTGGGATATGTTAGGAAA
TAATTTTTGGCATATATTTTAAATAAACGAGGCATGTTGAAATGAATTGGTGTCCCTCAA
AGCTCTATGGCAATCGGTGTATCGGTGTCTTACTTATACCTGGACACCTAATGGCTATTT
GGTAATTTTGTAAAAGTACATTGCAATTCAAAATTCAAAATTCAAAAATCAAATCAATAA
AGCGGCCATCCGTATAATATT
>tomato 45d Rep3 (9).seq
ACCGGATGGCCGCGCCTTTTCTTTTTATGTGGTCCCCACGAGGGTTCCACAGACGTCACT
GTCAACCAATCAAATTGCATCCTCAAACGTTAGATAAGTGTTCATTTGTCTTTATATACT
TGGTCCCCAAGTAGTCTATCTTGCAATATGTGGGATCCACTTCTAAATGAATTTCCTGAA
TCTGTTCACGGATTTCGTTGTATGTTAGCTATTAAATATTTGCAGTCCGTTGAGGaAACT
TACGAGCCCAATACATTGGGCCACGATTTAATTAGGGATCTTATATCTGTTGTAAGGGCC
CGTGACTATGTCGAAGCGACCAGGCGATATAATCATTTCCACGCCCGCCTCGAAGGTTCG
CCGAAGGCTGAACTTCGACAGCCCATACAGCAGCCGTGCTGCTGTCCCCATTGTCCAAGG
CACAAACAAGCGACGATCATGGACGTACAGGCCCATGTACCGGAAGCCCAGAATATACAG
AATGTATCGAAGCCCTGATGTTCCTCGTGGATGTGAAGGCCCATGTAAAGTCCAGTCTTA
TGAGCAACGGGATGATATTAAGCATACTGGTATTGTTCGTTGTGTTAGTGATGTTACTCG
TGGATCTGGAATTACTCACAGAGTGGGTAAGAGGTTCTGTGTTAAATCGATATATTTTTT
AGGTAAAGTCTGGATGGATGAAAATATCAAGAAGCAGAATCACACTAATCAGGTCATGTt
CtTCTTGGTTCGTGATAGAAGGCCCTATGGAAACAGCCCAATGGATTTTGGACAGGTTTT
TAATATGTTCGATAATGAGCCCAGTACCGCAACTGTGAAGAATGATTCGCGGGATAGGTT
TCAAGTGATGAGGAAATTTCATGCTACAGTTATTGGTGGGCCCTCTGGAATGAAGGAACA
GGCATTAGTTAAGAGATTTTTTAGAATTAACAGTCATGTAACTTATAATCATCAGGAGGC
AGCCAAGTATGAGAACCATACTGAAAACGCCTTGTTATTGTATATGGCATGTACGCATGC
CTCTAATCCAGTGTATGCAACTATGAAAATACGCATCTATTTCTATGATTCAATATCAAA
TTAATAAAATTTATATTTTATATCATGAGTTGCTGTTACATTTATTGTGTTTTCAAGTAC
ATCATACAaTACATGATCAACTGCTCTGATTACATTGTTAATTGAAATTACACCAaGACT
ATCTAAATACTTAaGAACTTGATATCTAAaTACTCTTAAGAAACGACCAGTCTGAGGCTG
TAATGTCGTCCAAATTCGGAAGTTGAGAAAACATTTGTGAATCCCCAATGCCTTCCTGAT
GTTGTGGTTGAATCTTATCTGAATGGAAATGATGTCGTTGTTCATTAGAAATGGCCTCTG
GCTGTGTTCTGTTATCTTGAAATAGAGGGGATTGTTTATCTCCCAGATAAAAACGCCATT
CTCTGCTTGAGGAGCAGTGATGAGTTCCCCTGTGCGTGAATCCATGATTGTTGCAGTTGA
TGTGGAGGTAGTATGAGCAGCCACAGTCTAGGTCTACACGCTTACGCCTTATTGGTTTGT
TCTTGGCTATCTTGTGTTGGACCTTGATTGATACTTGCGAACAGTGGCTCGTAGAGGGTG
ACGAAGATTGCATTCTTGAGAGCCCAATTTTTCAAGGATATGTTTTTTTCTTCGTCTAGA
TATTCCCTATATGAGGAGGTAGGTCCTGGATTGCAGAGGAAGATAGTGGGAATTCCCCCT
TTAATTTGAATGGGCTTCCCGTACTTTGTGTTGCTTTGCCAGTCCCTCTGGGCCCCCATG
AATTCCTTGAAGTGCTTTAAATAATGCGGGTCTACGTCATCAATGACGTTGTACCACACA
TCATTACTGTACACCTTTGGGCTTAGGTCTAGATGTCCACATAAATAATTATGTGGGCCT
AGAGACCTGGCCCACATTGTTTTGCCTGTTCTGCTATCACCCTCAATGACAATACTTATG
GGTCTCCATGGCCGCGCAGCGGAAGATACGACGTTCTCGGCGACCCACTCGTCAAGTTCA
TCTGGAACTTGATTAAAAGAAGAAGAAAGAAATGGAGAAACATAAACTTCTAAAGGAGGA
CTAAAAATCCTATCTAAATTTGAACTTAAATTATGAAATTGTAAAATATAGTCCTTTGGG
GCCTTCTCTTTTAATATATTGAGGGCCTCGGATTTACTGCCTGAATTGAGTGCCTCGGCA
TATGCGTCGTTGGCAGATTGCTGACCTCCTCTAGCTGATCTGCTATCGATTTGGAAAACT
CCAAAATCAATGAAGTCTCCGTCTTTCTCCACGTAGGTCTTGACATCTGTTGAGCTCTTA
GCTGCCTGAATGTTCGGATGGAAATGTGCTGACCTGTTTGGGGATACCAGGTCGAAGAAC
CGTTGGTTCTTACATTGGTATTTGCCTTCGAATTGGATAAGCACATGGAGATGTGGTTCC
CCATTCTCGTGGAGTTCTCTGCAAACTTTGATGTATTTTTTATTTGTTGGGGTTTCTAGG
TTTTTTAATTGGGAAAGTGCTTCCTCTTTAGAGAGAGAACAATTGGGATATGTTAGGAAA
TAATTTTTGGCATATATTTTAAATAAACGAGGCATGTTGAAATGAATTGGTGTCCCTCAA
AGCTCTATGGCAATCGGTGTATCGGTGTCTTACTTATACCTGGACACCTAATGGCTATTT
GGTAATTTTGTAAAAGTACATTGCAATTCAAAATTCAAAATTCAAAAATCAAATCAATAA
AGCGGCCATCCGTATAATATT
>tomato 45d Rep3 (10).seq
ACCGGATGGCCGCGCCTTTTCTTTTTATGTGGTCCCCACGAGGGTTCCACAGACGTCACT
GTCAACCAATCAAATTGCATCCTCAAACGTTAGATAAGTGTTCATTTGTCTTTATATACT
TGGTCCCCAAGTAGTCTATCTTGCAATATGTGGGATCCACTTCTAAATGAATTTCCTGAA
TCTGTTCACGGATTTCGTTGTATGTTAGCTATTAAATATTTGCAGTCCGTTGAGGaaACT
TACGAGCCCAATACATTGGGCCACGATTTAATTAGGGATCTTATATCTGTTGTAAGGGCC
CGTGACTATGTCGAAGCGACCAGGCGATATAATCATTTCCACGCCCGCCTCGAAGGTTCG
CCGAAGGCTGAACTTCGACAGCCCATACAGCAGCCGTGCTGCTGTCCCCATTGTCCAAGG
CACAAACAAGCGACGATCATGGACGTACAGGCCCATGTACCGGAAGCCCAGAATATACAG
AATGTATCGAAGCCCTGATGTTCCTCGTGGATGTGAAGGCCCATGTAAAGTCCAGTCTTA
TGAGCAACGGGATGATATTAAGCATACTGGTATTGTTCGTTGTGTTAGTGATGTTACTCG
TGGATCTGGAATTACTCACAGAGTGGGTAAGAGGTTCTGTGTTAAATCGATATATTTTTT
AGGTAAAGTCTGGATGGATGAAAATATCAAGAAGCAGAATCACACTAATCAGGTCATGTT
CTTCTTGGTTCGTGATAGAAGGCCCTATGGAAACAGCCCAATGGATTTTGGACAGGTTTT
TAATATGTTCGATAATGAGCCCAGTACCGCAACTGTGAAGAATGATTCGCGGGATAGGTT
TCAAGTGATGAGGAAATTTCATGCTACAGTTATTGGTGGGCCCTCTGGAATGAAGGAACA
GGCATTAGTTAAGAGATTTTTTAGAATTAACAGTCATGTAACTTATAATCATCAGGAGGC
AGCCAAGTATGAGAACCATACTGAAAACGCCTTGTTATTGTATATGGCATGTACGCATGC
CTCTAATCCAGTGTATGCAACTATGAAAATACGCATCTATTTCTATGATTCAATATCAAA
TTAATAAAaTTTATATTTTATATCATGAGTTGCTGTTACATTTATTGTGTTTtCAAGTAC
ATCATACaATACATGATCAACTGCTCTGATTACATTGTTAaTTGAAATTACACcaAGACT
ATCTAAATACTTAaGaACTTGATATCTAAaTACTCTTAAGAAACGACCAGTCTGAGGCTG
TAATGTCGTCCAAATTCGGAAGTTGAGAAAACATTTGTGAATCCCCAATGCCTTCCTGAT
GTTGTGGTTGAATCTTATCTGAATGGAAATGATGTCGTTGTTCATTAGAAATGGCCTCTG
GCTGTGTTCTGTTATCTTGAAATAGAGGGGATTGTTTATCTCCCAGATAAAAACGCCATT
CTCTGCTTGAGGAGCAGTGATGAGTTCCCCTGTGCGTGAATCCATGATTGTTGCAGTTGA
TGTGGAGGTAGTATGAGCAGCCACAGTCTAGGTCTACACGCTTACGCCTTATTGGTTTGT
TCTTGGCTATCTTGTGTTGGACCTTGATTGATACTTGCGAACAGTGGCTCGTAGAGGGTG
ACGAAGATTGCATTCTTGAGAGCCCAATTTTtCAAGGATATGTTTTTCTCTTCGTCTAGA
TATTCCCTATATGAGGAGGTAGGTCCTGGATTGCAGAGGAAGATAGTGGGAATTCCCCCT
TTAATTTGAATGGGCTTCCCGTACTTTGTGTTGCTTTGCCAGTCCCTCTGGGCCCCCATG
AATTCCTTGAAGTGCTTTAAATAATGCGGGTCTACGTCATCAATGACGTTGTACCACACA
TCATTACTGTACACCTTTGGGCTTAGGTCTAGATGTCCACATAAATAATTATGTGGGCCT
AGAGACCTGGCCCACATTGTTTTGCCTGTTCTGCTATCACCCTCAATGACAATACTTATG
GGTCTCCATGGCCGCGCAGCGGAAGATACGACGTTCTCGGCGACCCACTCGTCAAGTTCA
TCTGGAACTTGATTAAAAGAAGAAGAAAGAAATGGAGAAACATAAACTTCTAAAGGAGGA
CTAAAAATCCTATCTAAATTTGAACTTAAATTATGAAATTGTAAAATATAGTCCTTTGGG
GCCTTCTCTTTTAATATATTGAGGGCCTCGGATTTACTGCCTGAATTGAGTGCCTCGGCA
TATGCGTCGTTGGCAGATTGCTGACCTCCTCTAGCTGATCTGCTATCGATTTGGAAAACT
CCAAAATCAATGAAGTCTCCGTCTTTCTCCACGTAGGTCTTGACATCTGTTGAGCTCTTA
GCTGCCTGAATGTTCGGATGGAAATGTGCTGACCTGTTTGGGGATACCAGGTCGAAGAAC
CGTTGGTTCTTACATTGGTATTTGCCTTCGAATTGGATAAGCACATGGAGATGTGGTTCC
CCATTCTCGTGGAGTTCTCTGCAAACTTTGATGTATTTTTTATTTGTTGGGGTTTCTAGG
TTTTTTAATTGGGAAAGTGCTTCCTCTTTAGAGAGAGAACAATTGGGATATGTTAGGAAA
TAATTTTTGGCATATATTTTAAATAAACGAGGCATGTTGAAATGAATTGGTGTCCCTCAA
AGCTCTATGGCAATCGGTGTATCGGTGTCTTACTTATACCTGGACACCTAATGGCTATTT
GGTAATTTTGTAAAAGTACATTGCAATTCAAAATTCAAAATTCAAAAATCAAATCAATAA
AGCGGCCATCCGTATAATATT
>tomato 45d Rep3 (11).seq
ACCGGATGGCCGCGCCTTTTCTTTTTATGTGGTCCCCACGAGGGTTCCACAGACGTCACT
GTCAACCAATCAAATTGCATCCTCAAACGTTAGATAAGTGTTCATTTGTCTTTATATACT
TGGTCCCCAAGTAGTCTATCTTGCAATATGTGGGATCCACTTCTAAATGAATTTCCTGAA
TCTGTTCACGGATTTCGTTGTATGTTAGCTATTAAATATTTgCaGTCcGTTGAGGAaaCT
TACGAGcCCAATACATTGGGCCACGATTTAATTAGGGATCTTATATCTGTTGTAAGGGCC
CGTGACTATGTCGAAGCGACCAGGCGATATAATCATTTCCACGCCCGCCTCGAAGGTTCG
CCGAAGGCTGAACTTCGACAGCCCATACAGCAGCCGTGCTGCTGTCCCCATTGTCCAAGG
CACAAACAAGCGACGATCATGGACGTACAGGCCCATGTACCGGAAGCCCAGAATATACAG
AATGTATCGAAGCCCTGATGTTCCTCGTGGATGTGAAGGCCCATGTAAAGTCCAGTCTTA
TGAGCAACGGGATGATATTAAGCATACTGGTATTGTTCGTTGTGTTAGTGATGTTACTCG
TGGATCTGGAATTACTCACAGAGTGGGTAAGAGGTTCTGTGTTAAATCGATATATTTTTT
AGGTAAAGTCTGGATGGATGAAAATATCAAGAAGCAGAATCACACTAATCAGGTCATGTt
CtTCTTGGTTCGTGATAGAAGGCCCTATGGAAACAGCCCAATGGATTTTGGACAGGTTTT
TAATATGTTCGATAATGAGCCCAGTACCGCAACTGTGAAGAATGATTCGCGGGATAGGTT
TCAAGTGATGAGGAAATTTCATGCTACAGTTATTGGTGGGCCCTCTGGAATGAAGGAACA
GGCATTAGTTAAGAGATTTTTTAGAATTAACAGTCATGTAACTTATAATCATCAGGAGGC
AGCCAAGTATGAGAACCATACTGAAAACGCCTTGTTATTGTATATGGCATGTACGCATGC
CTCTAATCCAGTGTATGCAACTATGAAAATACGCATCTATTTCTATGATTCAATATCAAA
TTAATAAAATTTATATTTTATATCATGAGTTGCTGTTACATTTATTGTGTTTTCAAGTAC
ATCATACAaTACATGATCaACTGCTCTGATTACATTGTTAATTGAAATTACACCAAGACT
ATCTAAATACTTAAGAaCTTGATATCTAAATACTCTTAAGAAACGACCAGTCTGAGGCTG
TAATGTCGTCCAAATTCGGAAGTTGAGAAAACATTTGTGAATCCCCAATGCCTTCCTGAT
GTTGTGGTTGAATCTTATCTGAATGGAAATGATGTCGTTGTTCATTAGAAATGGCCTCTG
GCTGTGTTCTGTTATCTTGAAATAGAGGGGATTGTTTATCTCCCAGATAAAAACGcCATT
CTCTGCTTGAGGAGCAGTGATGAGTTCCCCTGTGCGTGAATCCATGATTGTTGCAGTTGA
TGTGGAGGTAGTATGAGCAGCCACAGTCTAGGTCTACACGCTTACGCCTTATTGGTTTGT
TCTTGGCTATCTTGTGTTGGACCTTGATTGATACTTGCGAACAGTGGCTCGTAGAGGGTG
ACGAAGATTGCATTCTTGAGAGCCCAATTTTTCAAGGATATGTTTTTTtCTTCGTCTAGA
TATTCCCTATATGAGGAGGTAGGTCCTGGATTGCAGAGGAAGATAGTGGGAATTCCCCCT
TTAATTTGAATGGGCTTCCCGTACTTTGTGTTGCTTTGCCAGTCCCTCTGGGCCCCCATG
AATTCCTTGAAGTGCTTTAAATAATGCGGGTCTACGTCATCAATGACGTTGTACCACACA
TCATTACTGTACACCTTTGGGCTTAGGTCTAGATGTCCACATAAATAATTATGTGGGCCT
AGAGACCTGGCCCACATTGTTTTGCCTGTTCTGCTATCACCCTCAATGACAATACTTATG
GGTCTCCATGGCCGCGCAGCGGAAGATACGACGTTCTCGGCGACCCACTCGTCAAGTTCA
TCTGGAACTTGATTAAAAGAAGAAGAAAGAAATGGAGAAACATAAACTTCTAAAGGAGGA
CTAAAAATCCTATCTAAATTTGAACTTAAATTATGAAATTGTAAAATATAGTCCTTTGGG
GCCTTCTCTTTTAATATATTGAGGGCCTCGGATTTACTGCCTGAATTGAGTGCCTCGGCA
TATGCGTCGTTGGCAGATTGCTGACCTCCTCTAGCTGATCTGCTATCGATTTGGAAAACT
CCAAAATCAATGAAGTCTCCGTCTTTCTCCACGTAGGTCTTGACATCTGTTGAGCTCTTA
GCTGCCTGAATGTTCGGATGGAAATGTGCTGACCTGTTTGGGGATACCAGGTCGAAGAAC
CGTTGGTTCTTACATTGGTATTTGCCTTCGAATTGGATAAGCACATGGAGATGTGGTTCC
CCATTCTCGTGGAGTTCTCTGCAAACTTTGATGTATTTTTTATTTGTTGGGGTTTCTAGG
TTTTTTAATTGGGAAAGTGCTTCCTATTTAGAGAGAGAACAATTGGGATATGTTAGGAAA
TAATTTTTGGCATATATTTTAAATAAACGAGGCATGTTGAAATGAATTGGTGTCCCTCAA
AGCTCTATGGCAATCGGTGTATCGGTGTCTTACTTATACCTGGACACCTAATGGCTATTT
GGTAATTTTGTAAAAGTACATTGCAATTCAAAATTCAAAATTCAAAAATCAAATCAATAA
AGCGGCCATCCGTATAATATT
>tomato 45d Rep3 (12).seq
ACCGGATGGCCGCGCCTTTTCTTTTTATGTGGTCCCCACGAGGGTTCCACAGACGTCACT
GTCAACCAATCAAATTGCATCCTCAAACGTTAGATAAGTGTTCATTTGTCTTTATATACT
TGGTCCCCAAGTAGTCTAGCTTGCAATATGTGGGATCCACTTCTAAATGAATTTCCTGAA
TCTGTTCACGGATTTCGTTGTATGTTAGCTATTAAATATTTGcaGTCcGTTGAGGaaACT
TACGAGCCCAATACATTGGGCCACGATTTAATTAGGGATCTTATATCTGTTGTAAGGGCC
CGTGACTATGTCGAAGCGACCAGGCGATATAATCATTTCCACGCCCGCCTCGAAGGTTCG
CCGAAGGCTGAACTTCGACAGCCCATACAGCAGCCGTGCTGCTGTCCCCATTGTCCAAGG
CACAAACAAGCGACGATCATGGACGTACAGGCCcATGTACCGGAAGCCCAGAATATACAG
AATGTATCGAAGCCCTGATGTTCCTCGTGgATGTGAAGGCCCATGTAAAGTCCAGTCTTA
TGAGCAACGGGATGATATTAAGCATACTGGTATTGTTCGTTGTGTTAGTGATGTTACTCG
TGGATCTGGAATTACTCACAGAGTGGGTAAGAGGTTCTGTGTTAAATCGATATATTTTTT
AGGTAAAGTCTGGATGGATGAAAATATCAAGAAGCAGAATCACACTAATCAGGTCATGTT
CTTCTTGGTTCGTGATAGAAGGCCCTATGGAAACAGCCCAATGGATTTTGGACAGGTTTT
TAATATGTTCGATAATGAGCCCAGTACCGCAACTGTGAAGAATGATTCGCGGGATAGGTT
TCAAGTGATGAGGAAATTTCATGCTACAGTTATTGGTGGGCCCTCTGGAATGAAGGAACA
GGCATTAGTTAAGAGATTTTTTAGAATTAACAGTCATGTAACTTATAATCATCAGGAGGC
AGCCAAGTATGAGAACCATACTGAAAACGCCTTGTTATTGTATATGGCATGTACGCATGC
CTCTAATCCAGTGTATGCAACTATGAAAATACGCATCTATTTCTATGATTCAATATCAAa
TTAATAAAATTTATATTTTATATCATGAGTTGCTGTTACATTTATTGTGTTTTCAaGTAC
ATCATACaATACATGATCAACTGCTCTGATTACATTGTTAaTTGAAATTACACCaAGACT
ATCTAAATACTTAAGAACTTGATATCTAAATACTCTTAAGAAACGACCAGTCTGAGGCTG
TAATGTCGTCCAAATTCGGAAGTTGAGAAAACATTTGTGAATCCCCAATGCCTTCCTGAT
GTTGTGGTTGAATCTTATCTGAATGGAAATGATGTCGTTGTTCATTAGAAATGGCCTCTG
GCTGTGTTCTGTTATCTTGAAATAGAGGGGATTGTTTATCTCCCAGATAAAAACGCCATT
CTCTGCTTGAGGAGCAGTGATGAGTTCCCCTGTGCGTGAATCCATGATTGTTGCAGTTGA
TGTGGAGGTAGTATGAGCAGCCACAGTCTAGGTCTACACGCTTACGCCTTATTGGTTTGT
TCTTGGCTATCTTGTGTTGGACCTTGATTGATACTTGCGAACAGTGGCTCGTAGAGGGTG
ACGAAGATTGCATTCTTGAGAGCCCAATTTTTCAAGGATATGTTTTtttCTtCGTCTAGa
TATTCCCTATATGAGGAGGTAGGTCCTGGATTGCAGAGGAAGATAGTGGGAATTCCCCCT
TTAATTTGAATGGGCTTCCCGTACTTTGTGTTGCTTTGCCAGTCCCTCTGGGCCCCCATG
AATTCCTTGAAGTGCTTTAAATAATGCGGGTCTACGTCATCAATGACGTTGTACCACACA
TCATTACTGTACACCTTTGGGCTTAGGTCTAGATGTCCACATAAATAATTATGTGGGCCT
AGAGACCTGGCCCACATTGTTTTGCCTGTTCTGCTATCACCCTCAATGACAATACTTATG
GGTCTCCATGGCCGCGCAGCGGAAGATACGACGTTCTCGGCGACCCACTCGTCAAGTTCA
TCTGGAACTTGATTAAAAGAAGAAGAAAGAAATGGAGAAACATAAACTTCTAAAGGAGGA
CTAAAAATCCTATCTAAATTTGAACTTAAATTATGAAATTGTAAAATATAGTCCTTTGGG
GCCTTCTCTTTTAATATATTGAGGGCCTCGGATTTACTGCCTGAATTGAGTGCCTCGGCA
TATGCGTCGTTGGCAGATTGCTGACCTCCTCTAGCTGATCTGCTATCGATTTGGAAAACT
CCAAAATCAATGAAGTCTCCGTCTTTCTCCACGTAGGTCTTGACATCTGTTGAGCTCTTA
GCTGCCTGAATGTTCGGATGGAAATGTGCTGACCTGTTTGGGGATACCAGGTCGAAGAAC
CGTTGGTTCTTACATTGGTATTTGCCTTCGAATTGGATAAGCACATGGAGATGTGGTTCC
CCATTCTCGTGGAGTTCTCTGCAAACTTTGATGTATTTTTTATTTGTTGGGGTTTCTAGG
TTTTTTAATTGGGAAAGTGCTTCCTCTTTAGAGAGAGAACAATTGGGATATGTTAGGAAA
TAATTTTTGGCATATATTTTAAATAAACGAGGCATGTTGAAATGAATTGGTGTCCCTCAA
AGCTCTATGGCAATCGGTGTATCGGTGTCTTACTTATACCTGGACACCTAATGGCTATTT
GGTAATTTTGTAAAAGTACATTGCAATTCAAAATTCAAAATTCAAAAATCAAATCAATAA
AGCGGCCATCCGTATAATATT
>tomato 45d Rep3 (13).seq
ACCGGATGGCCGCGCCTTTTCTTTTTATGTGGTCCCCACGAGGGTTCCACAGACGTCACT
GTCAACCAATCAAATTGCATCCTCAAACGTTAGATAAGTGTTCATTTGTCTTTATATACT
TGGTCCCCAAGTAGTCTATCTTGCAATATGTGGGATCCACTTCTAAATGAATTTCCTGAA
TCTGTTCACGGATTTCGTTGTATGTTAGCTATTAAATATTTGCAGTCCGTTGAGGAAACT
TACGAGcCCAATACATTGGGCCACGATTTAATTAGGGATCTTATATCTGTTGTAAGGGCC
CGTGACTATGTCGAAGCGACCAGGCGATATAATCATTTCCACGCCCGCCTCGAAGGTTCG
CCGAAGGCTGAACTTCGACAGCCCATACAGCAGCCGTGCTGCTGTCCCCATTGTCCAAGG
CACAAACAAGCGACGATCATGGACGTACAGGCCCATGTACCGGAAGCCCAGAATATACAG
AATGTATCGAAGCCCTGATGTTCCTCGTGGATGTGAAGGCCCATGTAAAGTCCAGTCTTA
TGAGCAACGGGATGATATTAAGCATACTGGTATTGTTCGTTGTGTTAGTGATGTTACTCG
TGGATCTGGAATTACTCACAGAGTGGGTAAGAGGTTCTGTGTTAAATCGATATATTTTTT
AGGTAAAGTCTGGATGGATGAAAATATCAAGAAGCAGAATCACACTAGTcaGGTCATGTT
CTTCTTGGTTCGTGATAGAAGGCCCTATGGAAACAGCCCAATGGATTTTGGACAGGTTTT
TAATATGTTCGATAATGAGCCCAGTACCGCAACTGTGAAGAATGATTCGCGGGATAGGTT
TCAAGTGATGAGGAAATTTCATGCTACAGTTATTGGTGGGCCCTCTGGAATGAAGGAACA
GGCATTAGTTAaGAGATTTTTTAGAATTAACAGTCATGTAACTTATAATCATCAGGAGGC
AGCCAAGTATGAGAaCCATACTGAAAACGCCTTGTTATTGTATATGGCATGTACGCATGC
CTCTAATCCAGTGTATGCAACTATGAAAATACGCATCTATTTCTATGATTCAATATCAAa
TTAATaAAATTTATATTTTATATCATGAGTTGCTGTTACATTTATTGTGTTTTCAAGTAC
ATCATACAATACATGATCAACTGCTCTGATTACATTGTTAATTGAAATTACACCAAGACT
ATCTAAATACTTAAGAACTTGATATCTAAATACTCTTAAGAAACGACCAGTCTGAGGCTG
TAATGTCGTCCAAATTCGGAAGTTGAGAAAACATTTGTGAATCCCCAATGCCTTCCTGAT
GTTGTGGTTGAATCTTATCTGAATGGAAATGATGTCGTTGTTCATTAGAAATGGCCTCTG
GCTGTGTTCTGTTATCTTGAAATAGAGGGGATTGTTTATCTCCCAGATAAAAACGCCATT
CTCTGCTTGAGGAGCAGTGATGAGTTCCCCTGTGCGTGAATCCATGATTGTTGCAGTTGA
TGTGGAGGTAGTATGAGCAGCCACAGTCTAGGTCTACACGCTTACGCCTTATTGGTTTGT
TCTTGGCTATCTTGTGTTGGACCTTGATTGATACTTGCGAACAGTGGCTCGTAGAGGGTG
ACGAAGATTGCATTCTTGAGAGCCCAATTTTtCAAGGATATGTTTTTTTCTTCGTCTAGA
TATTCCCTATATGAGGAGGTAGGTCCTGGATTGCAGAGGAAGATAGTGGGAATTCCCCCT
TTAATTTGAATGGGCTTCCCGTACTTTGTGTTGCTTTGCCAGTCCCTCTGGGCCCCCATG
AATTCCTTGAAGTGCTTTAAATAATGCGGGTCTACGTCATCAATGACGTTGTACCACACA
TCATTACTGTACACCTTTGGGCTTAGGTCTAGATGTCCACATAAATAATTATGTGGGCCT
AGAGACCTGGCCCACATTGTTTTGCCTGTTCTGCTATCACCCTCAATGACAATACTTATG
GGTCTCCATGGCCGCGCAGCGGAAGATACGACGTTCTCGGCGACCCACTCGTCAAGTTCA
TCTGGAACTTGATTAAAAGAAGAAGAAAGAAATGGAGAAACATAAACTTCTAAAGGAGGA
CTAAAAATCCTATCTAAATTTGAACTTAAATTATGAAATTGTAAAATATAGTCCTTTGGG
GCCTTCTCTTTTAATATATTGAGGGCCTCGGATTTACTGCCTGAATTGAGTGCCTCGGCA
TATGCGTCGTTGGCAGATTGCTGACCTCCTCTAGCTGATCTGCTATCGATTTGGAAAACT
CCAAAATCAATGAAGTCTCCGTCTTTCTCCACGTAGGTCTTGACATCTGTTGAGCTCTTA
GCTGCCTGAATGTTCGGATGGAAATGTGCTGACCTGTTTGGGGATACCAGGTCGAAGAAC
CGTTGGTTCTTACATTGGTATTTGCCTTCGAATTGGATAAGCACATGGAGATGTGGTTCC
CCATTCTCGTGGAGTTCTCTGCAAACTTTGATGTATTTTTTATTTGTTGGGGTTTCTAGG
TTTTTTAATTGGGAAAGTGCTTCCTCTTTAGAGAGAGAACAATTGGGATATGTTAGGAAA
TAATTTTTGGCATATATTTTAAATAAACGAGGCATGTTGAAATGAATTGGTGTCCCTCAA
AGCTCTATGGCAATCGGTGTATCGGTGTCTTACTTATACCTGGACACCTAATGGCTATTT
GGTAATTTTGTAAAAGTACATTGCAATTCAAAATTCAAAATTCAAAAATCAAATCAATAA
AGCGGCCATCCGTATAATATT
>tomato 45d Rep3 (14).seq
ACCGGATGGCCGCGCCTTTTCTTTTTATGTGGTCCCCACGAGGGTTCCACAGACGTCACT
GTCAACCAATCAAATTGCATCCTCAAACGTTAGATAAGTGTTCATTTGTCTTTATATACT
TGGTCCCCAAGTAGTCTATCTTGCAATATGTGGGATCCACTTCTAAATGAATTTCCTGAA
TCTGTTCACGGATTTCGTTGTATGTTAGCTATTAAATATTTGCAGTCCGTTGAGGaaACT
TACGAGCCCAATACATTGGGCCACGATTTAATTAGGGATCTTATATCTGTTGTAAGGGCC
CGTGACTATGTCGAAGCGACCAGGCGATATAATCATTTCCACGCCCGCCTCGAAGGTTCG
CCGAAGGCTGAACTTCGACAGCCCATACAGCAGCCGTGCTGCTGTCCCCATTGTCCAAGG
CACAAACAAGCGACGATCATGGACGTACAGGCCCATGTACCGGAAGCCCAGAATATACAG
AATGTATCGAAGCCCTGATGTTCCTCGTGGATGTGAAGGCCCATGTAAAGTCCAGTCTTA
TGAGCAACGGGATGATATTAAGCATACTGGTATTGTTCGTTGTGTTAGTGATGTTACTCG
TGGATCTGGAATTACTCACAGAGTGGGTAAGAGGTTCTGTGTTAAATCGATATATTTTTT
AGGTAAAGTCTGGATGGATGAAAATATCAAGAAGCAGAATCACACTAATCAGGTCATGTT
CTTCTTGGTTCGTGATAGAAGGCCCTATGGAAACAGCCCAATGGATTTTGGACAGGTTTT
TAATATGTTCGATAATGAGCCCAGTACCGCAACTGTGAAGAATGATTCGCGGGATAGGTT
TCAAGTGATGAGGAAATTTCATGCTACAGTTATTGGTGGGCCCTCTGGAATGAAGGAACA
GGCATTAGTTAAGAGATTTTTTAGAATTAACAGTCATGTAACTTATAATCATCAGGAGGC
AGCCAAGTATGAGAACCATACTGAAAACGCCTTGTTATTGTATATGGCATGTACGCATGC
CTCTAATCCAGTGTATGCAACTATGAAAATACGCATCTATTTCTATGATTCAATATCAAA
TTAATAAAATTTATATTTTATATCATGAGTTGCTGTTACATTTATTGTGTTTTCAAGTAC
ATCATACAATACATGATCAACTGCTCTGATTACATTGTTAATTGAAATTACACCAAGACT
ATCTAAATACTTAAGAACTTGATATCTAAATACTCTTAAGAAACGACCAGTCTGAGGCTG
TAATGTCGTCCAAATTCGGAAGTTGAGAAAACATTTGTGAATCCCCAATGCCTTCCTGAT
GTTGTGGTTGAATCTTATCTGAATGGAAATGATGTCGTTGTTCATTAGAAATGGCCTCTG
GCTGTGTTCTGTTATCTTGAAATAGAGGGGATTGTTTATCTCCCAGATAAAAACGCCATT
CTCTGCTTGAGGAGCAGTGATGAGTTCCCCTGTGCGTGAATCCATGATTGTTGCAGTTGA
TGTGGAGGTAGTATGAGCAGCCACAGTCTAGGTCTACACGCTTACGCCTTATTGGTTTGT
TCTTGGCTATCTTGTGTTGGACCTTGATTGATACTTGCGAACAGTGGCTCGTAGAGGGTG
ACGAAGATTGCATTCTTGAGAGCCCAATTTTTCAAGGATATGTTTTTTTCTTCGTCTAGA
TATTCCCTATATGAGGAGGTAGGTCCTGGATTGCAGAGGAAGATAGTGGGAATTCCCCCT
TTAATTTGAATGGGCTTCCCGTACTTTGTGTTGCTTTGCCAGTCCCTCTGGGCCCCCATG
AATTCCTTGAAGTGCTTTAAATAATGCGGGTCTACGTCATCAATGACGTTGTACCACACA
TCATTACTGTACACCTTTGGGCTTAGGTCTAGATGTCCACATAAATAATTATGTGGGCCT
AGAGACCTGGCCCACATTGTTTTGCCTGTTCTGCTATCACCCTCAATGACAATACTTATG
GGTCTCCATGGCCGCGCAGCGGAAGATACGACGTTCTCGGCGACCCACTCGTCAAGTTCA
TCTGGAACTTGATTAAAAGAAGAAGAAAGAAATGGAGAAACATAAACTTCTAAAGGAGGA
CTAAAAATCCTATCTAAATTTGAACTTAAATTATGAAATTGTAAAATATAGTCCTTTGGG
GCCTTCTCTTTTAATATATTGAGGGCCTCGGATTTACTGCCTGAATTGAGTGCCTCGGCA
TATGCGTCGTTGGCAGATTGCTGACCTCCTCTAGCTGATCTGCTATCGATTTGGAAAACT
CCAAAATCAATGAAGTCTCCGTCTTTCTCCACGTAGGTCTTGACATCTGTTGAGCTCTTA
GCTGCCTGAATGTTCGGATGGAAATGTGCTGACCTGTTTGGGGATACCAGGTCGAAGAAC
CGTTGGTTCTTACATTGGTATTTGCCTTCGAATTGGATAAGCACATGGAGATGTGGTTCC
CCATTCTCGTGGAGTTCTCTGCAAACTTTGATGTATTTTTTATTTGTTGGGGTTTCTAGG
TTTTTTAATTGGGAAAGTGCTTCCTCTTTAGAGAGAGAACAATTGGGATATGTTAGGAAA
TAATTTTTGGCATATATTTTAAATAAACGAGGCATGTTGAAATGAATTGGTGTCCCTCAA
AGCTCTATGGCAATCGGTGTATCGGTGTCTTACTTATACCTGGACACCTAATGGCTATTT
GGTAATTTTGTAAAAGTACATTGCAATTCAAAATTCAAAATTCAAAAATCAAATCAATAA
AGCGGCCATCCGTATAATATT
>tomato 45d Rep3 (15).seq
ACCGGATGGCCGCGCCTTTTCTTTTTATGTGGTCCCCACGAGGGTTCCACAGACGTCACT
GTCAACCAATCAAATTGCATCCTCAAACGTTAGATAAGTGTTCATTTGTCTTTATATACT
TGGTCCCCAAGTAGTCTATCTTGCAATATGTGGGATCCACTTCTAAATGAATTTCCTGAA
TCTGTTCACGGATTTCGTTGTATGTTAGCTATTAAATATTTGCAGTCCGTTGAGGAAACT
TACGAGCCCAATACATTGGGCCACGATTTAATTAGGGATCTTATATCTGTTGTAAGGGCC
CGTGACTATGTCGAAGCGACCAGGCGATATAATCATTTCCACGCCCGCCTCGAAGGTTCG
CCGAAGGCTGAACTTCGACAGCCCATACAGCAGCCGTGCTGCTGTCCCCATTGTCCAAGG
CACAAACAAGCGACGATCATGGACGTACAGGCCCATGTACCGGAAGCCCAGAATATACAG
AATGTATCGAAGCCCTGATGTTCCTCGTGGATGTGAAGGCCCATGTAAAGTCCAGTCTTA
TGAGCAACGGGATGATATTAAGCATACTGGTATTGTTCGTTGTGTTAGTGATGTTACTCG
TGGATCTGGAATTACTCACAGAGTGGGTAAGAGGTTCTGTGTTAAATCGATATATTTTTT
AGGTAAAGTCTGGATGGATGAAAATATCAAGAAGCAGAATCACACTAATCAGGTCATGTT
CTTCTTGGTTCGTGATAGAAGGCCCTATGGAAACAGCCCAATGGATTTTGGACAGGTTTT
TAATATGTTCGATAATGAGCCCAGTACCGCAACTGTGAAGAATGATTCGCGGGATAGGTT
TCAAGTGATGAGGAAATTTCATGCTACAGTTATTGGTGGGCCCTCTGGAATGAAGGAACA
GGCATTAGTTAAGAGATTTTTTAGAATTAACAGTCATGTAACTTATAATCATCAGGAGGC
AGCCAAGTATGAGAACCATACTGAAAACGCCTTGTTATTGTATATGGCATGTACGCATGC
CTCTAATCCAGTGTATGCAACTATGAAAATACGCATCTATTTCTATGATTCAATATCAAA
TTAATAAAATTTATATTTTATATCATGAGTTGCTGTTACATTTATTGTGTTTTCAAGTAC
ATCATACAATACATGATCAACTGCTCTGATTACATTGTTAATTGAAATTACACCAAGACT
ATCTAAATACTTAAGAACTTGATATCTAAATACTCTTAAGAAACGACCAGTCTGAGGCTG
TAATGTCGTCCAAATTCGGAAGTTGAGAAAACATTTGTGAATCCCCAATGCCTTCCTGAT
GTTGTGGTTGAATCTTATCTGAATGGAAATGATGTCGTTGTTCATTAGAAATGGCCTCTG
GCTGTGTTCTGTTATCTTGAAATAGAGGGGATTGTTTATCTCCCAGATAAAAACGCCATT
CTCTGCTTGAGGAGCAGTGATGAGTTCCCCTGTGCGTGAATCCATGATTGTTGCAGTTGA
TGTGGAGGTAGTATGAGCAGCCACAGTCTAGGTCTACACGCTTACGCCTTATTGGTTTGT
TCTTGGCTATCTTGTGTTGGACCTTGATTGATACTTGCGAACAGTGGCTCGTAGAGGGTG
ACGAAGATTGCATTCTTGAGAGCCCAATTTTTCAAGGATATGTTTTTCTCTTCGTCTAGA
TATTCCCTATATGAGGAGGTAGGTCCTGGATTGCAGAGGAAGATAGTGGGAATTCCCCCT
TTAATTTGAATGGGCTTCCCGTACTTTGTGTTGCTTTGCCAGTCCCTCTGGGCCCCCATG
AATTCCTTGAAGTGCTTTAAATAATGCGGGTCTACGTCATCAATGACGTTGTACCACACA
TCATTACTGTACACCTTTGGGCTTAGGTCTAGATGTCCACATAAATAATTATGTGGGCCT
AGAGACCTGGCCCACATTGTTTTGCCTGTTCTGCTATCACCCTCAATGACAATACTTATG
GGTCTCCATGGCCGCGCAGCGGAAGATACGACGTTCTCGGCGACCCACTCGTCAAGTTCA
TCTGGAACTTGATTAAAAGAAGAAGAAAGAAATGGAGAAACATAAACTTCTAAAGGAGGA
CTAAAAATCCTATCTAAATTTGAACTTAAATTATGAAATTGTAAAATATAGTCCTTTGGG
GCCTTCTCTTTTAATATATTGAGGGCCTCGGATTTACTGCCTGAATTGAGTGCCTCGGCA
TATGCGTCGTTGGCAGATTGCTGACCTCCTCTAGCTGATCTGCTATCGATTTGGAAAACT
CCAAAATCAATGAAGTCTCCGTCTTTCTCCACGTAGGTCTTGACATCTGTTGAGCTCTTA
GCTGCCTGAATGTTCGGATGGAAATGTGCTGACCTGTTTGGGGATACCAGGTCGAAGAAC
CGTTGGTTCTTACATTGGTATTTGCCTTCGAATTGGATAAGCACATGGAGATGTGGTTCC
CCATTCTCGTGGAGTTCTCTGCAAACTTTGATGTATTTTTTATTTGTTGGGGTTTCTAGG
TTTTTTAATTGGGAAAGTGCTTCCTATTTAGAGAGAGAACAATTGGGATATGTTAGGAAA
TAATTTTTGGCATATATTTTAAATAAACGAGGCATGTTGAAATGAATTGGTGTCCCTCAA
AGCTCTATGGCAATCGGTGTATCGGTGTCTTACTTATACCTGGACACCTAATGGCTATTT
GGTAATTTTGTAAAAGTACATTGCAATTCAAAATTCAAAATTCAAAAATCAAATCAATAA
AGCGGCCATCCGTATAATATT
>tomato 45d Rep3 (16).seq
ACCGGATGGCCGCGCCTTTTCTTTTTATGTGGTCCCCACGAGGGTTCCACAGACGTCACT
GTCAACCAATCAAATTGCATCCTCAAACGTTAGATAAGTGTTCATTTGTCTTTATATACT
TGGTCCCCAAGTAGTCTATCTTGCAATATGTGGGATCCACTTCTAAATGAATTTCCTGAA
TCTGTTCACGGATTTCGTTGTATGTTAGCTATTAAATATTTGCAGTCCGTTGAGGAAACT
TACGAGCCCAATACATTGGGCCACGATTTAATTAGGGATCTTATATCTGTTGTAAGGGCC
CGTGACTATGTCGAAGCGACCAGGCGATATAATCATTTCCACGCCCGCCTCGAAGGTTCG
CCGAAGGCTGAACTTCGACAGCCCATACAGCAGCCGTGCTGCTGTCCCCATTGTCCAAGG
CACAAACAAGCGACGATCATGGACGTACAGGCCCATGTACCGGAAGCCCAGAATATACAG
AATGTATCGAAGCCCTGATGTTCCTCGTGGATGTGAAGGCCCATGTAAAGTCCAGTCTTA
TGAGCAACGGGATGATATTAAGCATACTGGTATTGTTCGTTGTGTTAGTGATGTTACTCG
TGGATCTGGAATTACTCACAGAGTGGGTAAGAGGTTCTGTGTTAAATCGATATATTTTTT
AGGTAAAGTCTGGATGGATGAAAATATCAAGAAGCAGAATCACACTAATCAGGTCATGTT
CTTCTTGGTTCGTGATAGAAGGCCCTATGGAAACAGCCCAATGGATTTTGGACAGGTTTT
TAATATGTTCGATAATGAGCCCAGTACCGCAACTGTGAAGAATGATTCGCGGGATAGGTT
TCAAGTGATGAGGAAATTTCATGCTACAGTTATTGGTGGGCCCTCTGGAATGAAGGAACA
GGCATTAGTTAAGAGATTTTTTAGAATTAACAGTCATGTAACTTATAATCATCAGGAGGC
AGCCAAGTATGAGAACCATACTGAAAACGCCTTGTTATTGTATATGGCATGTACGCATGC
CTCTAATCCAGTGTATGCAACTATGAAAATACGCATCTATTTCTATGATTCAATATCAAA
TTAATAAAATTTATATTTTATATCATGAGTTGCTGTTACATTTATTGTGTTTTCAAGTAC
ATCATACAATACATGATCAACTGCTCTGATTACATTGTTAATTGAAATTACACCAAGACT
ATCTAAATACTTAAGAACTTGATATCTAAATACTCTTAAGAAACGACCAGTCTGAGGCTG
TAATGTCGTCCAAATTCGGAAGTTGAGAAAACATTTGTGAATCCCCAATGCCTTCCTGAT
GTTGTGGTTGAATCTTATCTGAATGGAAATGATGTCGTTGTTCATTAGAAATGGCCTCTG
GCTGTGTTCTGTTATCTTGAAATAGAGGGGATTGTTTATCTCCCAGATAAAAACGCCATT
CTCTGCTTGAGGAGCAGTGATGAGTTCCCCTGTGCGTGAATCCATGATTGTTGCAGTTGA
TGTGGAGGTAGTATGAGCAGCCACAGTCTAGGTCTACACGCTTACGCCTTATTGGTTTGT
TCTTGGCTATCTTGTGTTGGACCTTGATTGATACTTGCGAACAGTGGCTCGTAGAGGGTG
ACGAAGATTGCATTCTTGAGAGCCCAATTTTTCAAGGATATGTTTTTTTCTTCGTCTAGA
TATTCCCTATATGAGGAGGTAGGTCCTGGATTGCAGAGGAAGATAGTGGGAATTCCCCCT
TTAATTTGAATGGGCTTCCCGTACTTTGTGTTGCTTTGCCAGTCCCTCTGGGCCCCCATG
AATTCCTTGAAGTGCTTTAAATAATGCGGGTCTACGTCATCAATGACGTTGTACCACACA
TCATTACTGTACACCTTTGGGCTTAGGTCTAGATGTCCACATAAATAATTATGTGGGCCT
AGAGACCTGGCCCACATTGTTTTGCCTGTTCTGCTATCACCCTCAATGACAATACTTATG
GGTCTCCATGGCCGCGCAGCGGAAGATACGACGTTCTCGGCGACCCACTCGTCAAGTTCA
TCTGGAACTTGATTAAAAGAAGAAGAAAGAAATGGAGAAACATAAACTTCTAAAGGAGGA
CTAAAAATCCTATCTAAATTTGAACTTAAATTATGAAATTGTAAAATATAGTCCTTTGGG
GCCTTCTCTTTTAATATATTGAGGGCCTCGGATTTACTGCCTGAATTGAGTGCCTCGGCA
TATGCGTCGTTGGCAGATTGCTGACCTCCTCTAGCTGATCTGCTATCGATTTGGAAAACT
CCAAAATCAATGAAGTCTCCGTCTTTCTCCACGTAGGTCTTGACATCTGTTGAGCTCTTA
GCTGCCTGAATGTTCGGATGGAAATGTGCTGACCTGTTTGGGGATACCAGGTCGAAGAAC
CGTTGGTTCTTACATTGGTATTTGCCTTCGAATTGGATAAGCACATGGAGATGTGGTTCC
CCATTCTCGTGGAGTTCTCTGCAAACTTTGATGTATTTTTTATTTGTTGGGGTTTCTAGG
TTTTTTAATTGGGAAAGTGCTTCCTCTTTAGAGAGAGAACAATTGGGATATGTTAGGAAA
TAATTTTTGGCATATATTTTAAATAAACGAGGCATGTTGAAATGAATTGGTGTCCCTCAA
AGCTCTATGGCAATCGGTGTATCGGTGTCTTACTTATACCTGGACACCTAATGGCTATTT
GGTAATTTTGTAAAAGTACATTGCAATTCAAAATTCAAAATTCAAAAATCAAATCAATAA
AGCGGCCATCCGTATAATATT
>tomato 45d Rep3 (17).seq
ACCGGATGGCCGCGCCTTTTCTTTTTATGTGGTCCCCACGAGGGTTCCACAGACGTCACT
GTCAACCAATCAAATTGCATCCTCAAACGTTAGATAAGTGTTCATTTGTCTTTATATACT
TGGTCCCCAAGTAGTCTATCTTGCAATATGTGGGATCCACTTCTAAATGAATTTCCTGAA
TCTGTTCACGGATTTCGTTGTATGTTAGCTATTAAATATTTGCAGTCcGTTGAGGAAACT
TACGAGCCCAATACATTGGGCCACGATTTAATTAGGGATCTTATATCTGTTGTAAGGGCC
CGTGACTATGTCGAAGCGACCAGGCGATATAATCATTTCCACGCCCGCCTCGAAGGTTCG
CCGAAGGCTGAACTTCGACAGCCCATACAGCAGCCGTGCTGCTGTCCCCATTGTCCAAGG
CACAAACAAGCGACGATCATGGACGTACAGGCCCATGTACCGGAAGCCCAGAATATACAG
AATGTATCGAAGCCCTGATGTTCCTCGTGGATGTGAAGGCCCATGTAAAGTCCAGTCTTA
TGAGCAACGGGATGATATTAAGCATACTGGTATTGTTCGTTGTGTTAGTGATGTTACTCG
TGGATCTGGAATTACTCACAGAGTGGGTAAGAGGTTCTGTGTTAAATCGATATATTTTTT
AGGTAAAGTCTGGATGGATGAAAATATCAAGAAGCAGAATCACACTAATCAGGTCATGTT
CTTCTTGGTTCGTGATAGAAGGCCCTATGGAAACAGCCCAATGGATTTTGGACAGGTTTT
TAATATGTTCGATAATGAGCCCAGTACCGCAACTGTGAAGAATGATTCGCGGGATAGGTT
TCAAGTGATGAGGAAATTTCATGCTACAGTTATTGGTGGGCCCTCTGGAATGAAGGAACA
GGCATTAGTTAAGAGATTTTTTAGAATTAACAGTCATGTAACTTATAATCATCAGGAGGC
AGCCAAGTATGAGAACCATACTGAAAACGCCTTGTTATTGTATATGGCATGTACGCATGC
CTCTAATCCAGTGTATGCAACTATGAAAATACGCATCTATTTCTATGATTCAATATCAAA
TTAATAAAATTTATATTTTATATCATGAGTTGCTGTTACATTTATTGTGTTTTCAAGTAC
ATCATACAATACATGATCAACTGCTCTGATTACATTGTTAATTGAAATTACACCAAGACT
ATCTAAATACTTAAGAACTTGATATCTAAATACTCTTAAGAAACGACCAGTCTGAGGCTG
TAATGTCGTCCAAATTCGGAAGTTGAGAAAACATTTGTGAATCCCCAATGCCTTCCTGAT
GTTGTGGTTGAATCTTATCTGAATGGAAATGATGTCGTTGTTCATTAGAAATGGCCTCTG
GCTGTGTTCTGTTATCTTGAAATAGAGGGGATTGTTTATCTCCCAGATAAAAACGCCATT
CTCTGCTTGAGGAGCAGTGATGAGTTCCCCTGTGCGTGAATCCATGATTGTTGCAGTTGA
TGTGGAGGTAGTATGAGCAGCCACAGTCTAGGTCTACACGCTTACGCCTTATTGGTTTGT
TCTTGGCTATCTTGTGTTGGACCTTGATTGATACTTGCGAACAGTGGCTCGTATAGGGTG
ACGAAGATTGCATTCTTGAGAGCCCAATTTTTCAAGGATATGTTTTtttCTtCGTCTAGA
TATTCCCTATATGAGGAGGTAGGTCCTGGATTGCAGAGGAAGATAGTGGGAATTCCCCCT
TTAATTTGAATGGGCTTCCCGTACTTTGTGTTGCTTTGCCAGTCCCTCTGGGCCCCCATG
AATTCCTTGAAGTGCTTTAAATAATGCGGGTCTACGTCATCAATGACGTTGTACCACACA
TCATTACTGTACACCTTTGGGCTTAGGTCTAGATGTCCACATAAATAATTATGTGGGCCT
AGAGACCTGGCCCACATTGTTTTGCCTGTTCTGCTATCACCCTCAATGACAATACTTATG
GGTCTCCATGGCCGCGCAGCGGAAGATACGACGTTCTCGGCGACCCACTCGTCAAGTTCA
TCTGGAACTTGATTAAAAGAAGAAGAAAGAAATGGAGAAACATAAACTTCTAAAGGAGGA
CTAAAAATCCTATCTAAATTTGAACTTAAATTATGAAATTGTAAAATATAGTCCTTTGGG
GCCTTCTCTTTTAATATATTGAGGGCCTCGGATTTACTGCCTGAATTGAGTGCCTCGGCA
TATGCGTCGTTGGCAGATTGCTGACCTCCTCTAGCTGATCTGCTATCGATTTGGAAAACT
CCAAAATCAATGAAGTCTCCGTCTTTCTCCACGTAGGTCTTGACATCTGTTGAGCTCTTA
GCTGCCTGAATGTTCGGATGGAAATGTGCTGACCTGTTTGGGGATACCAGGTCGAAGAAC
CGTTGGTTCTTACATTGGTATTTGCCTTCGAATTGGATAAGCACATGGAGATGTGGTTCC
CCATTCTCGTGGAGTTCTCTGCAAACTTTGATGTATTTTTTATTTGTTGGGGTTTCTAGG
TTTTTTAATTGGGAAAGTGCTTCCTCTTTAGAGAGAGAACAATTGGGATATGTTAGGAAA
TAATTTTTGGCATATATTTTAAATAAACGAGGCATGTTGAAATGAATTGGTGTCCCTCAA
AGCTCTATGGCAATCGGTGTATCGGTGTCTTACTTATACCTGGACACCTAATGGCTATTT
GGTAATTTTGTAAAAGTACATTGCAATTCAAAATTCAAAATTCAAAAATCAAATCAATAA
AGCGGCCATCCGTATAATATT
>tomato 45d Rep3 (18).seq
ACCGGATGGCCGCGCCTTTTCTTTTTATGTGGTCCCCACGAGGGTTCCACAGACGTCACT
GTCAACCAATCAAATTGCATCCTCAAACGTTAGATAAGTGTTCATTTGTCTTTATATACT
TGGTCCCCAAGTAGTCTATCTTGCAATATGTGGGATCCACTTCTAAATGAATTTCCTGAA
TCTGTTCACGGATTTCGTTGTATGTTAGCTATTAAATATTTGCAGTCCGTTGAGGaAACT
TACGAGCCCAATACATTGGGCCACGATTTAATTAGGGATCTTATATCTGTTGTAAGGGCC
CGTGACTATGTCGAAGCGACCAGGCGATATAATCATTTCCACGCCCGCCTCGAAGGTTCG
CCGAAGGCTGAACTTCGACAGCCCATACAGCAGCCGTGCTGCTGTCCCCATTGTCCAAGG
CACAAACAAGCGACGATCATGGACGTACAGGCCCATGTACCGGAAGCCCAGAATATACAG
AATGTATCGAAGCCCTGATGTTCCTCGTGGATGTGAAGGCCCATGTAAAGTCCAGTCTTA
TGAGCAACGGGATGATATTAAGCATACTGGTATTGTTCGTTGTGTTAGTGATGTTACTCG
TGGATCTGGAATTACTCACAGAGTGGGTAAGAGGTTCTGTGTTAAATCGATATATTTTTT
AGGTAAAGTCTGGATGGATGAAAATATCAAGAAGCAGAATCACACTAATCAGGTCATGTT
CTTCTTGGTTCGTGATAGAAGGCCCTATGGAAACAGCCCAATGGATTTTGGACAGGTTTT
TAATATGTTCGATAATGAGCCCAGTACCGCAACTGTGAAGAATGATTCGCGGGATAGGTT
TCAAGTGATGAGGAAATTTCATGCTACAGTTATTGGTGGGCCCTCTGGAATGAAGGAACA
GGCATTAGTTAAGAGATTTTTTAGAATTAACAGTCATGTAACTTATAATCATCAGGAGGC
AGCCAAGTATGAGAACCATACTGAAAACGCCTTGTTATTGTATATGGCATGTACGCATGC
CTCTAATCCAGTGTATGCAACTATGAAAATACGCATCTATTTCTATGATTCAATATCAAA
TTAATAAAATTTATATTTTATATCATGAGTTGCTGTTACATTTATTGTGTTTTCAAGTAC
ATCATACAATACATGATCAACTGCTCTGATTACATTGTTAATTGAAATTACACCAAGACT
ATCTAAATACTTAAGAACTTGATATCTAAATACTCTTAAGAAACGACCAGTCTGAGGCTG
TAATGTCGTCCAAATTCGGAAGTTGAGAAAACATTTGTGAATCCCCAATGCCTTCCTGAT
GTTGTGGTTGAATCTTATCTGAATGGAAATGATGTCGTTGTTCATTAGAAATGGCCTCTG
GCTGTGTTCTGTTATCTTGAAATAGAGGGGATTGTTTATCTCCCAGATAAAAACGCCATT
CTCTGCTTGAGGAGCAGTGATGAGTTCCCCTGTGCGTGAATCCATGATTGTTGCAGTTGA
TGTGGAGGTAGTATGAGCAGCCACAGTCTAGGTCTACACGCTTACGCCTTATTGGTTTGT
TCTTGGCTATCTTGTGTTGGACCTTGATTGATACTTGCGAACAGTGGCTCGTAGAGGGTG
ACGAAGATTGCATTCTTGAGAGCCCAATTTTTCAAGGATATGTTTTTTtCTTCGTCTAGA
TATTCCCTATATGAGGAGGTAGGTCCTGGATTGCAGAGGAAGATAGTGGGAATTCCCCCT
TTAATTTGAATGGGCTTCCCGTACTTTGTGTTGCTTTGCCAGTCCCTCTGGGCCCCCATG
AATTCCTTGAAGTGCTTTAAATAATGCGGGTCTACGTCATCAATGACGTTGTACCACACA
TCATTACTGTACACCTTTGGGCTTAGGTCTAGATGTCCACATAAATAATTATGTGGGCCT
AGAGACCTGGCCCACATTGTTTTGCCTGTTCTGCTATCACCCTCAATGACAATACTTATG
GGTCTCCATGGCCGCGCAGCGGAAGATACGACGTTCTCGGCGACCCACTCGTCAAGTTCA
TCTGGAACTTGATTAAAAGAAGAAGAAAGAAATGGAGAAACATAAACTTCTAAAGGAGGA
CTAAAAATCCTATCTAAATTTGAACTTAAATTATGAAATTGTAAAATATAGTCCTTTGGG
GCCTTCTCTTTTAATATATTGAGGGCCTCGGATTTACTGCCTGAATTGAGTGCCTCGGCA
TATGCGTCGTTGGCAGATTGCTGACCTCCTCTAGCTGATCTGCTATCGATTTGGAAAACT
CCAAAATCAATGAAGTCTCCGTCTTTCTCCACGTAGGTCTTGACATCTGTTGAGCTCTTA
GCTGCCTGAATGTTCGGATGGAAATGTGCTGACCTGTTTGGGGATACCAGGTCGAAGAAC
CGTTGGTTCTTACATTGGTATTTGCCTTCGAATTGGATAAGCACATGGAGATGTGGTTCC
CCATTCTCGTGGAGTTCTCTGCAAACTTTGATGTATTTTTTATTTGTTGGGGTTTCTAGG
TTTTTTAATTGGGAAAGTGCTTCCTCTTTAGAGAGAGAACAATTGGGATATGTTAGGAAA
TAATTTTTGGCATATATTTTAAATAAACGAGGCATGTTGAAATGAATTGGTGTCCCTCAA
AGCTCTATGGCAATCGGTGTATCGGTGTCTTACTTATACCTGGACACCTAATGGCTATTT
GGTAATTTTGTAAAAGTACATTGCAATTCAAAATTCAAAATTCAAAAATCAAATCAATAA
AGCGGCCATCCGTATAATATT
>tomato 90d Rep1 (1).seq
ACCGGATGGCCGCGCCTTTTCTTTTTATGTGGTCCCCACGAGGGTTCCACAGACGTCACT
GTCAACCAATCAAATTGCATCCTCAAACGTTAGATAAGTGTTCATTTGTCTTTATATACT
TGGTCCCCAAGTAGTCTATCTTGCAATATGTGGGATCCACTTCTAAATGAATTTCCTGAA
TCTGTTCACGGATTTCGTTGTATGTTAGCTATTAAATATTTGCAGTcCGTTGAGGAAACT
TACGAGCCCAATACATTGGGCCACGATTTAATTAGGGATCTTATATCTGTTGTAAGGGCC
CGTGACTATGTCGAAGCGACCAGGCGATATAATCATTTCCACGCCCGCCTCGAAGGTTCG
CCGAAGGCTGAACTTCGACAGCCCATACAGCAGCCGTGCTGCTGTCCCCATTGTCCAAGG
CACAAACAAGCGACGATCATGGACGTACAGGCCCATGTACCGGAAGCCCAGAATATACAG
AATGTATCGAAGCCCTGATGTTCCTCGTGGATGTGAAGGCCCATGTAAAGTCCAGTCTTA
TGAGCAACGGGATGATATTAAGCATACTGGTATTGTTCGTTGTGTTAGTGATGTTACTCG
TGGATCTGGAATTACTCACAGAGTGGGTAAGAGGTTCTGTGTTAAATCGATATATTTTTT
AGGTAAAGTCTGGATGGATGAAAATATCAAGAAGCAGAATCACACTAATCAGGTCATGTT
CTTCTTGGTTCGTGATAGAAGGCCCTATGGAAACAGCCCAATGGATTTTGGACAGGTTTT
TAATATGTTCGATAATGAGCCCAGTACCGCAACTGTGAAGAATGATTCGCGGGATAGGTT
TCAAGTGATGAGGAAATTTCATGCTACAGTTATTGGTGGGCCCTCTGGAATGAAGGAACA
GGCATTAGTTAAGAGATTTTTTAGAATTAACAGTCATGTAACTTATAATCATCAGGAGGC
AGCCAAGTATGAGAACCATACTGAAAACGCCTTGTTATTGTATATGGCATGTACGCATGC
CTCTAATCCAGTGTATGCAACTATGAAAATACGCATCTATTTCTATGATTCAATATCAAA
TTAATAAAATTTATATTTTATATCATGAGTTGCTGTTACATTTATTGTGTTTTCAAGTAC
ATCATACAATACATGATCAACTGCTCTGATTACATTGTTAATTGAAATTACACCAAGACT
ATCTAAATACTTAAGAACTTGATATCTAAATACTCTTAAGAAACGACCAGTCTGAGGCTG
TAATGTCGTCCAAATTCGGAAGTTGAGAAAACATTTGTGAATCCCCAATGCCTTCCTGAT
GTTGTGGTTGAATCTTATCTGAATGGAAATGATGTCGTTGTTCATTAGAAATGGCCTCTG
GCTGTGTTCTGTTATCTTGAAATAGAGGGGATTGTTTATCTCCCAGATAAAAACGCCATT
CTCTGCTTGAGGAGCAGTGATGAGTTCCCCTGTGCGTGAATCCATGATTGTTGCAGTTGA
TGTGGAGGTAGTATGAGCAGCCACAGTCTAGGTCTACACGCTTACGCCTTATTGGTTTGT
TCTTGGCTATCTTGTGTTGGACCTTGATTGATACTTGCGAACAGTGGCTCGTAGAGGGTG
ACGAAGATTGCATTCTTGAGAGCCCAATTTTTCAAGGATATGTTTTTtTCtTCGTCTAGA
TATTCCCTATATGAGGAGGTAGGTCCTGGATTGCAGAGGAAGATAGTGGGAATTCCCCCT
TTAATTTGAATGGGCTTCCCGTACTTTGTGTTGCTTTGCCAGTCCCTCTGGGCCCCCATG
AATTCCTTGAAGTGCTTTAAATAATGCGGGTCTACGTCATCAATGACGTTGTACCACACA
TCATTACTGTACACCTTTGGGCTTAGGTCTAGATGTCCACATAAATAATTATGTGGGCCT
AGAGACCTGGCCCACATTGTTTTGCCTGTTCTGCTATCACCCTCAATGACAATACTTATG
GGTCTCCATGGCCGCGCAGCGGAAGATACGACGTTCTCGGCGACCCACTCGTCAAGTTCA
TCTGGAACTTGATTAAAAGAAGAAGAAAGAAATGGAGAAACATAAACTTCTAAAGGAGGA
CTAAAAATCCTATCTAAATTTGAACTTAAATTATGAAATTGTAAAATATAGTCCTTTGGG
GCCTTCTCTTTTAATATATTGAGGGCCTCGGATTTACTGCCTGAATTGAGTGCCTCGGCA
TATGCGTCGTTGGCAGATTGCTGACCTCCTCTAGCTGATCTGCTATCGATTTGGAAAACT
CCAAAATCAATGAAGTCTCCGTCTTTCTCCACGTAGGTCTTGACATCTGTTGAGCTCTTA
GCTGCCTGAATGTTCGGATGGAAATGTGCTGACCTGTTTGGGGATACCAGGTCGAAGAAC
CGTTGGTTCTTACATTGGTATTTGCCTTCGAATTGGATAAGCACATGGAGATGTGGTTCC
CCATTCTCGTGGAGTTCTCTGCAAACTTTGATGTATTTTTTATTTGTTGGGGTTTCTAGG
TTTTTTAATTGGGAAAGTGCTTCCTCTTTAGAGAGAGAACAATTGGGATATGTTAGGAAA
TAATTTTTGGCATATATTTTAAATAAACGAGGCATGTTGAAATGAATTGGTGTCCCTCAA
AGCTCTATGGCAATCGGTGTATCGGTGTCTTACTTATACCTGGACACCTAATGGCTATTT
GGTAATTTTGTAAAAGTACATTGCAATTCAAAATTCAAAATTCAAAAATCAAATCAATAA
AGCGGCCATCCGTATAATATT
>tomato 90d Rep1 (2).seq
ACCGGATGGCCGCGCCTTTTCTTTTTATGTGGTCCCCACGAGGGTTCCACAGACGTCACT
GTCAACCAATCAAATTGCATCCTCAAACGTTAGATAAGTGTTCATTTGTCTTTATATACT
TGGTCCCCAAGTAGTCTATCTTGCAATATGTGGGATCCACTTCTAAATGAATTTCCTGAA
TCTGTTCTCGGATTTCGTTGTATGTTAGCTATTAAATATTTGCAGTCcGTTGAGGAaaCT
TACGAGCCCAATACATTGGGCCACGATTTAATTAGGGATCTTATATCTGTTGTAAGGGCC
CGTGACTATGTCGAAGCGACCAGGCGATATAATCATTTCCACGCCCGCCTCGAAGGTTCG
CCGAAGGCTGAACTTCGACAGCCCATACAGCAGCCGTGCTGCTGTCCCCATTGTCCAAGG
CACAAACAAGCGACGATCATGGACGTACAGGCCCATGTACCGGAAGCCCAGAATATACAG
AATGTATCGAAGCCCTGATGTTCCTCGTGGATGTGAAGGCCCATGTAAAGTCCAGTCTTA
TGAGCAACGGGATGATATTAAGCATACTGGTATTGTTCGTTGTGTTAGTGATGTTACTCG
TGGATCTGGAATTACTCACAGAGTGGGTAAGAGGTTCTGTGTTAAATCGATATATTTTTT
AGGTAAAGTCTGGATGGATGAAAATATCAAGAAGCAGAATCACACTAATCAGGTCATGTT
CTTCTTGGTTCGTGATAGAAGGCCCTATGGAAACAGCCCAATGGATTTTGGACAGGTTTT
TAATATGTTCGATAATGAGCCCAGTACCGCAACTGTGAAGAATGATTCGCGGGATAGGTT
TCAAGTGATGAGGAAATTTCATGCTACAGTTATTGGTGGGCCCTCTGGAATGAAGGAACA
GGCATTAGTTAAGAGATTTTTTAGAATTAACAGTCATGTAACTTATAATCATCAGGAGGC
AGCCAAGTATGAGAACCATACTGAAAACGCCTTGTTATTGTATATGGCATGTACGCATGC
CTCTAATCCAGTGTATGCAACTATGAAAATACGCATCTATTTCTATGATTCAATATCAAA
TTAATAAAATTTATATTTTATATCATGAGTTGCTGTTACATTTATTGTGTTTTCAAGTAC
ATCATACAATACATGATCAACTGCTCTGATTACATTGTTAATTGAAATTACACCAAGACT
ATCTAAATACTTAAGAACTTGATATCTAAATACTCTTAAGAAACGACCAGTCTGAGGCTG
TAATGTCGTCCAAATTCGGAAGTTGAGAAAACATTTGTGAATCCCCAATGCCTTCCTGAT
GTTGTGGTTGAATCTTATCTGAATGGAAATGATGTCGTTGTTCATTAGAAATGGCCTCTG
GCTGTGTTCTGTTATCTTGAAATAGAGGGGATTGTTTATCTCCCAGATAAAAACGCCATT
CTCTGCTTGAGGAGCAGTGATGAGTTCCCCTGTGCGTGAATCCATGATTGTTGCAGTTGA
TGTGGAGGTAGTATGAGCAGCCACAGTCTAGGTCTACACGCTTACGCCTTATTGGTTTGT
TCTTGGCTATCTTGTGTTGGACCTTGATTGATACTTGCGAACAGTGGCTCGTAGAGGGTG
ACGAAGATTGCATTCTTGAGAGCCCAATTTTTCAAGGATATGTTTTTttCTtCGTCTAGA
TATTCCCTATATGAGGAGGTAGGTCCTGGATTGCAGAGGAAGATAGTGGGAATTCCCCCT
TTAATTTGAATGGGCTTCCCGTACTTTGTGTTGCTTTGCCAGTCCCTCTGGGCCCCCATG
AATTCCTTGAAGTGCTTTAAATAATGCGGGTCTACGTCATCAATGACGTTGTACCACACA
TCATTACTGTACACCTTTGGGCTTAGGTCTAGATGTCCACATAAATAATTATGTGGGCCT
AGAGACCTGGCCCACATTGTTTTGCCTGTTCTGCTATCACCCTCAATGACAATACTTATG
GGTCTCCATGGCCGCGCAGCGGAAGATACGACGTTCTCGGCGACCCACTCGTCAAGTTCA
TCTGGAACTTGATTAAAAGAAGAAGAAAGAAATGGAGAAACATAAACTTCTAAAGGAGGA
CTAAAAATCCTATCTAAATTTGAACTTAAATTATGAAATTGTAAAATATAGTCCTTTGGG
GCCTTCTCTTTTAATATATTGAGGGCCTCGGATTTACTGCCTGAATTGAGTGCCTCGGCA
TATGCGTCGTTGGCAGATTGCTGACCTCCTCTAGCTGATCTGCTATCGATTTGGAAAACT
CCAAAATCAATGAAGTCTCCGTCTTTCTCCACGTAGGTCTTGACATCTGTTGAGCTCTTA
GCTGCCTGAATGTTCGGATGGAAATGTGCTGACCTGTTTGGGGATACCAGGTCGAAGAAC
CGTTGGTTCTTACATTGGTATTTGCCTTCGAATTGGATAAGCACATGGAGATGTGGTTCC
CCATTCTCGTGGAGTTCTCTGCAAACTTTGATGTATTTTTTATTTGTTGGGGTTTCTAGG
TTTTTTAATTGGGAAAGTGCTTCCTCTTTAGAGAGAGAACAATTGGGATATGTTAGGAAA
TAATTTTTGGCATATATTTTAAATAAACGAGGCATGTTGAAATGAATTGGTGTCCCTCAA
AGCTCTATGGCAATCGGTGTATCGGTGTCTTACTTATACCTGGACACCTAATGGCTATTT
GGTAATTTTGTAAAAGTACATTGCAATTCAAAATTCAAAATTCAAAAATCAAATCAATAA
AGCGGCCATCCGTATAATATT
>tomato 90d Rep1 (3).seq
ACCGGATGGCCGCGCCTTTTCTTTTTATGTGGTCCCCACGAGGGTTCCACAGACGTCACT
GTCAACCAATCAAATTGCATCCTCAAACGTTAGATAAGTGTTCATTTGTCTTTATATACT
TGGTCCCCAAGTAGTCTATCTTGCAATATGTGGGATCCACTTCTAAATGAATTTCCTGAA
TCTGTTCACGGATTTCGTTGTATGTTAGCTATTAAATATTTGCaGTcCGTTGATGAAACT
TACGAGCCCAATACATTGGGCCACGATTTAATTAGGGATCTTATATCTGTTGTAAGGGCC
CGTGACTATGTCGAAGCGACCAGGCGATATAATCATTTCCACGCCCGCCTCGAAGGTTCG
CCGAAGGCTGAACTTCGACAGCCCATACAGCAGCCGTGCTGCTGTCCCCATTGTCCAAGG
CACAAACAAGCGACGATCATGGACGTACAGGCCCATGTACCGGAAGCCCAGAATATACAG
AATGTATCGAAGCCCTGATGTTCCTCGTGGATGTGAAGGCCCATGTAAAGTCCAGTCTTA
TGAGCAACGGGATGATATTAAGCATACTGGTATTGTTCGTTGTGTTAGTGATGTTACTCG
TGGATCTGGAATTACTCACAGAGTGGGTAAGAGGTTCTGTGTTAAATCGATATATTTTTT
AGGTAAAGTCTGGATGGATGAAAATATCAAGAAGCAGAATCACACTAATCAGGTCATGTT
CTTCTTGGTTCGTGATAGAAGGCCCTATGGAAACAGCCCAATGGATTTTGGACAGGTTTT
TAATATGTTCGATAATGAGCCCAGTACCGCAACTGTGAAGAATGATTCGCGGGATAGGTT
TCAAGTGATGAGGAAATTTCATGCTACAGTTATTGGTGGGCCCTCTGGAATGAAGGAACA
GGCATTAGTTAAGAGAtTTTTTAGAATTAACAGTCATGTAACTTATAATCATCAGGAGGC
AGCCAAGTATGAGAACCATACTGAAAACGCCTTGTTATTGTATATGGCATGTACGCATGC
CTCTAATCCAGTGTATGCAACTATGAAAATACGCATCTATTTCTATGATTCAATATCAAA
TTAATAAAATTTATATTTTATATCATGAGTTGCTGTTACATTTATTGTGTTTTCAAGTAC
ATCATACAATACATGATCAACTGCTCTGATTACATTGTTAATTGAAATTACACCAAGACT
ATCTAAATACTTAAGAACTTGATATCTAAATACTCTTAAGAAACGACCAGTCTGAGGCTG
TAATGTCGTCCAAATTCGGAAGTTGAGAAAACATTTGTGAATCCCCAATGCCTTCCTGAT
GTTGTGGTTGAATCTTATCTGAATGGAAATGATGTCGTTGTTCATTAGAAATGGCCTCTG
GCTGTGTTCTGTTATCTTGAAATAGAGGGGATTGTTTATCTCCCAGATAAAAACGCCATT
CTCTGCTTGAGGAGCAGTGATGAGTTCCCCTGTGCGTGAATCCATGATTGTTGCAGTTGA
TGTGGAGGTAGTATGAGCAGCCACAGTCTAGGTCTACACGCTTACGCCTTATTGGTTTGT
TCTTGGCTATCTTGTGTTGGACCTTGATTGATACTTGCGAACAGTGGCTCGTAGAGGGTG
ACGAAGATTGCATTCTTGAGAGCCCAATTTTTCAAGGATATGTTTTTTTCTTCGTCTAGa
tAttCCCTATATGAGGAGGTAGGTCCTGGATTGCAGAGGAAGATAGTGGGAATTCCCCCT
TTAATTTGAATGGGCTTCCCGTACTTTGTGTTGCTTTGCCAGTCCCTCTGGGCCCCCATG
AATTCCTTGAAGTGCTTTAAATAATGCGGGTCTACGTCATCAATGACGTTGTACCACACA
TCATTACTGTACACCTTTGGGCTTAGGTCTAGATGTCCACATAAATAATTATGTGGGCCT
AGAGACCTGGCCCACATTGTTTTGCCTGTTCTGCTATCACCCTCAATGACAATACTTATG
GGTCTCCATGGCCGCGCAGCGGAAGATACGACGTTCTCGGCGACCCACTCGTCAAGTTCA
TCTGGAACTTGATTAAAAGAAGAAGAAAGAAATGGAGAAACATAAACTTCTAAAGGAGGA
CTAAAAATCCTATCTAAATTTGAACTTAAATTATGAAATTGTAAAATATAGTCCTTTGGG
GCCTTCTCTTTTAATATATTGAGGGCCTCGGATTTACTGCCTGAATTGAGTGCCTCGGCA
TATGCGTCGTTGGCAGATTGCTGACCTCCTCTAGCTGATCTGCTATCGATTTGGAAAACT
CCAAAATCAATGAAGTCTCCGTCTTTCTCCACGTAGGTCTTGACATCTGTTGAGCTCTTA
GCTGCCTGAATGTTCGGATGGAAATGTGCTGACCTGTTTGGGGATACCAGGTCGAAGAAC
CGTTGGTTCTTACATTGGTATTTGCCTTCGAATTGGATAAGCACATGGAGATGTGGTTCC
CCATTCTCGTGGAGTTCTCTGCAAACTTTGATGTATTTTTTATTTGTTGGGGTTTCTAGG
TTTTTTAATTGGGAAAGTGCTTCCTCTTTAGAGAGAGAACAATTGGGATATGTTAGGAAA
TAATTTTTGGCATATATTTTAAATAAACGAGGCATGTTGAAATGAATTGGTGTCCCTCAA
AGCTCTATGGCAATCGGTGTATCGGTGTCTTACTTATACCTGGACACCTAATGGCTATTT
GGTAATTTTGTAAAAGTACATTGCAATTCAAAATTCAAAATTCAAAAATCAAATCAATAA
AGCGGCCATCCGTATAATATT
>tomato 90d Rep1 (4).seq
ACCGGATGGCCGCGCCTTTTCTTTTTATGTGGTCCCCACGAGGGTTCCACAGACGTCACT
GTCAACCAATCAAATTGCATCCTCAAACGTTAGATAAGTGTTCATTTGTCTTTATATACT
TGGTCCCCAAGTAGTCTATCTTGCAATATGTGGGATCCACTTCTAAATGAATTTCCTGAA
TCTGTTCACGGATTTCGTTGTATGTTAGCTATTAAATATTTGCaGTCCGTTGAGGAAACT
TACGAGCCCAATACATTGGGCCACGATTTAATTAGGGATCTTATATCTGTTGTAAGGGCC
CGTGACTATGTCGAAGCGACCAGGCGATATAATCATTTCCACGCCCGCCTCGAAGGTTCG
CCGAAGGCTGAACTTCGACAGCCCATACAGCAGCCGTGCTGCTGTCCCCATTGTCCAAGG
CACAAACAAGCGACGATCATGGACGTACAGGCCCATGTACCGGAAGCCCAGAATATACAG
AATGTATCGAAGCCCTGATGTTCCTCGTGGATGTGAAGGCCCATGTAAAGTCCAGTCTTA
TGAGCAACGGGATGATATTAAGCATACTGGTATTGTTCGTTGTGTTAGTGATGTTACTCG
TGGATCTGGAATTACTCACAGAGTGGGTAAGAGGTTCTGTGTTAAATCGATATATTTTTT
AGGTAAAGTCTGGATGGATGAAAATATCAAGAAGCAGAATCACACTAATCAGGTCATGTT
CTTCTTGGTTCGTGATAGAAGGCCCTATGGAAACAGCCCAATGGATTTTGGACAGGTTTT
TAATATGTTCGATAATGAGCCCAGTACCGCAACTGTGAAGAATGATTCGCGGGATAGGTT
TCAAGTGATGAGGAAATTTCATGCTACAGTTATTGGTGGGCCCTCTGGAATGAAGGAACA
GGCATTAGTTAAGAGATTTTTTAGAATTAACAGTCATGTAACTTATAATCATCAGGAGGC
AGCCAAGTATGAGAACCATACTGAAAACGCCTTGTTATTGTATATGGCATGTACGCATGC
CTCTAATCCAGTGTATGCAACTATGAAAATACGCATCTATTTCTATGATTCAATATCAAA
TTAATAAAATTTATATTTTATATCATGAGTTGCTGTTACATTTATTGTGTTTTCAAGTAC
ATCATACAATACATGATCAACTGCTCTGATTACATTGTTAATTGAAATTACACCAAGACT
ATCTAAATACTTAAGAACTTGATATCTAAATACTCTTAAGAAACGACCAGTCTGAGGCTG
TAATGTCGTCCAAATTCGGAAGTTGAGAAAACATTTGTGAATCCCCAATGCCTTCCTGAT
GTTGTGGTTGAATCTTATCTGAATGGAAATGATGTCGTTGTTCATTAGAAATGGCCTCTG
GCTGTGTTCTGTTATCTTGAAATAGAGGGGATTGTTTATCTCCCAGATAAAAACGCCATT
CTCTGCTTGAGGAGCAGTGATGAGTTCCCCTGTGCGTGAATCCATGATTGTTGCAGTTGA
TGTGGAGGTAGTATGAGCAGCCACAGTCTAGGTCTACACGCTTACGCCTTATTGGTTTGT
TCTTGGCTATCTTGTGTTGGACCTTGATTGATACTTGCGAACAGTGGCTCGTAGAGGGTG
ACGAAGATTGCATTCTTGAGAGCCCAATTTTTCAAGGATATGTTTTTTTCTTCGTCTAGA
TATTCCCTATATGAGGAGGTAGGTCCTGGATTGCAGAGGAAGATAGTGGGAATTCCCCCT
TTAATTTGAATGGGCTTCCCGTACTTTGTGTTGCTTTGCCAGTCCCTCTGGGCCCCCATG
AATTCCTTGAAGTGCTTTAAATAATGCGGGTCTACGTCATCAATGACGTTGTACCACACA
TCATTACTGTACACCTTTGGGCTTAGGTCTAGATGTCCACATAAATAATTATGTGGGCCT
AGAGACCTGGCCCACATTGTTTTGCCTGTTCTGCTATCACCCTCAATGACAATACTTATG
GGTCTCCATGGCCGCGCAGCGGAAGATACGACGTTCTCGGCGACCCACTCGTCAAGTTCA
TCTGGAACTTGATTAAAAGAAGAAGAAAGAAATGGAGAAACATAAACTTCTAAAGGAGGA
CTAAAAATCCTATCTAAATTTGAACTTAAATTATGAAATTGTAAAATATAGTCCTTTGGG
GCCTTCTCTTTTAATATATTGAGGGCCTCGGATTTACTGCCTGAATTGAGTGCCTCGGCA
TATGCGTCGTTGGCAGATTGCTGACCTCCTCTAGCTGATCTGCTATCGATTTGGAAAACT
CCAAAATCAATGAAGTCTCCGTCTTTCTCCACGTAGGTCTTGACATCTGTTGAGCTCTTA
GCTGCCTGAATGTTCGGATGGAAATGTGCTGACCTGTTTGGGGATACCAGGTCGAAGAAC
CGTTGGTTCTTACATTGGTATTTGCCTTCGAATTGGATAAGCACATGGAGATGTGGTTCC
CCATTCTCGTGGAGTTCTCTGCAAACTTTGATGTATTTTTTATTTGTTGGGGTTTCTAGG
TTTTTTAATTGGGAAAGTGCTTCCTCTTTAGAGAGAGAACAATTGGGATATGTTAGGAAA
TAATTTTTGGCATATATTTTAAATAAACGAGGCATGTTGAAATGAATTGGTGTCCCTCAA
AGCTCTATGGCAATCGGTGTATCGGTGTCTTACTTATACCTGGACACCTAATGGCTATTT
GGTAATTTTGTAAAAGTACATTGCAATTCAAAATTCAAAATTCAAAAATCAAATCAATAA
AGCGGCCATCCGTATAATATT
>tomato 90d Rep1 (5).seq
ACCGGATGGCCGCGCCTTTTCTTTTTATGTGGTCCCCACGAGGGTTCCACAGACGTCACT
GTCAACCAATCAAATTGCATCCTCAAACGTTAGATAAGTGTTCATTTGTCTTTATATACT
TGGTCCCCAAGTAGTCTATCTTGCAATATGTGGGATCCACTTCTAAATGAATTTCCTGAA
TCTGTTCACGGATTTCGTTGTATGTTAGCTATTAAATATTTGCAGTCCGTTGAGGAaaCT
TACGAGcCCAATACATTGGGCCACGATTTAATTAGGGATCTTATATCTGTTGTAAGGGCC
CGTGACTATGTCGAAGCGACCAGGCGATATAATCATTTCCACGCCCGCCTCGAAGGTTCG
CCGAAGGCTGAACTTCGACAGCCCATACAGCAGCCGTGCTGCTGTCCCCATTGTCCAAGG
CACAAACAAGCGACGATCATGGACGTACAGGCCCATGTACCGGAAGCCCAGAATATACAG
AATGTATCGAAGCCCTGATGTTCCTCGTGGATGTGAAGGCCCATGTAAAGTCCAGTCTTA
TGAGCAACGGGATGATATTAAGCATACTGGTATTGTTCGTTGTGTTAGTGATGTTACTCG
TGGATCTGGAATTACTCACAGAGTGGGTAAGAGGTTCTGTGTTAAATCGATATATTTTTT
AGGTAAAGTCTGGATGGATGAAAATATCAAGAAGCAGAATCACACTAATCAGGTCATGTT
CTTCTTGGTTCGTGATAGAAGGCCCTATGGAAACAGCCCAATGGATTTTGGACAGGTTTT
TAATATGTTCGATAATGAGCCCAGTACCGCAACTGTGAAGAATGATTCGCGGGATAGGTT
TCAAGTGATGAGGAAATTTCATGCTACAGTTATTGGTGGGCCCTCTGGAATGAAGGAACA
GGCATTAGTTAAGAGATTTTTTAGAATTAACAGTCATGTAACTTATAATCATCAGGAGGC
AGCCAAGTATGAGAACCATACTGAAAACGCCTTGTTATTGTATATGGCATGTACGCATGC
CTCTAATCCAGTGTATGCAACTATGAAAATACGCATCTATTTCTATGATTCAATATCAAA
TTAATAAAATTTATATTTTATATCATGAGTTGCTGTTACATTTATTGTGTTTTCAAGTAC
ATCATACAATACATGATCAACTGCTCTGATTACATTGTTAATTGAAATTACACCAAGACT
ATCTAAATACTTAAGAACTTGATATCTAAATACTCTTAAGAAACGACCAGTCTGAGGCTG
TAATGTCGTCCAAATTCGGAAGTTGAGAAAACATTTGTGAATCCCCAATGCCTTCCTGAT
GTTGTGGTTGAATCTTATCTGAATGGAAATGATGTCGTTGTTCATTAGAAATGGCCTCTG
GCTGTGTTCTGTTATCTTGAAATAGAGGGGATTGTTTATCTCCCAGATAAAAACGCCATT
CTCTGCTTGAGGAGCAGTGATGAGTTCCCCTGTGCGTGAATCCATGATTGTTGCAGTTGA
TGTGGAGGTAGTATGAGCAGCCACAGTCTAGGTCTACACGCTTACGCCTTATTGGTTTGT
TCTTGGCTATCTTGTGTTGGACCTTGATTGATACTTGCGAACAGTGGCTCGTAGAGGGTG
ACGAAGATTGCATTCTTGAGAGCCCAATTTTTCAAGGATATGTTTTTTtCTtCGTCTAGA
TATTCCCTATATGAGGAGGTAGGTCCTGGATTGCAGAGGAAGATAGTGGGAATTCCCCCT
TTAATTTGAATGGGCTTCCCGTACTTTGTGTTGCTTTGCCAGTCCCTCTGGGCCCCCATG
AATTCCTTGAAGTGCTTTAAATAATGCGGGTCTACGTCATCAATGACGTTGTACCACACA
TCATTACTGTACACCTTTGGGCTTAGGTCTAGATGTCCACATAAATAATTATGTGGGCCT
AGAGACCTGGCCCACATTGTTTTGCCTGTTCTGCTATCACCCTCAATGACAATACTTATG
GGTCTCCATGGCCGCGCAGCGGAAGATACGACGTTCTCGGCGACCCACTCGTCAAGTTCA
TCTGGAACTTGATTAAAAGAAGAAGAAAGAAATGGAGAAACATAAACTTCTAAAGGAGGA
CTAAAAATCCTATCTAAATTTGAACTTAAATTATGAAATTGTAAAATATAGTCCTTTGGG
GCCTTCTCTTTTAATATATTGAGGGCCTCGGATTTACTGCCTGAATTGAGTGCCTCGGCA
TATGCGTCGTTGGCAGATTGCTGACCTCCTCTAGCTGATCTGCTATCGATTTGGAAAACT
CCAAAATCAATGAAGTCTCCGTCTTTCTCCACGTAGGTCTTGACATCTGTTGAGCTCTTA
GCTGCCTGAATGTTCGGATGGAAATGTGCTGACCTGTTTGGGGATACCAGGTCGAAGAAC
CGTTGGTTCTTACATTGGTATTTGCCTTCGAATTGGATAAGCACATGGAGATGTGGTTCC
CCATTCTCGTGGAGTTCTCTGCAAACTTTGATGTATTTTTTATTTGTTGGGGTTTCTAGG
TTTTTTAATTGGGAAAGTGCTTCCTCTTTAGAGAGAGAACAATTGGGATATGTTAGGAAA
TAATTTTTGGCATATATTTTAAATAAACGAGGCATGTTGAAATGAATTGGTGTCCCTCAA
AGCTCTATGGCAATCGGTGTATCGGTGTCTTACTTATACCTGGACACCTAATGGCTATTT
GGTAATTTTGTAAAAGTACATTGCAATTCAAAATTCAAAATTCAAAAATCAAATCAATAA
AGCGGCCATCCGTATAATATT
>tomato 90d Rep1 (6).seq
ACCGGATGGCCGCGCCTTTTCTTTTTATGTGGTCCCCACGAGGGTTCCACAGACGTCACT
GTCAACCAATCAAATTGCATCCTCAAACGTTAGATAAGTGTTCATTTGTCTTTATATACT
TGGTCCCCAAGTAGTCTATCTTGCAATATGTGGGATCCACTTCTAAATGAATTTCCTGAA
TCTGTTCACGGATTTCGTTGTATGTTAGCTATTAAATATTTGCAGTCCGTTGAGGaaACT
TACGAGCCCAATACATTGGGCCACGATTTAATTAGGGATCTTATATCTGTTGTAAGGGCC
CGTGACTATGTCGAAGCGACCAGGCGATATAATCATTTCCACGCCCGCCTCGAAGGTTCG
CCGAAGGCTGAACTTCGACAGCCCATACAGCAGCCGTGCTGCTGTCCCCATTGTCCAAGG
CACAAACAAGCGACGATCATGGACGTACAGGCCCATGTACCGGAAGCCCAGAATATACAG
AATGTATCGAAGCCCTGATGTTCCTCGTGGATGTGAAGGCCCATGTAAAGTCCAGTCTTA
TGAGCAACGGGATGATATTAAGCATACTGGTATTGTTCGTTGTGTTAGTGATGTTACTCG
TGGATCTGGAATTACTCACAGAGTGGGTAAGAGGTTCTGTGTTAAATCGATATATTTTTT
AGGTAAAGTCTGGATGGATGAAAATATCAAGAAGCAGAATCACACTAATCAGGTCATGTT
CTTCTTGGTTCGTGATAGAAGGCCCTATGGAAACAGCCCAATGGATTTTGGACAGGTTTT
TAATATGTTCGATAATGAGCCCAGTACCGCAACTGTGAAGAATGATTCGCGGGATAGGTT
TCAAGTGATGAGGAAATTTCATGCTACAGTTATTGGTGGGCCCTCTGGAATGAAGGAACA
GGCATTAGTTAAGAGATTTTTTAGAATTAACAGTCATGTAACTTATAATCATCAGGAGGC
AGCCAAGTATGAGAACCATACTGAAAACGCCTTGTTATTGTATATGGCATGTACGCATGC
CTCTAATCCAGTGTATGCAACTATGAAAATACGCATCTATTTCTATGATTCAATATCAAA
TTAATAAAATTTATATTTTATATCATGAGTTGCTGTTACATTTATTGTGTTTTCAAGTAC
ATCATACAATACATGATCAACTGCTCTGATTACATTGTTAATTGAAATTACACCAAGACT
ATCTAAATACTTAAGAACTTGATATCTAAATACTCTTAAGAAACGACCAGTCTGAGGCTG
TAATGTCGTCCAAATTCGGAAGTTGAGAAAACATTTGTGAATCCCCAATGCCTTCCTGAT
GTTGTGGTTGAATCTTATCTGAATGGAAATGATGTCGTTGTTCATTAGAAATGGCCTCTG
GCTGTGTTCTGTTATCTTGAAATAGAGGGGATTGTTTATCTCCCAGATAAAAACGCCATT
CTCTGCTTGAGGAGCAGTGATGAGTTCCCCTGTGCGTGAATCCATGATTGTTGCAGTTGA
TGTGGAGGTAGTATGAGCAGCCACAGTCTAGGTCTACACGCTTACGCCTTATTGGTTTGT
TCTTGGCTATCTTGTGTTGGACCTTGATTGATACTTGCGAACAGTGGCTCGTAGAGGGTG
ACGAAGATTGCATTCTTGAGAGCCCAATTTTTCAAGGATATGTTTTTttCTTCGTCTAGA
TATTCCCTATATGATGAGGTAGGTCCTGGATTGCAGAGGAAGATAGTGGGAATTCCCCCT
TTAATTTGAATGGGCTTCCCGTACTTTGTGTTGCTTTGCCAGTCCCTCTGGGCCCCCATG
AATTCCTTGAAGTGCTTTAAATAATGCGGGTCTACGTCATCAATGACGTTGTACCACACA
TCATTACTGTACACCTTTGGGCTTAGGTCTAGATGTCCACATAAATAATTATGTGGGCCT
AGAGACCTGGCCCACATTGTTTTGCCTGTTCTGCTATCACCCTCAATGACAATACTTATG
GGTCTCCATGGCCGCGCAGCGGAAGATACGACGTTCTCGGCGACCCACTCGTCAAGTTCA
TCTGGAACTTGATTAAAAGAAGAAGAAAGAAATGGAGAAACATAAACTTCTAAAGGAGGA
CTAAAAATCCTATCTAAATTTGAACTTAAATTATGAAATTGTAAAATATAGTCCTTTGGG
GCCTTCTCTTTTAATATATTGAGGGCCTCGGATTTACTGCCTGAATTGAGTGCCTCGGCA
TATGCGTCGTTGGCAGATTGCTGACCTCCTCTAGCTGATCTGCTATCGATTTGGAAAACT
CCAAAATCAATGAAGTCTCCGTCTTTCTCCACGTAGGTCTTGACATCTGTTGAGCTCTTA
GCTGCCTGAATGTTCGGATGGAAATGTGCTGACCTGTTTGGGGATACCAGGTCGAAGAAC
CGTTGGTTCTTACATTGGTATTTGCCTTCGAATTGGATAAGCACATGGAGATGTGGTTCC
CCATTCTCGTGGAGTTCTCTGCAAACTTTGATGTATTTTTTATTTGTTGGGGTTTCTAGG
TTTTTTAATTGGGAAAGTGCTTCCTCTTTAGAGAGAGAACAATTGGGATATGTTAGGAAA
TAATTTTTGGCATATATTTTAAATAAACGAGGCATGTTGAAATGAATTGGTGTCCCTCAA
AGCTCTATGGCAATCGGTGTATCGGTGTCTTACTTATACCTGGACACCTAATGGCTATTT
GGTAATTTTGTAAAAGTACATTGCAATTCAAAATTCAAAATTCAAAAATCAAATCAATAA
AGCGGCCATCCGTATAATATT
>tomato 90d Rep1 (7).seq
ACCGGATGGCCGCGCCTTTTCTTTTTATGTGGTCCCCACGAGGGTTCCACAGACGTCACT
GTCAACCAATCAAATTGCATCCTCAAACGTTAGATAAGTGTTCATTTGTCTTTATATACT
TGGTCCCCAAGTAGTCTATCTTGCAATATGTGGGATCCACTTCTAAATGAATTTCCTGAA
TCTGTTCACGGATTTCGTTGTATGTTAGCTATTAAATATTTGCAGTCCGTTGAGGAAACT
TACGAGCCCAATACATTGGGCCACGATTTAATTAGGGATCTTATATCTGTTGTAAGGGCC
CGTGACTATGTCGAAGCGACCAGGCGATATAATCATTTCCACGCCCGCCTCGAAGGTTCG
CCGAAGGCTGAACTTCGACAGCCCATACAGCAGCCGTGCTGCTGTCCCCATTGTCCAAGG
CACAAACAAGCGACGATCATGGACGTACAGGCCCATGTACCGGAAGCCCAGAATATACAG
AATGTATCGAAGCCCTGATGTTCCTCGTGGATGTGAAGGCCCATGTAAAGTCCAGTCTTA
TGAGCAACGGGATGATATTAAGCATACTGGTATTGTTCGTTGTGTTAGTGATGTTACTCG
TGGATCTGGAATTACTCACAGAGTGGGTAAGAGGTTCTGTGTTAAATCGATATATTTTTT
AGGTAAAGTCTGGATGGATGAAAATATCAAGAAGCAGAATCACACTAATCAGGTCATGTT
CTTCTTGGTTCGTGATAGAAGGCCCTATGGAAACAGCCCAATGGATTTTGGACAGGTTTT
TAATATGTTCGATAATGAGCCCAGTACCGCAACTGTGAAGAATGATTCGCGGGATAGGTT
TCAAGTGATGAGGAAATTTCATGCTACAGTTATTGGTGGGCCCTCTGGAATGAAGGAACA
GGCATTAGTTAAGAGATTTTTTAGAATTAACAGTCATGTAACTTATAATCATCAGGAGGC
AGCCAAGTATGAGAACCATACTGAAAACGCCTTGTTATTGTATATGGCATGTACGCATGC
CTCTAATCCAGTGTATGCAACTATGAAAATACGCATCTATTTCTATGATTCAATATCAAA
TTAATAAAATTTATATTTTATATCATGAGTTGCTGTTACATTTATTGTGTTTTCAAGTAC
ATCATACAATACATGATCAACTGCTCTGATTACATTGTTAATTGAAATTACACCAAGACT
ATCTAAATACTTAAGAACTTGATATCTAAATACTCTTAAGAAACGACCAGTCTGAGGCTG
TAATGTCGTCCAAATTCGGAAGTTGAGAAAACATTTGTGAATCCCCAATGCCTTCCTGAT
GTTGTGGTTGAATCTTATCTGAATGGAAATGATGTCGTTGTTCATTAGAAATGGCCTCTG
GCTGTGTTCTGTTATCTTGAAATAGAGGGGATTGTTTATCTCCCAGATAAAAACGCCATT
CTCTGCTTGAGGAGCAGTGATGAGTTCCCCTGTGCGTGAATCCATGATTGTTGCAGTTGA
TGTGGAGGTAGTATGAGCAGCCACAGTCTAGGTCTACACGCTTACGCCTTATTGGTTTGT
TCTTGGCTATCTTGTGTTGGACCTTGATTGATACTTGCGAACAGTGGCTCGTAGAGGGTG
ACGAAGATTGCATTCTTGAGAGCCCAATTTTtCAAGGATATGTTTTTCTCTTCGTCTAGA
TATTCCCTATATGAGGAGGTAGGTCCTGGATTGCAGAGGAAGATAGTGGGAATTCCCCCT
TTAATTTGAATGGGCTTCCCGTACTTTGTGTTGCTTTGCCAGTCCCTCTGGGCCCCCATG
AATTCCTTGAAGTGCTTTAAATAATGCGGGTCTACGTCATCAATGACGTTGTACCACACA
TCATTACTGTACACCTTTGGGCTTAGGTCTAGATGTCCACATAAATAATTATGTGGGCCT
AGAGACCTGGCCCACATTGTTTTGCCTGTTCTGCTATCACCCTCAATGACAATACTTATG
GGTCTCCATGGCCGCGCAGCGGAAGATACGACGTTCTCGGCGACCCACTCGTCAAGTTCA
TCTGGAACTTGATTAAAAGAAGAAGAAAGAAATGGAGAAACATAAACTTCTAAAGGAGGA
CTAAAAATCCTATCTAAATTTGAACTTAAATTATGAAATTGTAAAATATAGTCCTTTGGG
GCCTTCTCTTTTAATATATTGAGGGCCTCGGATTTACTGCCTGAATTGAGTGCCTCGGCA
TATGCGTCGTTGGCAGATTGCTGACCTCCTCTAGCTGATCTGCTATCGATTTGGAAAACT
CCAAAATCAATGAAGTCTCCGTCTTTCTCCACGTAGGTCTTGACATCTGTTGAGCTCTTA
GCTGCCTGAATGTTCGGATGGAAATGTGCTGACCTGTTTGGGGATACCAGGTCGAAGAAC
CGTTGGTTCTTACATTGGTATTTGCCTTCGAATTGGATAAGCACATGGAGATGTGGTTCC
CCATTCTCGTGGAGTTCTCTGCAAACTTTGATGTATTTTTTATTTGTTGGGGTTTCTAGG
TTTTTTAATTGGGAAAGTGCTTCCTCTTTAGAGAGAGAACAATTGGGATATGTTAGGAAA
TAATTTTTGGCATATATTTTAAATAAACGAGGCATGTTGAAATGAATTGGTGTCCCTCAA
AGCTCTATGGCAATCGGTGTATCGGTGTCTTACTTATACCTGGACACCTAATGGCTATTT
GGTAATTTTGTAAAAGTACATTGCAATTCAAAATTCAAAATTCAAAAATCAAATCAATAA
AGCGGCCATCCGTATAATATT
>tomato 90d Rep1 (8).seq
ACCGGATGGCCGCGCCTTTTCTTTTTATGTGGTCCCCACGAGGGTTCCACAGACGTCACT
GTCAACCAATCAAATTGCATCCTCAAACGTTAGATAAGTGTTCATTTGTCTTTATATACT
TGGTCCCCAAGTAGTCTATCTTGCAATATGTGGGATCCACTTCTAAATGAATTTCCTGAA
TCTGTTCACGGATTTCGTTGTATGTTAGCTATTAAATATTTGCAGTCcGTTGAGGAAaCT
TACGAGCCCAATACATTGGGCCACGATTTAATTAGGGATCTTATATCTGTTGTAAGGGCC
CGTGACTATGTCGAAGCGACCAGGCGATATAATCATTTCCACGCCCGCCTCGAAGGTTCG
CCGAAGGCTGAACTTCGACAGCCCATACAGCAGCCGTGCTGCTGTCCCCATTGTCCAAGG
CACAAACAAGCGACGATCATGGACGTACAGGCCCATGTACCGGAAGCCCAGAATATACAG
AATGTATCGAAGCCCTGATGTTCCTCGTGGATGTGAAGGCCCATGTAAAGTCCAGTCTTA
TGAGCAACGGGATGATATTAAGCATACTGGTATTGTTCGTTGTGTTAGTGATGTTACTCG
TGGATCTGGAATTACTCACAGAGTGGGTAAGAGGTTCTGTGTTAAATCGATATATTTTTT
AGGTAAAGTCTGGATGGATGAAAATATCAAGAAGCAGAATCACACTAATCAGGTCATGTT
CTTCTTGGTTCGTGATAGAAGGCCCTATGGAAACAGCCCAATGGATTTTGGACAGGTTTT
TAATATGTTCGATAATGAGCCCAGTACCGCAACTGTGAAGAATGATTCGCGGGATAGGTT
TCAAGTGATGAGGAAATTTCATGCTACAGTTATTGGTGGGCCCTCTGGAATGAAGGAACA
GGCATTAGTTAAGAGATTTTTTAGAATTAACAGTCATGTAACTTATAATCATCAGGAGGC
AGCCAAGTATGAGAACCATACTGAAAACGCCTTGTTATTGTATATGGCATGTACGCATGC
CTCTAATCCAGTGTATGCAACTATGAAAATACGCATCTATTTCTATGATTCAATATCAAA
TTAATAAAATTTATATTTTATATCATGAGTTGCTGTTACATTTATTGTGTTTTCAAGTAC
ATCATACAATACATGATCAACTGCTCTGATTACATTGTTAATTGAAATTACACCAAGACT
ATCTAAATACTTAAGAACTTGATATCTAAATACTCTTAAGAAACGACCAGTCTGAGGCTG
TAATGTCGTCCAAATTCGGAAGTTGAGAAAACATTTGTGAATCCCCAATGCCTTCCTGAT
GTTGTGGTTGAATCTTATCTGAATGGAAATGATGTCGTTGTTCATTAGAAATGGCCTCTG
GCTGTGTTCTGTTATCTTGAAATAGAGGGGATTGTTTATCTCCCAGATAAAAACGCCATT
CTCTGCTTGAGGAGCAGTGATGAGTTCCCCTGTGCGTGAATCCATGATTGTTGCAGTTGA
TGTGGAGGTAGTATGAGCAGCCACAGTCTAGGTCTACACGCTTACGCCTTATTGGTTTGT
TCTTGGCTATCTTGTGTTGGACCTTGATTGATACTTGCGAACAGTGGCTCGTAGAGGGTG
ACGAAGATTGCATTCTTGAGAGCCCAATTTTTCAAGGATATGTTTTTTTCTTCGTCTAGA
TATTCCCTATATGAGGAGGTAGGTCCTGGATTGCAGAGGAAGATAGTGGGAATTCCCCCT
TTAATTTGAATGGGCTTCCCGTACTTTGTGTTGCTTTGCCAGTCCCTCTGGGCCCCCATG
AATTCCTTGAAGTGCTTTAAATAATGCGGGTCTACGTCATCAATGACGTTGTACCACACA
TCATTACTGTACACCTTTGGGCTTAGGTCTAGATGTCCACATAAATAATTATGTGGGCCT
AGAGACCTGGCCCACATTGTTTTGCCTGTTCTGCTATCACCCTCAATGACAATACTTATG
GGTCTCCATGGCCGCGCAGCGGAAGATACGACGTTCTCGGCGACCCACTCGTCAAGTTCA
TCTGGAACTTGATTAAAAGAAGAAGAAAGAAATGGAGAAACATAAACTTCTAAAGGAGGA
CTAAAAATCCTATCTAAATTTGAACTTAAATTATGAAATTGTAAAATATAGTCCTTTGGG
GCCTTCTCTTTTAATATATTGAGGGCCTCGGATTTACTGCCTGAATTGAGTGCCTCGGCA
TATGCGTCGTTGGCAGATTGCTGACCTCCTCTAGCTGATCTGCTATCGATTTGGAAAACT
CCAAAATCAATGAAGTCTCCGTCTTTCTCCACGTAGGTCTTGACATCTGTTGAGCTCTTA
GCTGCCTGAATGTTCGGATGGAAATGTGCTGACCTGTTTGGGGATACCAGGTCGAAGAAC
CGTTGGTTCTTACATTGGTATTTGCCTTCGAATTGGATAAGCACATGGAGATGTGGTTCC
CCATTCTCGTGGAGTTCTCTGCAAACTTTGATGTATTTTTTATTTGTTGGGGTTTCTAGG
TTTTTTAATTGGGAAAGTGCTTCCTCTTTAGAGAGAGAACAATTGGGATATGTTAGGAAA
TAATTTTTGGCATATATTTTAAATAAACGAGGCATGTTGAAATGAATTGGTGTCCCTCAA
AGCTCTATGGCAATCGGTGTATCGGTGTCTTACTTATACCTGGACACCTAATGGCTATTT
GGTAATTTTGTAAAAGTACATTGCAATTCAAAATTCAAAATTCAAAAATCAAATCAATAA
AGCGGCCATCCGTATAATATT
>tomato 90d Rep1 (9).seq
ACCGGATGGCCGCGCCTTTTCTTTTTATGTGGTCCCCACGAGGGTTCCACAGACGTCACT
GTCAACCAATCAAATTGCATCCTCAAACGTTAGATAAGTGTTCATTTGTCTTTATATACT
TGGTCCCCAAGTAGTCTATCTTGCAATATGTGGGATCCACTTCTAAATGAATTTCCTGAA
TCTGTTCACGGATTTCGTTGTATGTTAGCTATTAAATATTTGCaGTCCGTTGAGGAAACT
TACGAGCCCAATACATTGGGCCACGATTTAATTAGGGATCTTATATCTGTTGTAAGGGCC
CGTGACTATGTCGAAGCGACCAGGCGATATAATCATTTCCACGCCCGCCTCGAAGGTTCG
CCGAAGGCTGAACTTCGACAGCCCATACAGCAGCCGTGCTGCTGTCCCCATTGTCCAAGG
CACAAACAAGCGACGATCATGGACGTACAGGCCCATGTACCGGAAGCCCAGAATATACAG
AATGTATCGAAGCCCTGATGTTCCTCGTGGATGTGAAGGCCCATGTAAAGTCCAGTCTTA
TGAGCAACGGGATGATATTAAGCATACTGGTATTGTTCGTTGTGTTAGTGATGTTACTCG
TGGATCTGGAATTACTCACAGAGTGGGTAAGAGGTTCTGTGTTAAATCGATATATTTTTT
AGGTAAAGTCTGGATGGATGAAAATATCAAGAAGCAGAATCACACTAATCAGGTCATGTT
CTTCTTGGTTCGTGATAGAAGGCCCTATGGAAACAGCCCAATGGATTTTGGACAGGTTTT
TAATATGTTCGATAATGAGCCCAGTACCGCAACTGTGAAGAATGATTCGCGGGATAGGTT
TCAAGTGATGAGGAAATTTCATGCTACAGTTATTGGTGGGCCCTCTGGAATGAAGGAACA
GGCATTAGTTAAGAGATTTTTTAGAATTAACAGTCATGTAACTTATAATCATCAGGAGGC
AGCCAAGTATGAGAACCATACTGAAAACGCCTTGTTATTGTATATGGCATGTACGCATGC
CTCTAATCCAGTGTATGCAACTATGAAAATACGCATCTATTTCTATGATTCAATATCAAA
TTAATAAAATTTATATTTTATATCATGAGTTGCTGTTACATTTATTGTGTTTTCAAGTAC
ATCATACAATACATGATCAACTGCTCTGATTACATTGTTAATTGAAATTACACCAAGACT
ATCTAAATACTTAAGAACTTAATATCTAAATACTCTTAAGAAACGACCAGTCTGAGGCTG
TAATGTCGTCCAAATTCGGAAGTTGAGAAAACATTTGTGAATCCCCAATGCCTTCCTGAT
GTTGTGGTTGAATCTTATCTGAATGGAAATGATGTCGTTGTTCATTAGAAATGGCCTCTG
GCTGTGTTCTGTTATCTTGAAATAGAGGGGATTGTTTATCTCCCAGATAAAAACGCCATT
CTCTGCTTGAGGAGCAGTGATGAGTTCCCCTGTGCGTGAATCCATGATTGTTGCAGTTGA
TGTGGAGGTAGTATGAGCAGCCACAGTCTAGGTCTACACGCTTACGCCTTATTGGTTTGT
TCTTGGCTATCTTGTGTTGGACCTTGATTGATACTTGCGAACAGTGGCTCGTAGAGGGTG
ACGAAGATTGCATTCTTGAGAGCCCAATTTTTCAAGGATATGTTTTTTTCTTCGTCTAGA
TATTCCCTATATGAGGAGGTAGGTCCTGGATTGCAGAGGAAGATAGTGGGAATTCCCCCT
TTAATTTGAATGGGCTTCCCGTACTTTGTGTTGCTTTGCCAGTCCCTCTGGGCCCCCATG
AATTCCTTGAAGTGCTTTAAATAATGCGGGTCTACGTCATCAATGACGTTGTACCACACA
TCATTACTGTACACCTTTGGGCTTAGGTCTAGATGTCCACATAAATAATTATGTGGGCCT
AGAGACCTGGCCCACATTGTTTTGCCTGTTCTGCTATCACCCTCAATGACAATACTTATG
GGTCTCCATGGCCGCGCAGCGGAAGATACGACGTTCTCGGCGACCCACTCGTCAAGTTCA
TCTGGAACTTGATTAAAAGAAGAAGAAAGAAATGGAGAAACATAAACTTCTAAAGGAGGA
CTAAAAATCCTATCTAAATTTGAACTTAAATTATGAAATTGTAAAATATAGTCCTTTGGG
GCCTTCTCTTTTAATATATTGAGGGCCTCGGATTTACTGCCTGAATTGAGTGCCTCGGCA
TATGCGTCGTTGGCAGATTGCTGACCTCCTCTAGCTGATCTGCTATCGATTTGGAAAACT
CCAAAATCAATGAAGTCTCCGTCTTTCTCCACGTAGGTCTTGACATCTGTTGAGCTCTTA
GCTGCCTGAATGTTCGGATGGAAATGTGCTGACCTGTTTGGGGATACCAGGTCGAAGAAC
CGTTGGTTCTTACATTGGTATTTGCCTTCGAATTGGATAAGCACATGGAGATGTGGTTCC
CCATTCTCGTTGAGTTCTCTGCAAACTTTGATGTATTTTTTATTTGTTGGGGTTTCTAGG
TTTTTTAATTGGGAAAGTGCTTCCTCTTTAGAGAGAGAACAATTGGGATATGTTAGGAAA
TAATTTTTGGCATATATTTTAAATAAACGAGGCATGTTGAAATGAATTGGTGTCCCTCAA
AGCTCTATGGCAATCGGTGTATCGGTGTCTTACTTATACCTGGACACCTAATGGCTATTT
GGTAATTTTGTAAAAGTACATTGCAATTCAAAATTCAAAATTCAAAAATCAAATCAATAA
AGCGGCCATCCGTATAATATT
>tomato 90d Rep1 (10).seq
ACCGGATGGCCGCGCCTTTTCTTTTTATGTGGTCCCCACGAGGGTTCCACAGACGTCACT
GTCAACCAATCAAATTGCATCCTCAAACGTTAGATAAGTGTTCATTTGTCTTTATATACT
TGGTCCCCAAGTAGTCTATCTTGCAATATGTGGGATCCACTTCTAAATGAATTTCCTGAA
TCTGTTCACGGATTTCGTTGTATGTTAGCTATTAAATATTTGCAGTCCGTTGAGGAAACT
TACGAGCCCAATACATTGGGCCACGATTTAATTAGGGATCTTATATCTGTTGTAAGGGCC
CGTGACTATGTCGAAGCGACCAGGCGATATAATCATTTCCACGCCCGCCTCGAAGGTTCG
CCGAAGGCTGAACTTCGACAGCCCATACAGCAGCCGTGCTGCTGTCCCCATTGTCCAAGG
CACAAACAAGCGACGATCATGGACGTACAGGCCCATGTACCGGAAGCCCAGAATATACAG
AATGTATCGAAGCCCTGATGTTCCTCGTGGATGTGAAGGCCCATGTAAAGTCCAGTCTTA
TGAGCAACGGGATGATATTAAGCATACTGGTATTGTTCGTTGTGTTAGTGATGTTACTCG
TGGATCTGGAATTACTCACAGAGTGGGTAAGAGGTTCTGTGTTAAATCGATATATTTTTT
AGGTAAAGTCTGGATGGATGAAAATATCAAGAAGCAGAATCACACTAATCAGGTCATGTT
CTTCTTGGTTCGTGATAGAAGGCCCTATGGAAACAGCCCAATGGATTTTGGACAGGTTTT
TAATATGTTCGATAATGAGCCCAGTACCGCAACTGTGAAGAATGATTCGCGGGATAGGTT
TCAAGTGATGAGGAAATTTCATGCTACAGTTATTGGTGGGCCCTCTGGAATGAAGGAACA
GGCATTAGTTAAGAGATTTTTTAGAATTAACAGTCATGTAACTTATAATCATCAGGAGGC
AGCCAAGTATGAGAACCATACTGAAAACGCCTTGTTATTGTATATGGCATGTACGCATGC
CTCTAATCCAGTGTATGCAACTATGAAAATACGCATCTATTTCTATGATTCAATATCAAA
TTAATAAAATTTATATTTTATATCATGAGTTGCTGTTACATTTATTGTGTTTTCAAGTAC
ATCATACAATACATGATCAACTGCTCTGATTACATTGTTAATTGAAATTACACCAAGACT
ATCTAAATACTTAAGAACTTGATATCTAAATACTCTTAAGAAACGACCAGTCTGAGGCTG
TAATGTCGTCCAAATTCGGAAGTTGAGAAAACATTTGTGAATCCCCAATGCCTTCCTGAT
GTTGTGGTTGAATCTTATCTGAATGGAAATGATGTCGTTGTTCATTAGAAATGGCCTCTG
GCTGTGTTCTGTTATCTTGAAATAGAGGGGATTGTTTATCTCCCAGATAAAAACGCCATT
CTCTGCTTGAGGAGCAGTGATGAGTTCCCCTGTGCGTGAATCCATGATTGTTGCAGTTGA
TGTGGAGGTAGTATGAGCAGCCACAGTCTAGGTCTACACGCTTACGCCTTATTGGTTTGT
TCTTGGCTATCTTGTGTTGGACCTTGATTGATACTTGCGAACAGTGGCTCGTAGAGGGTG
ACGAAGATTGCATTCTTGAGAGCCCAATTTTTCAAGGATATGTTTTTTtCTTCGTCTAGA
TATTCCCTATATGAGGAGGTAGGTCCTGGATTGCAGAGGAAGATAGTGGGAATTCCCCCT
TTAATTTGAATGGGCTTCCCGTACTTTGTGTTGCTTTGCCAGTCCCTCTGGGCCCCCATG
AATTCCTTGAAGTGCTTTAAATAATGCGGGTCTACGTCATCAATGACGTTGTACCACACA
TCATTACTGTACACCTTTGGGCTTAGGTCTAGATGTCCACATAAATAATTATGTGGGCCT
AGAGACCTGGCCCACATTGTTTTGCCTGTTCTGCTATCACCCTCAATGACAATACTTATG
GGTCTCCATGGCCGCGCAGCGGAAGATACGACGTTCTCGGCGACCCACTCGTCAAGTTCA
TCTGGAACTTGATTAAAAGAAGAAGAAAGAAATGGAGAAACATAAACTTTTAAAGGAGGA
CTAAAAATCCTATCTAAATTTGAACTTAAATTATGAAATTGTAAAATATAGTCCTTTGGG
GCCTTCTCTTTTAATATATTGAGGGCCTCGGATTTACTGCCTGAATTGAGTGCCTCGGCA
TATGCGTCGTTGGCAGATTGCTGACCTCCTCTAGCTGATCTGCTATCGATTTGGAAAACT
CCAAAATCAATGAAGTCTCCGTCTTTCTCCACGTAGGTCTTGACATCTGTTGAGCTCTTA
GCTGCCTGAATGTTCGGATGGAAATGTGCTGACCTGTTTGGGGATACCAGGTCGAAGAAC
CGTTGGTTCTTACATTGGTATTTGCCTTCGAATTGGATAAGCACATGGAGATGTGGTTCC
CCATTCTCGTGGAGTTCTCTGCAAACTTTGATGTATTTTTTATTTGTTGGGGTTTCTAGG
TTTTTTAATTGGGAAAGTGCTTCCTCTTTAGAGAGAGAACAATTGGGATATGTTAGGAAA
TAATTTTTGGCATATATTTTAAATAAACGAGGCATGTTGAAATGAATTGGTGTCCCTCAA
AGCTCTATGGCAATCGGTGTATCGGTGTCTTACTTATACCTGGACACCTAATGGCTATTT
GGTAATTTTGTAAAAGTACATTGCAATTCAAAATTCAAAATTCAAAAATCAAATCAATAA
AGCGGCCATCCGTATAATATT
>tomato 90d Rep1 (11).seq
ACCGGATGGCCGCGCCTTTTCTTTTTATGTGGTCCCCACGAGGGTTCCACAGACGTCACT
GTCAACCAATCAAATTGCATCCTCAAACGTTAGATAAGTGTTCATTTGTCTTTATATACT
TGGTCCCCAAGTAGTCTATCTTGCAATATGTGGGATCCACTTCTAAATGAATTTCCTGAA
TCTGTTCACGGATTTCGTTGTATGTTAGCTATTAAATATTTGCAGTCcGTTGAGGAAACT
TACGAGCCCAATACATTGGGCCACGATTTAATTAGGGATCTTATATCTGTTGTAAGGGCC
CGTGACTATGTCGAAGCGACCAGGCGATATAATCATTTCCACGCCCGCCTCGAAGGTTCG
CCGAAGGCTGAACTTCGACAGCCCATACAGCAGCCGTGCTGCTGTCCCCATTGTCCAAGG
CACAAACAAGCGACGATCATGGACGTACAGGCCCATGTACCGGAAGCCCAGAATATACAG
AATGTATCGAAGCCCTGATGTTCCTCGTGGATGTGAAGGCCCATGTAAAGTCCAGTCTTA
TGAGCAACGGGATGATATTAAGCATACTGGTATTGTTCGTTGTGTTAGTGATGTTACTCG
TGGATCTGGAATTACTCACAGAGTGGGTAAGAGGTTCTGTGTTAAATCGATATATTTTTT
AGGTAAAGTCTGGATGGATGAAAATATCAAGAAGCAGAATCACACTAATCAGGTCATGTT
CTTCTTGGTTCGTGATAGAAGGCCCTATGGAAACAGCCCAATGGATTTTGGACAGGTTTT
TAATATGTTCGATAATGAGCCCAGTACCGCAACTGTGAAGAATGATTCGCGGGATAGGTT
TCAAGTGATGAGGAAATTTCATGCTACAGTTATTGGTGGGCCCTCTGGAATGAAGGAACA
GGCATTAGTTAAGAGATTTTTTAGAATTAACAGTCATGTAACTTATAATCATCAGGAGGC
AGCCAAGTATGAGAACCATACTGAAAACGCCTTGTTATTGTATATGGCATGTACGCATGC
CTCTAATCCAGTGTATGCAACTATGAAAATACGCATCTATTTCTATGATTCAATATCAAA
TTAATAAAATTTATATTTTATATCATGAGTTGCTGTTACATTTATTGTGTTTTCAAGTAC
ATCATACAATACATGATCAACTGCTCTGATTACATTGTTAATTGAAATTACACCAAGACT
ATCTAAATACTTAAGAACTTGATATCTAAATACTCTTAAGAAACGACCAGTCTGAGGCTG
TAATGTCGTCCAAATTCGGAAGTTGAGAAAACATTTGTGAATCCCCAATGCCTTCCTGAT
GTTGTGGTTGAATCTTATCTGAATGGAAATGATGTCGTTGTTCATTAGAAATGGCCTCTG
GCTGTGTTCTGTTATCTTGAAATAGAGGGGATTGTTTATCTCCCAGATAAAAACGCCATT
CTCTGCTTGAGGAGCAGTGATGAGTTCCCCTGTGCGTGAATCCATGATTGTTGCAGTTGA
TGTGGAGGTAGTATGAGCAGCCACAGTCTAGGTCTACACGCTTACGCCTTATTGGTTTGT
TCTTGGCTATCTTGTGTTGGACCTTGATTGATACTTGCGAACAGTGGCTCGTAGAGGGTG
ACGAAGATTGCATTCTTGAGAGCCCAATTTTTCAAGGATATGTTTTTTTCTTCGTCTAGA
TATTCCCTATATGAGGAGGTAGGTCCTGGATTGCAGAGGAAGATAGTGGGAATTCCCCCT
TTAATTTGAATGGGCTTCCCGTACTTTGTGTTGCTTTGCCAGTCCCTCTGGGCCCCCATG
AATTCCTTGAAGTGCTTTAAATAATGCGGGTCTACGTCATCAATGACGTTGTACCACACA
TCATTACTGTACACCTTTGGGCTTAGGTCTAGATGTCCACATAAATAATTATGTGGGCCT
AGAGACCTGGCCCACATTGTTTTGCCTGTTCTGCTATCACCCTCAATGACAATACTTATG
GGTCTCCATGGCCGCGCAGCGGAAGATACGACGTTCTCGGCGACCCACTCGTCAAGTTCA
TCTGGAACTTGATTAAAAGAAGAAGAAAGAAATGGAGAAACATAAACTTCTAAAGGAGGA
CTAAAAATCCTATCTAAATTTGAACTTAAATTATGAAATTGTAAAATATAGTCCTTTGGG
GCCTTCTCTTTTAATATATTGAGGGCCTCGGATTTACTGCCTGAATTGAGTGCCTCGGCA
TATGCGTCGTTGGCAGATTGCTGATCTCCTCTAGCTGATCTGCTATCGATTTGGAAAACT
CCAAAATCAATGAAGTCTCCGTCTTTCTCCACGTAGGTCTTGACATCTGTTGAGCTCTTA
GCTGCCTGAATGTTCGGATGGAAATGTGCTGACCTGTTTGGGGATACCAGGTCGAAGAAC
CGTTGGTTCTTACATTGGTATTTGCCTTCGAATTGGATAAGCACATGGAGATGTGGTTCC
CCATTCTCGTGGAGTTCTCTGCAAACTTTGATGTATTTTTTATTTGTTGGGGTTTCTAGG
TTTTTTAATTGGGAAAGTGCTTCCTCTTTAGAGAGAGAACAATTGGGATATGTTAGGAAA
TAATTTTTGGCATATATTTTAAATAAACGAGGCATGTTGAAATGAATTGGTGTCCCTCAA
AGCTCTATGGCAATCGGTGTATCGGTGTCTTACTTATACCTGGACACCTAATGGCTATTT
GGTAATTTTGTAAAAGTACATTGCAATTCAAAATTCAAAATTCAAAAATCAAATCAATAA
AGCGGCCATCCGTATAATATT
>tomato 90d Rep1 (12).seq
ACCGGATGGCCGCGCCTTTTCTTTTTATGTGGTCCCCACGAGGGTTCCACAGACGTCACT
GTCAACCAATCAAATTGCATCCTCAAACGTTAGATAAGTGTTCATTTGTCTTTATATACT
TGGTCCCCAAGTAGTCTATCTTGCAATATGTGGGATCCACTTCTAAATGAATTTCCTGAA
TCTGTTCACGGATTTCGTTGTATGTTAGCTATTAAATATTTGCAGTCCGTTGAGGAAaCT
TACGAGCCCAATACATTGGGCCACGATTTAATTAGGGATCTTATATCTGTTGTAAGGGCC
CGTGACTATGTCGAAGCGACCAGGCGATATAATCATTTCCACGCCCGCCTCGAAGGTTCG
CCGAAGGCTGAACTTCGACAGCCCATACAGCAGCCGTGCTGCTGTCCCCATTGTCCAAGG
CACAAACAAGCGACGATCATGGACGTACAGGCCCATGTACCGGAAGCCCAGAATATACAG
AATGTATCGAAGCCCTGATGTTCCTCGTGGATGTGAAGGCCCATGTAAAGTCCAGTCTTA
TGAGCAACGGGATGATATTAAGCATACTGGTATTGTTCGTTGTGTTAGTGATGTTACTCG
TGGATCTGGAATTACTCACAGAGTGGGTAAGAGGTTCTGTGTTAAATCGATATATTTTTT
AGGTAAAGTCTGGATGGATGAAAATATCAAGAAGCAGAATCACACTAATCAGGTCATGTT
CTTCTTGGTTCGTGATAGAAGGCCCTATGGAAACAGCCCAATGGATTTTGGACAGGTTTT
TAATATGTTCGATAATGAGCCCAGTACCGCAACTGTGAAGAATGATTCGCGGGATAGGTT
TCAAGTGATGAGGAAATTTCATGCTACAGTTATTGGTGGGCCCTCTGGAATGAAGGAACA
GGCATTAGTTAAGAGATTTTTTAGAATTAACAGTCATGTAACTTATAATCATCAGGAGGC
AGCCAAGTATGAGAACCATACTGAAAACGCCTTGTTATTGTATATGGCATGTACGCATGC
CTCTAATCCAGTGTATGCAACTATGAAAATACGCATCTATTTCTATGATTCAATATCAAA
TTAATAAAATTTATATTTTATATCATGAGTTGCTGTTACATTTATTGTGTTTTCAAGTAC
ATCATACAATACATGATCAACTGCTCTGATTACATTGTTAATTGAAATTACACCAAGACT
ATCTAAATACTTAAGAACTTGATATCTAAATACTCTTAAGAAACGACCAGTCTGAGGCTG
TAATGTCGTCCAAATTCGGAAGTTGAGAAAACATTTGTGAATCCCCAATGCCTTCCTGAT
GTTGTGGTTGAATCTTATCTGAATGGAAATGATGTCGTTGTTCATTAGAAATGGCCTCTG
GCTGTGTTCTGTTATCTTGAAATAGAGGGGATTGTTTATCTCCCAGATAAAAACGCCATT
CTCTGCTTGAGGAGCAGTGATGAGTTCCCCTGTGCGTGAATCCATGATTGTTGCAGTTGA
TGTGGAGGTAGTATGAGCAGCCACAGTCTAGGTCTACACGCTTACGCCTTATTGGTTTGT
TCTTGGCTATCTTGTGTTGGACCTTGATTGATACTTGCGAACAGTGGCTCGTAGAGGGTG
ACGAAGATTGCATTCTTGAGAGCCCAATTTTTCAAGGATATGTTTTTttCTtCGTCTAGA
TATTCCCTATATGAGGAGGTAGGTCCTGGATTGCAGAGGAAGATAGTGGGAATTCCCCCT
TTAATTTGAATGGGCTTCCCGTACTTTGTGTTGCTTTGCCAGTCCCTCTGGGCCCCCATG
AATTCCTTGAAGTGCTTTAAATAATGCGGGTCTACGTCATCAATGACGTTGTACCACACA
TCATTACTGTACACCTTTGGGCTTAGGTCTAGATGTCCACATAAATAATTATGTGGGCCT
AGAGACCTGGCCCACATTGTTTTGCCTGTTCTGCTATCACCCTCAATGACAATACTTATG
GGTCTCCATGGCCGCGCAGCGGAAGATACGACGTTCTCGGCGACCCACTCGTCAAGTTCA
TCTGGAACTTGATTAAAAGAAGAAGAAAGAAATGGAGAAACATAAACTTCTAAAGGAGGA
CTAAAAATCCTATCTAAATTTGAACTTAAATTATGAAATTGTAAAATATAGTCCTTTGGG
GCCTTCTCTTTTAATATATTGAGGGCCTCGGATTTACTGCCTGAATTGAGTGCCTCGGCA
TATGCGTCGTTGGCAGATTGCTGACCTCCTCTAGCTGATCTGCTATCGATTTGGAAAACT
CCAAAATCAATGAAGTCTCCGTCTTTCTCCACGTAGGTCTTGACATCTGTTGAGCTCTTA
GCTGCCTGAATGTTCGGATGGAAATGTGCTGACCTGTTTGGGGATACCAGGTCGAAGAAC
CGTTGGTTCTTACATTGGTATTTGCCTTCGAATTGGATAAGCACATGGAGATGTGGTTCC
CCATTCTCGTGGAGTTCTCTGCAAACTTTGATGTATTTTTTATTTGTTGGGGTTTCTAGG
TTTTTTAATTGGGAAAGTGCTTCCTCTTTAGAGAGAGAACAATTGGGATATGTTAGGAAA
TAATTTTTGGCATATATTTTAAATAAACGAGGCATGTTGAAATGAATTGGTGTCCCTCAA
AGCTCTATGGCAATCGGTGTATCGGTGTCTTACTTATACCTGGACACCTAATGGCTATTT
GGTAATTTTGTAAAAGTACATTGCAATTCAAAATTCAAAATTCAAAAATCAAATCAATAA
AGCGGCCATCCGTATAATATT
>tomato 90d Rep1 (13).seq
ACCGGATGGCCGCGCCTTTTCTTTTTATGTGGTCCCCACGAGGGTTCCACAGACGTCACT
GTCAACCAATCAAATTGCATCCTCAAACGTTAGATAAGTGTTCATTTGTCTTTATATACT
TGGTCCCCAAGTAGTCTATCTTGCAATATGTGGGATCCACTTCTAAATGAATTTCCTGAA
TCTGTTCACGGATTTCGTTGTATGTTAGCTATTAAATATTTGCAGTCCGTTGGAGAGACT
TACGAGCCCAATACATTGGGCCACGATTTAATTAGGGATCTTATATCTGTTGTAAGGGCC
CGTGACTATGTCGAAGCGACCAGGCGATATAATCATTTCCACGCCCGCCTCGAAGGTTCG
CCGAAGGCTGAACTTCGACAGCCCATACAGCAGCCGTGCTGCTGTCCCCATTGTCCAAGG
CACAAACAAGCGACGATCATGGACGTACAGGCCCATGTACCGGAAGCCCAGAATATACAG
AATGTATCGAAGCCCTGATGTTCCTCGTGGATGTGAAGGCCCATGTAAAGTCCAGTCTTA
TGAGCAACGGGATGATATTAAGCATACTGGTATTGTTCGTTGTGTTAGTGATGTTACTCG
TGGATCTGGAATTACTCACAGAGTGGGTAAGAGGTTCTGTGTTAAATCGATATATTTTTT
AGGTAAAGTCTGGATGGATGAAAATATCAAGAAGCAGAATCACACTAATCAGGTCATGTT
CTTCTTGGTTCGTGATAGAAGGCCCTATGGAAACAGCCCAATGGATTTTGGACAGGTTTT
TAATATGTTCGATAATGAGCCCAGTACCGCAACTGTGAAGAATGATTCGCGGGATAGGTT
TCAAGTGATGAGGAAATTTCATGCTACAGTTATTGGTGGGCCCTCTGGAATGAAGGAACA
GGCATTAGTTAAGAGATTTTTTAGAATTAACAGTCATGTAACTTATAATCATCAGGAGGC
AGCCAAGTATGAGAACCATACTGAAAACGCCTTGTTATTGTATATGGCATGTACGCATGC
CTCTAATCCAGTGTATGCAACTATGAAAATACGCATCTATTTCTATGATTCAATATCAAA
TTAATAAAATTTATATTTTATATCATGAGTTGCTGTTACATTTATTGTGTTTTCAAGTAC
ATCATACAATACATGATCAACTGCTCTGATTACATTGTTAATTGAAATTACACCAAGACT
ATCTAAATACTTAAGAACTTGATATCTAAATACTCTTAAGAAACGACCAGTCTGAGGCTG
TAATGTCGTCCAAATTCGGAAGTTGAGAAAACATTTGTGAATCCCCAATGCCTTCCTGAT
GTTGTGGTTGAATCTTATCTGAATGGAAATGATGTCGTTGTTCATTAGAAATGGCCTCTG
GCTGTGTTCTGTTATCTTGAAATAGAGGGGATTGTTTATCTCCCAGATAAAAACGCCATT
CTCTGCTTGAGGAGCAGTGATGAGTTCCCCTGTGCGTGAATCCATGATTGTTGCAGTTGA
TGTGGAGGTAGTATGAGCAGCCACAGTCTAGGTCTACACGCTTACGCCTTATTGGTTTGT
TCTTGGCTATCTTGTGTTGGACCTTGATTGATACTTGCGAACAGTGGCTCGTAGAGGGTG
ACGAAGATTGCATTCTTGAGAGCCCAATTTTTCAAGGATATGTTTTtttCTtCGTCTAGA
TATTCCCTATATGAGGAGGTAGGTCCTGGATTGCAGAGGAAGATAGTGGGAATTCCCCCT
TTAATTTGAATGGGCTTCCCGTACTTTGTGTTGCTTTGCCAGTCCCTCTGGGCCCCCATG
AATTCCTTGAAGTGCTTTAAATAATGCGGGTCTACGTCATCAATGACGTTGTACCACACA
TCATTACTGTACACCTTTGGGCTTAGGTCTAGATGTCCACATAAATAATTATGTGGGCCT
AGAGACCTGGCCCACATTGTTTTGCCTGTTCTGCTATCACCCTCAATGACAATACTTATG
GGTCTCCATGGCCGCGCAGCGGAAGATACGACGTTCTCGGCGACCCACTCGTCAAGTTCA
TCTGGAACTTGATTAAAAGAAGAAGAAAGAAATGGAGAAACATAAACTTCTAAAGGAGGA
CTAAAAATCCTATCTAAATTTGAACTTAAATTATGAAATTGTAAAATATAGTCCTTTGGG
GCCTTCTCTTTTAATATATTGAGGGCCTCGGATTTACTGCCTGAATTGAGTGCCTCGGCA
TATGCGTCGTTGGCAGATTGCTGACCTCCTCTAGCTGATCTGCTATCGATTTGGAAAACT
CCAAAATCAATGAAGTCTCCGTCTTTCTCCACGTAGGTCTTGACATCTGTTGAGCTCTTA
GCTGCCTGAATGTTCGGATGGAAATGTGCTGACCTGTTTGGGGATACCAGGTCGAAGAAC
CGTTGGTTCTTACATTGGTATTTGCCTTCGAATTGGATAAGCACATGGAGATGTGGTTCC
CCATTCTCGTGGAGTTCTCTGCAAACTTTGATGTATTTTTTATTTGTTGGGGTTTCTAGG
TTTTTTAATTGGGAAAGTGCTTCCTCTTTAGAGAGAGAACAATTGGGATATGTTAGGAAA
TAATTTTTGGCATATATTTTAAATAAACGAGGCATGTTGAAATGAATTGGTGTCCCTCAA
AGCTCTATGGCAATCGGTGTATCGGTGTCTTACTTATACCTGGACACCTAATGGCTATTT
GGTAATTTTGTAAAAGTACATTGCAATTCAAAATTCAAAATTCAAAAATCAAATCAATAA
AGCGGCCATCCGTATAATATT
>tomato 90d Rep1 (14).seq
ACCGGATGGCCGCGCCTTTTCTTTTTATGTGGTCCCCACGAGGGTTCCACAGACGTCACT
GTCAACCAATCAAATTGCATCCTCAAACGTTAGATAAGTGTTCATTTGTCTTTATATACT
TGGTCCCCAAGTAGTCTATCTTGCAATATGTGGGATCCACTTCTAAATAAATTTCCTGAA
TCTGTTCACGGATTTCGTTGTATGTTAGCTATTAAATATTTGcAGTcCGTTGAGGAAACT
TACGAGCCCAATACATTGGGCCACGATTTAATTAGGGATCTTATATCTGTTGTAAGGGCC
CGTGACTATGTCGAAGCGACCAGGCGATATAATCATTTCCACGCCCGCCTCGAAGGTTCG
CCGAAGGCTGAACTTCGACAGCCCATACAGCAGCCGTGCTGCTGTCCCCATTGTCCAAGG
CACAAACAAGCGACGATCATGGACGTACAGGCCCATGTACCGGAAGCCCAGAATATACAG
AATGTATCGAAGCCCTGATGTTCCTCGTGGATGTGAAGGCCCATGTAAAGTCCAGTCTTA
TGAGCAACGGGATGATATTAAGCATACTGGTATTGTTCGTTGTGTTAGTGATGTTACTCG
TGGATCTGGAATTACTCACAGAGTGGGTAAGAGGTTCTGTGTTAAATCGATATATTTTTT
AGGTAAAGTCTGGATGGATGAAAATATCAAGAAGCAGAATCACACTAATCAGGTCATGTT
CTTCTTGGTTCGTGATAGAAGGCCCTATGGAAACAGCCCAATGGATTTTGGACAGGTTTT
TAATATGTTCGATAATGAGCCCAGTACCGCAACTGTGAAGAATGATTCGCGGGATAGGTT
TCAAGTGATGAGGAAATTTCATGCTACAGTTATTGGTGGGCCCTCTGGAATGAAGGAACA
GGCATTAGTTAAGAGATTTTTTAGAATTAACAGTCATGTAACTTATAATCATCAGGAGGC
AGCCAAGTATGAGAACCATACTGAAAACGCCTTGTTATTGTATATGGCATGTACGCATGC
CTCTAATCCAGTGTATGCAACTATGAAAATACGCATCTATTTCTATGATTCAATATCAAA
TTAATAAAATTTATATTTTATATCATGAGTTGCTGTTACATTTATTGTGTTTTCAAGTAC
ATCATACAATACATGATCAACTGCTCTGATTACATTGTTAATTGAAATTACACCAAGACT
ATCTAAATACTTAAGAACTTGATATCTAAATACTCTTAAGAAACGACCAGTCTGAGGCTG
TAATGTCGTCCAAATTCGGAAGTTGAGAAAACATTTGTGAATCCCCAATGCCTTCCTGAT
GTTGTGGTTGAATCTTATCTGAATGGAAATGATGTCGTTGTTCATTAGAAATGGCCTCTG
GCTGTGTTCTGTTATCTTGAAATAGAGGGGATTGTTTATCTCCCAGATAAAAACGCCATT
CTCTGCTTGAGGAGCAGTGATGAGTTCCCCTGTGCGTGAATCCATGATTGTTGCAGTTGA
TGTGGAGGTAGTATGAGCAGCCACAGTCTAGGTCTACACGCTTACGCCTTATTGGTTTGT
TCTTGGCTATCTTGTGTTGGACCTTGATTGATACTTGCGAACAGTGGCTCGTAGAGGGTG
ACGAAGATTGCATTCTTGAGAGCCCAATTTTtCAAGGATATGTTTTTttCtTCGTCTAGA
TATTCCCTATATGAGGAGGTAGGTCCTGGATTGCAGAGGAAGATAGTGGGAATTCCCCCT
TTAATTTGAATGGGCTTCCCGTACTTTGTGTTGCTTTACCAGTCCCTCTGGGCCCCCATG
AATTCCTTGAAGTGCTTTAAATAATGCGGGTCTACGTCATCAATGACGTTGTACCACACA
TCATTACTGTACACCTTTGGGCTTAGGTCTAGATGTCCACATAAATAATTATGTGGGCCT
AGAGACCTGGCCCACATTGTTTTGCCTGTTCTGCTATCACCCTCAATGACAATACTTATG
GGTCTCCATGGCCGCGCAGCGGAAGATACGACGTTCTCGGCGACCCACTCGTCAAGTTCA
TCTGGAACTTGATTAAAAGAAGAAGAAAGAAATGGAGAAACATAAACTTCTAAAGGAGGA
CTAAAAATCCTATCTAAATTTGAACTTAAATTATGAAATTGTAAAATATAGTCCTTTGGG
GCCTTCTCTTTTAATATATTGAGGGCCTCGGATTTACTGCCTGAATTGAGTGCCTCGGCA
TATGCGTCGTTGGCAGATTGCTGACCTCCTCTAGCTGATCTGCTATCGATTTGGAAAACT
CCAAAATCAATGAAGTCTCCGTCTTTCTCCACGTAGGTCTTGACATCTGTTGAGCTCTTA
GCTGCCTGAATGTTCGGATGGAAATGTGCTGACCTGTTTGGGGATACCAGGTCGAAGAAC
CGTTGGTTCTTACATTGGTATTTGCCTTCGAATTGGATAAGCACATGGAGATGTGGTTCC
CCATTCTCGTGGAGTTCTCTGCAAACTTTGATGTATTTTTTATTTGTTGGGGTTTCTAGG
TTTTTTAATTGGGAAAGTGCTTCCTCTTTAGAGAGAGAACAATTGGGATATGTTAGGAAA
TAATTTTTGGCATATATTTTAAATAAACGAGGCATGTTGAAATGAATTGGTGTCCCTCAA
AGCTCTATGGCAATCGGTGTATCGGTGTCTTACTTATACCTGGACACCTAATGGCTATTT
GGTAATTTTGTAAAAGTACATTGCAATTCAAAATTCAAAATTCAAAAATCAAATCAATAA
AGCGGCCATCCGTATAATATT
>tomato 90d Rep1 (15).seq
ACCGGATGGCCGCGCCTTTTCTTTTTATGTGGTCCCCACGAGGGTTCCACAGACGTCACT
GTCAACCAATCAAATTGCATCCTCAAACGTTAGATAAGTGTTCATTTGTCTTTATATACT
TGGTCCCCAAGTAGTCTATCTTGCAATATGTGGGATCCACTTCTAAATAAATTTCCTGAA
TCTGTTCACGGATTTCGTTGTATGTTAGCTATTAAATATTTGcAGTcCGTTGAGGAAACT
TACGAGCCCAATACATTGGGCCACGATTTAATTAGGGATCTTATATCTGTTGTAAGGGCC
CGTGACTATGTCGAAGCGACCAGGCGATATAATCATTTCCACGCCCGCCTCGAAGGTTCG
CCGAAGGCTGAACTTCGACAGCCCATACAGCAGCCGTGCTGCTGTCCCCATTGTCCAAGG
CACAAACAAGCGACGATCATGGACGTACAGGCCCATGTACCGGAAGCCCAGAATATACAG
AATGTATCGAAGCCCTGATGTTCCTCGTGGATGTGAAGGCCCATGTAAAGTCCAGTCTTA
TGAGCAACGGGATGATATTAAGCATACTGGTATTGTTCGTTGTGTTAGTGATGTTACTCG
TGGATCTGGAATTACTCACAGAGTGGGTAAGAGGTTCTGTGTTAAATCGATATATTTTTT
AGGTAAAGTCTGGATGGATGAAAATATCAAGAAGCAGAATCACACTAATCAGGTCATGTT
CTTCTTGGTTCGTGATAGAAGGCCCTATGGAAACAGCCCAATGGATTTTGGACAGGTTTT
TAATATGTTCGATAATGAGCCCAGTACCGCAACTGTGAAGAATGATTCGCGGGATAGGTT
TCAAGTGATGAGGAAATTTCATGCTACAGTTATTGGTGGGCCCTCTGGAATGAAGGAACA
GGCATTAGTTAAGAGATTTTTTAGAATTAACAGTCATGTAACTTATAATCATCAGGAGGC
AGCCAAGTATGAGAACCATACTGAAAACGCCTTGTTATTGTATATGGCATGTACGCATGC
CTCTAATCCAGTGTATGCAACTATGAAAATACGCATCTATTTCTATGATTCAATATCAAA
TTAATAAAATTTATATTTTATATCATGAGTTGCTGTTACATTTATTGTGTTTTCAAGTAC
ATCATACAATACATGATCAACTGCTCTGATTACATTGTTAATTGAAATTACACCAAGACT
ATCTAAATACTTAAGAACTTGATATCTAAATACTCTTAAGAAACGACCAGTCTGAGGCTG
TAATGTCGTCCAAATTCGGAAGTTGAGAAAACATTTGTGAATCCCCAATGCCTTCCTGAT
GTTGTGGTTGAATCTTATCTGAATGGAAATGATGTCGTTGTTCATTAGAAATGGCCTCTG
GCTGTGTTCTGTTATCTTGAAATAGAGGGGATTGTTTATCTCCCAGATAAAAACGCCATT
CTCTGCTTGAGGAGCAGTGATGAGTTCCCCTGTGCGTGAATCCATGATTGTTGCAGTTGA
TGTGGAGGTAGTATGAGCAGCCACAGTCTAGGTCTACACGCTTACGCCTTATTGGTTTGT
TCTTGGCTATCTTGTGTTGGACCTTGATTGATACTTGCGAACAGTGGCTCGTAGAGGGTG
ACGAAGATTGCATTCTTGAGAGCCCAATTTTtCAAGGATATGTTTTTttCtTCGTCTAGA
TATTCCCTATATGAGGAGGTAGGTCCTGGATTGCAGAGGAAGATAGTGGGAATTCCCCCT
TTAATTTGAATGGGCTTCCCGTACTTTGTGTTGCTTTACCAGTCCCTCTGGGCCCCCATG
AATTCCTTGAAGTGCTTTAAATAATGCGGGTCTACGTCATCAATGACGTTGTACCACACA
TCATTACTGTACACCTTTGGGCTTAGGTCTAGATGTCCACATAAATAATTATGTGGGCCT
AGAGACCTGGCCCACATTGTTTTGCCTGTTCTGCTATCACCCTCAATGACAATACTTATG
GGTCTCCATGGCCGCGCAGCGGAAGATACGACGTTCTCGGCGACCCACTCGTCAAGTTCA
TCTGGAACTTGATTAAAAGAAGAAGAAAGAAATGGAGAAACATAAACTTCTAAAGGAGGA
CTAAAAATCCTATCTAAATTTGAACTTAAATTATGAAATTGTAAAATATAGTCCTTTGGG
GCCTTCTCTTTTAATATATTGAGGGCCTCGGATTTACTGCCTGAATTGAGTGCCTCGGCA
TATGCGTCGTTGGCAGATTGCTGACCTCCTCTAGCTGATCTGCTATCGATTTGGAAAACT
CCAAAATCAATGAAGTCTCCGTCTTTCTCCACGTAGGTCTTGACATCTGTTGAGCTCTTA
GCTGCCTGAATGTTCGGATGGAAATGTGCTGACCTGTTTGGGGATACCAGGTCGAAGAAC
CGTTGGTTCTTACATTGGTATTTGCCTTCGAATTGGATAAGCACATGGAGATGTGGTTCC
CCATTCTCGTGGAGTTCTCTGCAAACTTTGATGTATTTTTTATTTGTTGGGGTTTCTAGG
TTTTTTAATTGGGAAAGTGCTTCCTCTTTAGAGAGAGAACAATTGGGATATGTTAGGAAA
TAATTTTTGGCATATATTTTAAATAAACGAGGCATGTTGAAATGAATTGGTGTCCCTCAA
AGCTCTATGGCAATCGGTGTATCGGTGTCTTACTTATACCTGGACACCTAATGGCTATTT
GGTAATTTTGTAAAAGTACATTGCAATTCAAAATTCAAAATTCAAAAATCAAATCAATAA
AGCGGCCATCCGTATAATATT
>tomato 90d Rep1 (16).seq
ACCGGATGGCCGCGCCTTTTCTTTTTATGTGGTCCCCACGAGGGTTCCACAGACGTCACT
GTCAACCAATCAAATTGCATCCTCAAACGTTAGATAAGTGTTCATTTGTCTTTATATACT
TGGTCCCCAAGTAGTCTATCTTGCAATATGTGGGATCCACTTCTAAATGAATTTCCTGAA
TCTGTTCACGGATTTCGTTGTATGTTAGCTATTAAATATTTGCAGTCCGTTgGAGGAACT
TACGAGCCCAATACATTGGGCCACGATTTAATTAGGGATCTTATATCTGTTGTAAGGGCC
CGTGACTATGTCGAAGCGACCAGGCGATATAATCATTTCCACGCCCGCCTCGAAGGTTCG
CCGAAGGCTGAACTTCGACAGCCCATACAGCAGCCGTGCTGCTGTCCCCATTGTCCAAGG
CACAAACAAGCGACGATCATGGACGTACAGGCCCATGTACCGGAAGCCCAGAATATACAG
AATGTATCGAAGCCCTGATGTTCCTCGTGGATGTGAAGGCCCATGTAAAGTCCAGTCTTA
TGAGCAACGGGATGATATTAAGCATACTGGTATTGTTCGTTGTGTTAGTGATGTTACTCG
TGGATCTGGAATTACTCACAGAGTGGGTAAGAGGTTCTGTGTTAAATCGATATATTTTTT
AGGTAAAGTCTGGATGGATGAAAATATCAAGAAGCAGAATCACACTAATCAGGTCATGTT
CTTCTTGGTTCGTGATAGAAGGCCCTATGGAAACAGCCCAATGGATTTTGGACAGGTTTT
TAATATGTTCGATAATGAGCCCAGTACCGCAACTGTGAAGAATGATTCGCGGGATAGGTT
TCAAGTGATGAGGAAATTTCATGCTACAGTTATTGGTGGGCCCTCTGGAATGAAGGAACA
GGCATTAGTTAAGAGATTTTTTAGAATTAACAGTCATGTAACTTATAATCATCAGGAGGC
AGCCAAGTATGAGAACCATACTGAAAACGCCTTGTTATTGTATATGGCATGTACGCATGC
CTCTAATCCAGTGTATGCAACTATGAAAATACGCATCTATTTCTATGATTCAATATCAAA
TTAATAAAATTTATATTTTATATCATGAGTTGCTGTTACATTTATTGTGTTTTCAAGTAC
ATCATACAATACATGATCAACTGCTATGATTACATTGTTAATTGAAATTACACCAAGACT
ATCTAAATACTTAAGAACTTGATATCTAAATACTCTTAAGAAACGACCAGTCTGAGGCTG
TAATGTCGTCCAAATTCGGAAGTTGAGAAAACATTTGTGAATCCCCAATGCCTTCCTGAT
GTTGTGGTTGAATCTTATCTGAATGGAAATGATGTCGTTGTTCATTAGAAATGGCCTCTG
GCTGTGTTCTGTTATCTTGAAATAGAGGGGATTGTTTATCTCCCAGATAAAAACGCCATT
CTCTGCTTGAGGAGCAGTGATGAGTTCCCCTGTGCGTGAATCCATGATTGTTGCAGTTGA
TGTGGAGGTAGTATGAGCAGCCACAGTCTAGGTCTACACGCTTACGCCTTATTGGTTTGT
TCTTGGCTATCTTGTGTTGGACCTTGATTGATACTTGCGAACAGTGGCTCGTAGAGGGTG
ACGAAGATTGCATTCTTGAGAGCCCAATTTTTCAAGGATATGTTTTTTtCTTCGTCTAGA
TATTCCCTATATGAGGAGGTAGGTCCTGGATTGCAGAGGAAGATAGTGGGAATTCCCCCT
TTAATTTGAATGGGCTTCCCGTACTTTGTGTTGCTTTGCCAGTCCCTCTGGGCCCCCATG
AATTCCTTGAAGTGCTTTAAATAATGCGGGTCTACGTCATCAATGACGTTGTACCACACA
TCATTACTGTACACCTTTGGGCTTAGGTCTAGATGTCCACATAAATAATTATGTGGGCCT
AGAGACCTGGCCCACATTGTTTTGCCTGTTCTGCTATCACCCTCAATGACAATACTTATG
GGTCTCCATGGCCGCGCAGCGGAAGATACGACGTTCTCGGCGACCCACTCGTCAAGTTCA
TCTGGAACTTGATTAAAAGAAGAAGAAAGAAATGGAGAAACATAAACTTCTAAAGGAGGA
CTAAAAATCCTATCTAAATTTGAACTTAAATTATGAAATTGTAAAATATAGTCCTTTGGG
GCCTTCTCTTTTAATATATTAAGGGCCTCGGATTTACTGCCTGAATTGAGTGCCTCGGCA
TATGCGTCGTTGGCAGATTGCTGACCTCCTCTAGCTGATCTGCTATCGATTTGGAAAACT
CCAAAATCAATGAAGTCTCCGTCTTTCTCCACGTAGGTCTTGACATCTGTTGAGCTCTTA
GCTGCCTGAATGTTCGGATGGAAATGTGCTGACCTGTTTGGGGATACCAGGTCGAAGAAC
CGTTGGTTCTTACATTGGTATTTGCCTTCGAATTGGATAAGCACATGGAGATGTGGTTCC
CCATTCTCGTGGAGTTCTCTGCAAACTTTGATGTATTTTTTATTTGTTGGGGTTTCTAGG
TTTTTTAATTGGGAAAGTGCTTCCTCTTTAGAGAGAGAACAATTGGGATATGTTAGGAAA
TAATTTTTGGCATATATTTTAAATAAACGAGGCATGTTGAAATGAATTGGTGTCCCTCAA
AGCTCTATGGCAATCGGTGTATCGGTGTCTTACTTATACCTGGACACCTAATGGCTATTT
GGTAATTTTGTAAAAGTACATTGCAATTCAAAATTCAAAATTCAAAAATCAAATCAATAA
AGCGGCCATCCGTATAATATT
>tomato 90d Rep1 (17).seq
ACCGGATGGCCGCGCCTTTTCTTTTTATGTGGTCCCCACGAGGGTTCCACAGACGTCACT
GTCAACCAATCAAATTGCATCCTCAAACGTTAGATAAGTGTTCATTTGTCTTTATATACT
TGGTCCCCAAGTAGTCTATCTTGCAATATGTGGGATCCACTTCTAAATGAATTTCCTGAA
TCTGTTCACGGATTTCGTTGTATGTTAGCTATTAAATATTTGCAGTCCGTTGAGGAAaCT
TACGAGCCCAATACATTGGGCCACGATTTAATTAGGGATCTTATATCTGTTGTAAGGGCC
CGTGACTATGTCGAAGCGACCAGGCGATATAATCATTTCCACGCCCGCCTCGAAGGTTCG
CCGAAGGCTGAACTTCGACAGCCCATACAGCAGCCGTGCTGCTGTCCCCATTGTCCAAGG
CACAAACAAGCGACGATCATGGACGTACAGGCCCATGTACCGGAAGCCCAGAATATACAG
AATGTATCGAAGCCCTGATGTTCCTCGTGGATGTGAAGGCCCATGTAAAGTCCAGTCTTA
TGAGCAACGGGATGATATTAAGCATACTGGTATTGTTCGTTGTGTTAGTGATGTTACTCG
TGGATCTGGAATTACTCACAGAGTGGGTAAGAGGTTCTGTGTTAAATCGATATATTTTTT
AGGTAAAGTCTGGATGGATGAAAATATCAAGAAGCAGAATCACACTAATCAGGTCATGTT
CTTCTTGGTTCGTGATAGAAGGCCCTATGGAAACAGCCCAATGGATTTTGGACAGGTTTT
TAATATGTTCGATAATGAGCCCAGTACCGCAACTGTGAAGAATGATTCGCGGGATAGGTT
TCAAGTGATGAGGAAATTTCATGCTACAGTTATTGGTGGGCCCTCTGGAATGAAGGAACA
GGCATTAGTTAAGAGATTTTTTAGAATTAACAGTCATGTAACTTATAATCATCAGGAGGC
AGCCAAGTATGAGAACCATACTGAAAACGCCTTGTTATTGTATATGGCATGTACGCATGC
CTCTAATCCAGTGTATGCAACTATGAAAATACGCATCTATTTCTATGATTCAATATCAAA
TTAATAAAATTTATATTTTATATCATGAGTTGCTGTTACATTTATTGTGTTTTCAAGTAC
ATCATACAATACATGATCAACTGCTCTGATTACATTGTTAATTGAAATTACACCAAGACT
ATCTAAATACTTAAGAACTTGATATCTAAATACTCTTAAGAAACGACCAGTCTGAGGCTG
TAATGTCGTCCAAATTCGGAAGTTGAGAAAACATTTGTGAATCCCCAATGCCTTCCTGAT
GTTGTGGTTGAATCTTATCTGAATGGAAATGATGTCGTTGTTCATTAGAAATGGCCTCTG
GCTGTGTTCTGTTATCTTGAAATAGAGGGGATTGTTTATCTCCCAGATAAAAACGCCATT
CTCTGCTTGAGGAGCAGTGATGAGTTCCCCTGTGCGTGAATCCATGATTGTTGCAGTTGA
TGTGGAGGTAGTATGAGCAGCCACAGTCTAGGTCTACACGCTTACGCCTTATTGGTTTGT
TCTTGGCTATCTTGTGTTGGACCTTGATTGATACTTGCGAACAGTGGCTCGTAGAGGGTG
ACGAAGATTGCATTCTTGAGAGCCCAATTTTTCAAGGATATGTTTTtttCTtCGTCTATA
TATTCCCTATATGAGGAGGTAGGTCCTGGATTGCAGAGGAAGATAGTGGGAATTCCCCCT
TTAATTTGAATGGGCTTCCCGTACTTTGTGTTGCTTTGCCAGTCCCTCTGGGCCCCCATG
AATTCCTTGAAGTGCTTTAAATAATGCGGGTCTACGTCATCAATGACGTTGTACCACACA
TCATTACTGTACACCTTTGGGCTTAGGTCTAGATGTCCACATAAATAATTATGTGGGCCT
AGAGACCTGGCCCACATTGTTTTGCCTGTTCTGCTATCACCCTCAATGACAATACTTATG
GGTCTCCATGGCCGCGCAGCGGAAGATACGACGTTCTCGGCGACCCACTCGTCAAGTTCA
TCTGGAACTTGATTAAAAGAAGAAGAAAGAAATGGAGAAACATAAACTTCTAAAGGAGGA
CTAAAAATCCTATCTAAATTTGAACTTAAATTATGAAATTGTAAAATATAGTCCTTTGGG
GCCTTCTCTTTTAATATATTGAGGGCCTCGGATTTACTGCCTGAATTGAGTGCCTCGGCA
TATGCGTCGTTGGCAGATTGCTGACCTCCTCTAGCTGATCTGCTATCGATTTGGAAAACT
CCAAAATCAATGAAGTCTCCGTCTTTCTCCACGTAGGTCTTGACATCTGTTGAGCTCTTA
GCTGCCTGAATGTTCGGATGGAAATGTGCTGACCTGTTTGGGGATACCAGGTCGAAGAAC
CGTTGGTTCTTACATTGGTATTTGCCTTCGAATTGGATAAGCACATGGAGATGTGGTTCC
CCATTCTCGTGGAGTTCTCTGCAAACTTTGATGTATTTTTTATTTGTTGGGGTTTCTAGG
TTTTTTAATTGGGAAAGTGCTTCCTCTTTAGAGAGAGAACAATTGGGATATGTTAGGAAA
TAATTTTTGGCATATATTTTAAATAAACGAGGCATGTTGAAATGAATTGGTGTCCCTCAA
AGCTCTATGGCAATCGGTGTATCGGTGTCTTACTTATACCTGGACACCTAATGGCTATTT
GGTAATTTTGTAAAAGTACATTGCAATTCAAAATTCAAAATTCAAAAATCAAATCAATAA
AGCGGCCATCCGTATAATATT
>tomato 90d Rep2 (1).seq
ACCGGATGGCCGCGCCTTTTCTTTTTATGTGGTCCCCACGAGGGTTCCACAGACGTCACT
GTCAACCAATCAAATTGCATCCTCAAACGTTAGATAAGTTTTCATTTGTCTTTATATACT
TGGTCCCCAAGTAGTCTATCTTGCAATATGTGGGATCCACTTCTAAATGAATTTCCTGAA
TCTGTTCACGGATTTCGTTGTATGTTAGCTATTAAATATTTGCAGTCCGTTGAGGAAACT
TACGAGCCCAATACATTGGGCCACGATTTAATTAGGGATCTTATATCTGTTGTAAGGGCC
CGTGACTATGTCGAAGCGACCAGGCGATATAATCATTTCCACGCCCGCCTCGAAGGTTCG
CCGAAGGCTGAACTTCGACAGCCCATACAGCAGCCGTGCTGCTGTCCCCATTGTCCAAGG
CACAAACAAGCGACGATCATGGACGTACAGGCCCATGTACCGGAAGCCCAGAATATACAG
AATGTATCGAAGCCCTGATGTTCCTCGTGGATGTGAAGGCCCATGTAAAGTCCAGTCTTA
TGAGCAACGGGATGATATTAAGCATACTGGTATTGTTCGTTGTGTTAGTGATGTTACTCG
TGGATCTGGAATTACTCACAGAGTGGGTAAGAGGTTCTGTGTTAAATCGATATATTTTTT
AGGTAAAGTCTGGATGGATGAAAATATCaAGAAGCAGAATCACACTAATCAGGTCATGTT
CTTCTTGGTTCGTGATAGAAGGCCCTATGGAAACAGCCCAATGGATTTTGGACAGGTTTT
TAATATGTTCGATAATGAGCCCAGTACCGCAACTGTGAAGAATGATTCGCGGGATAGGTT
TCAAGTGATGAGGAAATTTCATGCTACAGTTATTGGTGGGCCCTCTGGAATGAAGGAACA
GGCATTAGTTAAGAGATTTTTTAGAATTAACAGTCATGTAACTTATAATCATCAGGAGGC
AGCCAAGTATGAGAACCATACTGAAAACGCCTTGTTATTGTATATGGCATGTACGCATGC
CTCTAATCCAGTGTATGCAACTATGAAAATACGCATCTATTTCTATGATTCAATATCAAA
TTAATAAAATTTATATTTTATATCATGAGTTGCTGTTACATTTATTGTGTTTTCAAGTAC
ATCATACAaTACATGATCaACTGCTCTGATTACATTGTTAATTGAAATTACACCAaGACT
ATCTAAATACTTAaGaACTTGATATCTAAaTACTCtTAAGAAACGACCAGTCTGAGGCTG
TAATGTCGTCCAAATTCGGAAGTTGAGAAAACATTTGTGAATCCCCAATGCCTTCCTGAT
GTTGTGGTTGAATCTTATCTGAATGGAAATGATGTCGTTGTTCATTAGAAATGGCCTCTG
GCTGTGTtCTGtTATCTTGAAATAGAGGGGATTGTTTATCTCCCAGATAAAAACGCCATT
CTCTGCTTGAGGAGCAGTGATGAGTTCCCCTGTGCGTGAATCCATGATTGTTGCAGTTGA
TGTGGAGGTAGTATGAGCAGCCACAGTCTAGGTCTACACGCTTACGCCTTATTGGTTTGT
TCTTGGCTATCTTGTGTTGGACCTTGATTGATACTTGCGAACAGTGGCTCGTAGAGGGTG
ACGAAGATTGCATTCTTGAGAGCCCAATTTTtCAAGGATATGTTTTTTTCTTCGTCTAGA
TATTCCCTATATGAGGAGGTAGGTCCTGGATTGCAGAGGAAGATAGTGGGAATTCCCCCT
TTAATTTGAATGGGCTTCCCGTACTTTGTGTTGCTTTGCCAGTCCCTCTGGGCCCCCATG
AATTCCTTGAAGTGCTTTAAATAATGCGGGTCTACGTCATCAATGACGTTGTACCACACA
TCATTACTGTACACCTTTGGGCTTAGGTCTAGATGTCCACATAAATAATTATGTGGGCCT
AGAGACCTGGCCCACATTGTTTTGCCTGTTCTGCTATCACCCTCAATGACAATACTTATG
GGTCTCCATGGCCGCGCAGCGGAAGATACGACGTTCTCGGCGACCCACTCGTCAAGTTCA
TCTGGAACTTGATTAAAAGAAGAAGAAAGAAATGGAGAAACATAAACTTCTAAAGGAGGA
CTAAAAATCCTATCTAAATTTGAACTTAAATTATGAAATTGTAAAATATAGTCCTTTGGG
GCCTTCTCTTTTAATATATTGAGGGCCTCGGATTTACTGCCTGAATTGAGTGCCTCGGCA
TATGCGTCGTTGGCAGATTGCTGACCTCCTCTAGCTGATCTGCTATCGATTTGGAAAACT
CCAAAATCAATGAAGTCTCCGTCTTTCTCCACGTAGGTCTTGACATCTGTTGAGCTCTTA
GCTGCCTGAATGTTCGGATGGAAATGTGCTGACCTGTTTGGGGATACCAGGTCGAAGAAC
CGTTGGTTCTTACATTGGTATTTGCCTTCGAATTGGATAAGCACATGGAGATGTGGTTCC
CCATTCTCGTGGAGTTCTCTGCAAACTTTGATGTATTTTTTATTTGTTGGGGTTTCTAGG
TTTTTTAATTGGGAAAGTGCTTCCTCTTTAGAGAGAGAACAATTGGGATATGTTAGGAAA
TAATTTTTGGCATATATTTTAAATAAACGAGGCATGTTGAAATGAATTGGTGTCCCTCAA
AGCTCTATGGCAATCGGTGTATCGGTGTCTTACTTATACCTGGACACCTAATGGCTATTT
GGTAATTTTGTAAAAGTACATTGCAATTCAAAATTCAAAATTCAAAAATCAAATCAATAA
AGCGGCCATCCGTATAATATT
>tomato 90d Rep2 (2).seq
ACCGGATGGCCGCGCCTTTTCTTTTTATGTGGTCCCCACGAGGGTTCCACAGACGTCACT
GTCAACCAATCAAATTGCATCCTCAAACGTTAGATAAGTGTTCATTTGTCTTTATATACT
TGGTCCCCAAGTAGTCTATCTTGCAATATGTGGGATCCACTTCTAAATGAATTTCCTGAA
TCTGTTCACGGATTTCGTTGTATGTTAGCTATTAAATATTTGCAGTCCGTTGAGGAAACT
TACGAGCCCAATACATTGGGCCACGATTTAATTAGGGATCTTATATCTGTTGTAAGGGCC
CGTGACTATGTCGAAGCGACCAGGCGATATAATCATTTCCACGCCCGCCTCGAAGGTTCG
CCGAAGGCTGAACTTCGACAGCCCATACAGCAGCCGTGCTGCTGTCCCCATTGTCCAAGG
CACAAACAAGCGACGATCATGGACGTACAGGCCCATGTACCGGAAGCCCAGAATATACAG
AATGTATCGAAGCCCTGATGTTCCTCGTGGATGTGAAGGCCCATGTAAAGTCCAGTCTTA
TGAGCAACGGGATGATATTAAGCATACTGGTATTGTTCGTTGTGTTAGTGATGTTACTCG
TGGATCTGGAATTACTCACAGAGTGGGTAAGAGGTTCTGTGTTAAATCGATATATTTTTT
AGGTAAAGTCTGGATGGATGAAAATATCAAGAAGCAGAATCACACTAATCAGGTCATGTT
CtTCTTGGTTCGTGATAGAAGGCCCTATGGAAACAGCCCAATGGATTTTGGACAGGTTTT
TAATATGTTCGATAATGAGCCCAGTACCGCAACTGTGAAGAATGATTCGCGGGATAGGTT
TCAAGTGATGAGGAAATTTCATGCTACAGTTATTGGTGGGCCCTCTGGAATGAAGGAACA
GGCATTAGTTAAGAGATTTTTTAGAATTAACAGTCATGTAACTTATAATCATCAGGAGGC
AGCCAAGTATGAGAACCATACTGAAAACGCCTTGTTATTGTATATGGCATGTACGCATGC
CTCTAATCCAGTGTATGCAACTATGAAAATACGCATCTATTTCTATGATTCAATATCAAA
TTAATAAAATTTATATTTTATATCATGAGTTGCTGTTACATTTATTGTGTTTTCAAGTAC
ATCATACAATACATGATCAACTGCTCTGATTACATTGTTAATTGAAATTACACCAaGACT
ATCTAAATACTTAAGAaCTTGATATCTAAATACTCTTAAGAAACGACCAGTCTGAGGCTG
TAATGTCGTCCAAATTCGGAAGTTGAGAAAACATTTGTGAATCCCCAATGCCTTCCTGAT
GTTGTGGTTGAATCTTATCTGAATGGAAATGATGTCGTTGTTCATTAGAAATGGCCtCTG
GCTGTGTTCTGtTATCTTGAAATAGAGGGGATTGTTTATCTCCCAGATAAAAACGCCATT
CTCTGCTTGAGGAGCAGTGATGAGTTCCCCTGTGCGTGAATCCATGATTGTTGCAGTTGA
TGTGGAGGTAGTATGAGCAGCCACAGTCTAGGTCTACACGCTTACGCCTTATTGGTTTGT
TCTTGGCTATCTTGTGTTGGACCTTGATTGATACTTGCGAACAGTGGCTCGTAGAGGGTG
ACGAAGATTGCATTCTTGAGAGCCCAATTTTtCAAGGATATGTTTTTTTCTTCGTCTAGA
TATTCCCTATATGAGGAGGTAGGTCCTGGATTGCAGAGGAAGATAGTGGGAATTCCCCCT
TTAATTTGAATGGGCTTCCCGTACTTTGTGTTGCTTTGCCAGTCCCTCTGGGCCCCCATG
AATTCCTTGAAGTGCTTTAAATAATGCGGGTCTACGTCATCAATGACGTTGTACCACACA
TCATTACTGTACACCTTTGGGCTTAGGTCTAGATGTCCACATAAATAATTATGTGGGCCT
AGAGACCTGGCCCACATTGTTTTGCCTGTTCTGCTATCACCCTCAATGACAATACTTATG
GGTCTCCATGGCCGCGCAGCGGAAGATACGACGTTCTCGGCGACCCACTCGTCAAGTTCA
TCTGGAACTTGATTAAAAGAAGAAGAAAGAAATGGAGAAACATAAACTTCTAAAGGAGGA
CTAAAAATCCTATCTAAATTTGAACTTAAATTATGAAATTGTAAAATATAGTCCTTTGGG
GCCTTCTCTTTTAATATATTGAGGGCCTCGGATTTACTGCGTGAATTGAGTGCCTCGGCA
TATGCGTCGTTGGCAGATTGCTGACCTCCTCTAGCTGATCTGCTATCGATTTGGAAAACT
CCAAAATCAATGAAGTCTCCGTCTTTCTCCACGTAGGTCTTGACATCTGTTGAGCTCTTA
GCTGCCTGAATGTTCGGATGGAAATGTGCTGACCTGTTTGGGGATACCAGGTCGAAGAAC
CGTTGGTTCTTACATTGGTATTTGCCTTCGAATTGGATAAGCACATGGAGATGTGGTTCC
CCATTCTCGTGGAGTTCTCTGCAAACTTTGATGTATTTTTTATTTGTTGGGGTTTCTAGG
TTTTTTAATTGGGAAAGTGCTTCCTCTTTAGAGAGAGAACAATTGGGATATGTTAGGAAA
TAATTTTTGGCATATATTTTAAATAAACGAGGCATGTTGAAATGAATTGGTGTCCCTCAA
AGCTCTATGGCAATCGGTGTATCGGTGTCTTACTTATACCTGGACACCTAATGGCTATTT
GGTAATTTTGTAAAAGTACATTGCAATTCAAAATTCAAAATTCAAAAATCAAATCAATAA
AGCGGCCATCCGTATAATATT
>tomato 90d Rep2 (3).seq
ACCGGATGGCCGCGCCTTTTCTTTTTATGTGGTCCCCACGAGGGTTCCACAGACGTCACT
GTCAACCAATCAAATTGCATCCTCAAACGTTAGATAAGTGTTCATTTGTCTTTATATACT
TGGTCCCCAAGTAGTCTATCTTGCAATATGTGGGATCCACTTCTAAATGAATTTCCTGAA
TCTGTTCACGGATTTCGTTGTATGTTAGCTATTAAATATTTGcAGTcCGTTGAGGaaACT
TACGAGCCCAATACATTGGGCCACGATTTAATTAGGGATCTTATATCTGTTGTAAGGGCC
CGTGACTATGTCGAAGCGACCAGGCGATATAATCATTTCCACGCCCGCCTCGAAGGTTCG
CCGAAGGCTGAACTTCGACAGCCCATACAGCAGCCGTGCTGCTGTCCCCATTGTCCAAGG
CACAAACAAGCGACGATCATGGACGTACAGGCCCATGTACcgGaAGCCCAGAATATACAG
AATGTATCGAAGCCCTGATGTTCCTCGTGGATGTGAAGGCCCATGTAAAGTCCAGTCTTA
TGAGCAACGGGATGATATTAAGCATACTGGTATTGTTCGTTGTGTTAGTGATGTTACTCG
TGGATCTGGAATTACTCACAGAGTGGGTAAGAGGTTCTGTGTTAAATCGATATATTTTTT
AGGTAAAGTCTGGATGGATGAAAATATCAAGAAGCAGAATCACACTAATCAGGTCATGTT
CtTCTTGGTTCGTGATAGAAGGCCCTATGGAAACAGCCCAATGGATTTTGGACAGGTTTT
TAATATGTTCGATAATGAGCCCAGTACCGCAACTGTGAAGAATGATTCGCGGGATAGGTT
TCAAGTGATGAGGAAATTTCATGCTACAGTTATTGGTGGGCCCTCTGGAATGAAGGAACA
GGCATTAGTTAAGAGATTTTTTAGAATTAACAGTCATGTAACTTATAATCATCAGGAGGC
AGCCAAGTATGAGAACCATACTGAAAACGCCTTGTTATTGTATATGGCATGTACGCATGC
CTCTAATCCAGTGTATGCAACTATGAAAATACGCATCTATTTCTATGATTCAATATCAAA
TTAATAAAATTTATATTTTATATCATGAGTTGCTGTTACATTTATTGTGTTTTCAAGTAC
ATCATACAaTACATGATCAACTGCTCTGATTACATTGTTAATTGAAATTACACCAAGACT
ATCTAAATACTTAAGAACTTGATATCTAAATACTCTTAAGAAACGACCAGTCTGAGGCTG
TAATGTCGTCCAAATTCGGAAGTTGAGAAAACATTTGTGAATCCCCAATGCCTTCCTGAT
GTTGTGGTTGAATCTTATCTGAATGGAAATGATGTCGTTGTTCATTAGAAATGGCCTCTG
GCTGTGTTCTGTTATCTTGAAATAGAGGGGATTGTTTATCTCCCAGATAAAAACGCCATT
CTCTGCTTGAGGAGCAGTGATGAGTTCCCCTGTGCGTGAATCCATGATTGTTGCAGTTGA
TGTGGAGGTAGTATGAGCAGCCACAGTCTAGGTCTACACGCTTACGCCTTATTGGTTTGT
TCTTGGCTATCTTGTGTTGGACCTTGATTGATACTTGCGAACAGTGGCTCGTAGAGGGTG
ACGAAGATTGCATTCTTGAGAGCCCAATTTTtCAAGGATATGTTTTtTTCTTCGTCTAGA
TATTCCCTATATGAGGAGGTAGGTCCTGGATTGCAGAGGAAGATAGTGGGAATTCCCCCT
TTAATTTGAATGGGCTTCCCGTACTTTGTGTTGCTTTGCCAGTCCCTCTGGGCCCCCATG
AATTCCTTGAAGTGCTTTAAATAATGCGGGTCTACGTCATCAATGACGTTGTACCACACA
TCATTACTGTACACCTTTGGGCTTAGGTCTAGATGTCCACATAAATAATTATGTGGGCCT
AGAGACCTGGCCCACATTGTTTTGCCTGTTCTGCTATCACCCTCAATGACAATACTTATG
GGTCTCCATGGCCGCGCAGCGGAAGATACGACGTTCTCGGCGACCCACTCGTCAAGTTCA
TCTGGAACTTGATTAAAAGAAGAAGAAAGAAATGGAGAAACATAAACTTCTAAAGGAGGA
CTAAAAATCCTATCTAAATTTGAACTTAAATTATGAAATTGTAAAATATAGTCCTTTGGG
GCCTTCTCTTTTAATATATTGAGGGCCTCGGATTTACTGCCTGAATTGAGTGCCTCGGCA
TATGCGTCGTTGGCAGATTGCTGACCTCCTCTAGCTGATCTGCTATCGATTTGGAAAACT
CCAAAATCAATGAAGTCTCCGTCTTTCTCCACGTAGGTCTTGACATCTGTTGAGCTCTTA
GCTGCCTGAATGTTCGGATGGAAATGTGCTGACCTGTTTGGGGATACCAGGTCGAAGAAC
CGTTGGTTCTTACATTGGTATTTGCCTTCGAATTGGATAAGCACATGGAGATGTGGTTCC
CCATTCTCGTGGAGTTCTCTGCAAACTTTGATGTATTTTTTATTTGTTGGGGTTTCTAGG
TTTTTTAATTGGGAAAGTGCTTCCTCTTTAGAGAGAGAACAATTGGGATATGTTAGGAAA
TAATTTTTGGCATATATTTTAAATAAACGAGGCATGTTGAAATGAATTGGTGTCCCTCAA
AGCTCTATGGCAATCGGTGTATCGGTGTCTTACTTATACCTGGACACCTAATGGCTATTT
GGTAATTTTGTAAAAGTACATTGCAATTCAAAATTCAAAATTCAAAAATCAAATCAATAA
AGCGGCCATCCGTATAATATT
>tomato 90d Rep2 (4).seq
ACCGGATGGCCGCGCCTTTTCTTTTTATGTGGTCCCCACGAGGGTTCCACAGACGTCACT
GTCAACCAATCAAATTGCATCCTCAAACGTTAGATAAGTGTTCATTTGTCTTTATATACT
TGGTCCCCAAGTAGTCTATCTTGCAATATGTGGGATCCACTTCTAAATGAATTTCCTGAA
TCTGTTCACGGATTTCGTTGTATGTTAGCTATTAAATATTTGCAGTCCGTTGAGGAAACT
TACGAGCCCAATACATTGGGCCACGATTTAATTAGGGATCTTATATCTGTTGTAAGGGCC
CGTGACTATGTCGAAGCGACCAGGCGATATAATCATTTCCACGCCCGCCTCGAAGGTTCG
CCGAAGGCTGAACTTCGACAGCCCATACAGCAGCCGTGCTGCTGTCCCCATTGTCCAAGG
CACAAACAAGCGACGATCATGGACGTACAGGCCCATGTACCGGAAGCCCAGAATATACAG
AATGTATCGAAGCCCTGATGTTCCTCGTGGATGTGAAGGCCCATGTAAAGTCCAGTCTTA
TGAGCAACGGGATGATATTAAGCATACTGGTATTGTTCGTTGTGTTAGTGATGTTACTCG
TGGATCTGGAATTACTCACAGAGTGGGTAAGAGGTTCTGTGTTAAATCGATATATTTTTT
AGGTAAAGTCTGGATGGATGAAAATATCAAGAAGCAGAATCACACTAATCAGGTCATGTT
CTTCTTGGTTCGTGATAGAAGGCCCTATGGAAACAGCCCAATGGATTTTGGACAGGTTTT
TAATATGTTCGATAATGAGCCCAGTACCGCAACTGTGAAGAATGATTCGCGGGATAGGTT
TCAAGTGATGAGGAAATTTCATGCTACAGTTATTGGTGGGCCCTCTGGAATGAAGGAACA
GGCATTAGTTAAGAGATTTTTTAGAATTAACAGTCATGTAACTTATAATCATCAGGAGGC
AGCCAAGTATGAGAACCATACTGAAAACGCCTTGTTATTGTATATGGCATGTACGCATGC
CTCTAATCCAGTGTATGCAACTATGAAAATACGCATCTATTTCTATGATTCAATATCAAA
TTAATAAAATTTATATTTTATATCATGAGTTGCTGTTACATTTATTGTGTTTTCAAGTAC
ATCATACAATACATGATCAACTGCTCTGATTACATTGTTAATTGAAATTACACCAAGACT
ATCTAAATACTTAAGAACTTGATATCTAAATACTCTTAAGAAACGACCAGTCTGAGGCTG
TAATGTCGTCCAAATTCGGAAGTTGAGAAAACATTTGTGAATCCCCAATGCCTTCCTGAT
GTTGTGGTTGAATCTTATCTGAATGGAAATGATGTCGTTGTTCATTAGAAATGGCCTCTG
GCTGTGTTCTGTTATCTTGAAATAGAGGGGATTGTTTATCTCCCAGATAAAAACGCCATT
CTCTGCTTGAGGAGCAGTGATGAGTTCCCCTGTGCGTGAATCCATGATTGTTGCAGTTGA
TGTGGAGGTAGTATGAGCAGCCACAGTCTAGGTCTACACGCTTACGCCTTATTGGTTTGT
TCTTGGCTATCTTGTGTTGGACCTTGATTGATACTTGCGAACAGTGGCTCGTAGAGGGTG
ACGAAGATTGCATTCTTGAGAGCCCAATTTTTCAAGGATATGTTTTTTTCTTCGTCTAGA
TATTCCCTATATGAGGAGGTAGGTCCTGGATTGCAGAGGAAGATAGTGGGAATTCCCCCT
TTAATTTGAATGGGCTTCCCGTACTTTGTGTTGCTTTGCCAGTCCCTCTGGGCCCCCATG
AATTCCTTGAAGTGCTTTAAATAATGCGGGTCTACGTCATCAATGACGTTGTACCACACA
TCATTACTGTACACCTTTGGGCTTAGGTCTAGATGTCCACATAAATAATTATGTGGGCCT
AGAGACCTGGCCCACATTGTTTTGCCTGTTCTGCTATCACCCTCAATGACAATACTTATG
GGTCTCCATGGCCGCGCAGCGGAAGATACGACGTTCTCGGCGACCCACTCGTCAAGTTCA
TCTGGAACTTGATTAAAAGAAGAAGAAAGAAATGGAGAAACATAAACTTCTAAAGGAGGA
CTAAAAATCCTATCTAAATTTGAACTTAAATTATGAAATTGTAAAATATAGTCCTTTGGG
GCCTTCTCTTTTAATATATTGAGGGCCTCGGATTTACTGCCTGAATTGAGTGCCTCGGCA
TATGCGTCGTTGGCAGATTGCTGACCTCCTCTAGCTGATCTGCTATCGATTTGGAAAACT
CCAAAATCAATGAAGTCTCCGTCTTTCTCCACGTAGGTCTTGACATCTGTTGAGCTCTTA
GCTGCCTGAATGTTCGGATGGAAATGTGCTGACCTGTTTGGGGATACCAGGTCGAAGAAC
CGTTGGTTCTTACATTGGTATTTGCCTTCGAATTGGATAAGCACATGGAGATGTGGTTCC
CCATTCTCGTGGAGTTCTCTGCAAACTTTGATGTATTTTTTATTTGTTGGGGTTTCTAGG
TTTTTTAATTGGGAAAGTGCTTCCTCTTTAGAGAGAGAACAATTGGGATATGTTAGGAAA
TAATTTTTGGCATATATTTTAAATAAACGAGGCATGTTGAAATGAATTGGTGTCCCTCAA
AGCTCTATGGCAATCGGTGTATCGGTGTCTTACTTATACCTGGACACCTAATGGCTATTT
GGTAATTTTGTAAAAGTACATTGCAATTCAAAATTCAAAATTCAAAAATCAAATCAATAA
AGCGGCCATCCGTATAATATT
>tomato 90d Rep2 (5).seq
ACCGGATGGCCGCGCCTTTTCTTTTTATGTGGTCCCCACGAGGGTTCCACAGACGTCACT
GTCAACCAATCAAATTGCATCCTCAAACGTTAGATAAGTGTTCATTTGTCTTTATATACT
TGGTCCCCAAGTAGTCTATCTTGCAATATGTGGGATCCACTTCTAAATGAATTTCCTGAA
TCTGTTCACGGATTTCGTTGTATGTTAGCTATTAAATATTTGcAGTcCGTTGAGGaaACT
TACGAGcCCAATACATTGGGCCACGATTTAATTAGGGATCTTATATCTGTTGTAAGGGCC
CGTGACTATGTCGAAGCGACCAGGCGATATAATCATTTCCACGCCCGCCTCGAAGGTTCG
CCGAAGGCTGAACTTCGACAGCCCATACAGCAGCCGTGCTGCTGTCCCCATTGTCCAAGG
CACAAACAAGCGACGATCATGGACGTACAGGCCCATGTACCGGAAGCCCAGAATATACAG
AATGTATCGAAGCCCTGATGTTCCTCGTGGATGTGAAGGCCCATGTAAAGTCCAGTCTTA
TGAGCAACGGGATGATATTAAGCATACTGGTATTGTTCGTTGTGTTAGTGATGTTACTCG
TGGATCTGGAATTACTCACAGAGTGGGTAAGAGGTTCTGTGTTAAATCGATATATTTTTT
AGGTAAAGTCTGGATGGATGAAAATATCAAGAAGCAGAATCACACTAATCAGGTCATGTT
CTTCTTGGTTCGTGATAGAAGGCCCTATGGAAACAGCCCAATGGATTTTGGACAGGTTTT
TAATATGTTCGATAATGAGCCCAGTACCGCAACTGTGAAGAATGATTCGCGGGATAGGTT
TCAAGTGATGAGGAAATTTCATGCTACAGTTATTGGTGGGCCCTCTGGAATGAAGGAACA
GGCATTAGTTAAGAGATTTTTTAGAATTAACAGTCATGTAACTTATAATCATCAGGAGGC
AGCCAAGTATGAGAACCATACTGAAAACGCCTTGTTATTGTATATGGCATGTACGCATGC
CTCTAATCCAGTGTATGCAACTATGAAAATACGCATCTATTTCTATGATTCAATATCAAA
TTAATAAAATTTATATTTTATATCATGAGTTGCTGTTACATTTATTGTGTTTTCAAGTAC
ATCATACAATACATGATCAACTGCTCTGATTACATTGTTAATTGAAATTACACCAAGACT
ATCTAAATACTTAAGAACTTGATATCTAAATACTCTTAAGAAACGACCAGTCTGAGGCTG
TAATGTCGTCCAAATTCGGAAGTTGAGAAAACATTTGTGAATCCCCAATGCCTTCCTGAT
GTTGTGGTTGAATCTTATCTGAATGGAAATGATGTCGTTGTTCATTAGAAATGGCCTCTG
GCTGTGTTCTGTTATCTTGAAATAGAGGGGATTGTTTATCTCCCAGATAAAAACGCCATT
CTCTGCTTGAGGAGCAGTGATGAGTTCCCCTGTGCGTGAATCCATGATTGTTGCAGTTGA
TGTGGAGGTAGTATGAGCAGCCACAGTCTAGGTCTACACGCTTACGCCTTATTGGTTTGT
TCTTGGCTATCTTGTGTTGGACCTTGATTGATACTTGCGAACAGTGGCTCGTAGAGGGTG
ACGAAGATTGCATTCTTGAGAGCCCAATTTTTCAAGGATATGTTTTTTtCtTCGTCTAGA
tAttCCCTATATGAGGAGGTAGGTCCTGGATTGCAGAGGAAGATAGTGGGAATTCCCCCT
TTAATTTGAATGGGCTTCCCGTACTTTGTGTTGCTTTGCCAGTCCCTCTGGGCCCCCATG
AATTCCTTGAAGTGCTTTAAATAATGCGGGTCTACGTCATCAATGACGTTGTACCACACA
TCATTACTGTACACCTTTGGGCTTAGGTCTAGATGTCCACATAAATAATTATGTGGGCCT
AGAGACCTGGCCCACATTGTTTTGCCTGTTCTTCTATCACCCTCAATGACAATACTTATG
GGTCTCCATGGCCGCGCAGCGGAAGATACGACGTTCTCGGCGACCCACTCGTCAAGTTCA
TCTGGAACTTGATTAAAAGAAGAAGAAAGAAATGGAGAAACATAAACTTCTAAAGGAGGA
CTAAAAATCCTATCTAAATTTGAACTTAAATTATGAAATTGTAAAATATAGTCCTTTGGG
GCCTTCTCTTTTAATATATTGAGGGCCTCGGATTTACTGCCTGAATTGAGTGCCTCGGCA
TATGCGTCGTTGGCAGATTGCTGACCTCCTCTAGCTGATCTGCTATCGATTTGGAAAACT
CCAAAATCAATGAAGTCTCCGTCTTTCTCCACGTAGGTCTTGACATCTGTTGAGCTCTTA
GCTGCCTGAATGTTCGGATGGAAATGTGCTGACCTGTTTGGGGATACCAGGTCGAAGAAC
CGTTGGTTCTTACATTGGTATTTGCCTTCGAATTGGATAAGCACATGGAGATGTGGTTCC
CCATTCTCGTGGAGTTCTCTGCAAACTTTGATGTATTTTTTATTTGTTGGGGTTTCTAGG
TTTTTTAATTGGGAAAGTGCTTCCTCTTTAGAGAGAGAACAATTGGGATATGTTAGGAAA
TAATTTTTGGCATATATTTTAAATAAACGAGGCATGTTGAAATGAATTGGTGTCCCTCAA
AGCTCTATGGCAATCGGTGTATCGGTGTCTTACTTATACCTGGACACCTAATGGCTATTT
GGTAATTTTGTAAAAGTACATTGCAATTCAAAATTCAAAATTCAAAAATCAAATCAATAA
AGCGGCCATCCGTATAATATT
>tomato 90d Rep2 (6).seq
ACCGGATGGCCGCGCCTTTTCTTTTTATGTGGTCCCCACGAGGGTTCCACAGACGTCACT
GTCAACCAATCAAATTGCATCCTCAAACGTTAGATAAGTGTTCATTTGTCTTTATATACT
TGGTCCCCAAGTAGTCTATCTTGCAATATGTGGGATCCACTTCTAAATGAATTTCCTGAA
TCTGTTCACGGATTTCGTTGTATGTTAGCTATTAAATATTTGcAGTcCGTTGAGGaAACT
TACGAGCCCAATACATTGGGCCACGATTTAATTAGGGATCTTATATCTGTTGTAAGGGCC
CGTGACTATGTCGAAGCGACCAGGCGATATAATCATTTCCACGCCCGCCTCGAAGGTTCG
CCGAAGGCTGAACTTCGACAGCCCATACAGCAGCCGTGCTGCTGTCCCCATTGTCCAAGG
CACAAACAAGCGACGATCATGGACGTACAGGCCCATGTACCGGAAGCCCAGAATATACAG
AATGTATCGAAGCCCTGATGTTCCTCGTGGATGTGAAGGCCCATGTAAAGTCCAGTCTTA
TGAGCAACGGGATGATATTAAGCATACTGGTATTGTTCGTTGTGTTAGTGATGTTACTCG
TGGATCTGGAATTACTCACAGAGTGGGTAAGAGGTTCTGTGTTAAATCGATATATTTTTT
AGGTAAAGTCTGGATGGATGAAAATATCAAGAAGCAGAATCACACTAATCAGGTCATGTT
CTTCTTGGTTCGTGATAGAAGGCCCTATGGAAACAGCCCAATGGATTTTGGACAGGTTTT
TAATATGTTCGATAATGAGCCCAGTACCGCAACTGTGAAGAATGATTCGCGGGATAGGTT
TCAAGTGATGAGGAAATTTCATGCTACAGTTATTGGTGGGCCCTCTGGAATGAAGGAACA
GGCATTAGTTAAGAGATTTTTTAGAATTAACAGTCATGTAACTTATAATCATCAGGAGGC
AGCCAAGTATGAGAACCATACTGAAAACGCCTTGTTATTGTATATGGCATGTACGCATGC
CTCTAATCCAGTGTATGCAACTATGAAAATACGCATCTATTTCTATGATTCAATATCAAA
TTAATAAAATTTATATTTTATATCATGAGTTGCTGTTACATTTATTGTGTTTTCAAGTAC
ATCATACAATACATGATCAACTGCTCTGATTACATTGTTAATTGAAATTACACCAAGACT
ATCTAAATACTTAAGAACTTGATATCTAAATACTCTTAAGAAACGACCAGTCTGAGGCTG
TAATGTCGTCCAAATTCGGAAGTTGAGAAAACATTTGTGAATCCCCAATGCCTTCCTGAT
GTTGTGGTTGAATCTTATCTGAATGGAAATGATGTCGTTGTTCATTAGAAATGGCCTCTG
GCTGTGTTCTGTTATCTTGAAATAGAGGGGATTGTTTATCTCCCAGATAAAAACGCCATT
CTCTGCTTGAGGAGCAGTGATGAGTTCCCCTGTGCGTGAATCCATGATTGTTGCAGTTGA
TGTGGAGGTAGTATGAGCAGCCACAGTCTAGGTCTACACGCTTACGCCTTATTGGTTTGT
TCTTGGTTATCTTGTGTTGGACCTTGATTGATACTTGCGAACAGTGGCTCGTAGAGGGTG
ACGAAGATTGCATTCTTGAGAGCCCAATTTTTCAAGGATATGTTTTTttCtTCGTCTAGA
tAttCCCTATATGAGGAGGTAGGTCCTGGATTGCAGAGGAAGATAGTGGGAATTCCCCCT
TTAATTTGAATGGGCTTCCCGTACTTTGTGTTGCTTTGCCAGTCCCTCTGGGCCCCCATG
AATTCCTTGAAGTGCTTTAAATAATGCGGGTCTACGTCATCAATGACGTTGTACCACACA
TCATTACTGTACACCTTTGGGCTTAGGTCTAGATGTCCACATAAATAATTATGTGGGCCT
AGAGACCTGGCCCACATTGTTTTGCCTGTTCTGCTATCACCCTCAATGACAATACTTATG
GGTCTCCATGGCCGCGCAGCGGAAGATACGACGTTCTCGGCGACCCACTCGTCAAGTTCA
TCTGGAACTTGATTAAAAGAAGAAGAAAGAAATGGAGAAACATAAACTTCTAAAGGAGGA
CTAAAAATCCTATCTAAATTTGAACTTAAATTATGAAATTGTAAAATATAGTCCTTTGGG
GCCTTCTCTTTTAATATATTGAGGGCCTCGGATTTACTGCCTGAATTGAGTGCCTCGGCA
TATGCGTCGTTGGCAGATTGCTGACCTCCTCTAGCTGATCTGCTATCGATTTGGAAAACT
CCAAAATCAATGAAGTCTCCGTCTTTCTCCACGTAGGTCTTGACATCTGTTGAGCTCTTA
GCTGCCTGAATGTTCGGATGGAAATGTGCTGACCTGTTTGGGGATACCAGGTCGAAGAAC
CGTTGGTTCTTACATTGGTATTTGCCTTCGAATTGGATAAGCACATGGAGATGTGGTTCC
CCATTCTCGTGGAGTTCTCTGCAAACTTTGATGTATTTTTTATTTGTTGGGGTTTCTAGG
TTTTTTAATTGGGAAAGTGCTTCCTCTTTAGAGAGAGAACAATTGGGATATGTTAGGAAA
TAATTTTTGGCATATATTTTAAATAAACGAGGCATGTTGAAATGAATTGGTGTCCCTCAA
AGCTCTATGGCAATCGGTGTATCGGTGTCTTACTTATACCTGGACACCTAATGGCTATTT
GGTAATTTTGTAAAAGTACATTGCAATTCAAAATTCAAAATTCAAAAATCAAATCAATAA
AGCGGCCATCCGTATAATATT
>tomato 90d Rep2 (7).seq
ACCGGATGGCCGCGCCTTTTCTTTTTATGTGGTCCCCACGAGGGTTCCACAGACGTCACT
GTCAACCAATCAAATTGCATCCTCAAACGTTAGATAAGTGTTCATTTGTCTTTATATACT
TGGTCCCCAAGTAGTCTATCTTGCAATATGTGGGATCCACTTCTAAATGAATTTCCTGAA
TCTGTTCACGGATTTCGTTGTATGTTAGCTATTAAATATTTGCAGTCCGTTGAGGAAACT
TACGAGCCCAATACATTGGGCCACGATTTAATTAGGGATCTTATATCTGTTGTAAGGGCC
CGTGACTATGTCGAAGCGACCAGGCGATATAATCATTTCCACGCCCGCCTCGAAGGTTCG
CCGAAGGCTGAACTTCGACAGCCCATACAGCAGCCGTGCTGCTGTCCCCATTGTCCAAGG
CACAAACAAGCGACGATCATGGACGTACAGGCCCATGTACCGGAAGCCCAGAATATACAG
AATGTATCGAAGCCCTGATGTTCCTCGTGGATGTGAAGGCCCATGTAAAGTCCAGTCTTA
TGAGCAACGGGATGATATTAAGCATACTGGTATTGTTCGTTGTGTTAGTGATGTTACTCG
TGGATCTGGAATTACTCACAGAGTGGGTAAGAGGTTCTGTGTTAAATCGATATATTTTTT
AGGTAAAGTCTGGATGGATGAAAATATCAAGAAGCAGAATCACACTAATCAGGTCATGTT
CTTCTTGGTTCGTGATAGAAGGCCCTATGGAAACAGCCCAATGGATTTTGGACAGGTTTT
TAATATGTTCGATAATGAGCCCAGTACCGCAACTGTGAAGAATGATTCGCGGGATAGGTT
TCAAGTGATGAGGAAATTTCATGCTACAGTTATTGGTGGGCCCTCTGGAATGAAGGAACA
GGCATTAGTTAAGAGATTTTTTAGAATTAACAGTCATGTAACTTATAATCATCAGGAGGC
AGCCAAGTATGAGAACCATACTGAAAACGCCTTGTTATTGTATATGGCATGTACGCATGC
CTCTAATCCAGTGTATGCAACTATGAAAATACGCATCTATTTCTATGATTCAATATCAAA
TTAATAAAATTTATATTTTATATCATGAGTTGCTGTTACATTTATTGTGTTTTCAAGTAC
ATCATACAATACATGATCAACTGCTCTGATTACATTGTTAATTGAAATTACACCAAGACT
ATCTAAATACTTAAGAACTTGATATCTAAATACTCTTAAGAAACGACCAGTCTGAGGCTG
TAATGTCGTCCAAATTCGGAAGTTGAGAAAACATTTGTGAATCCCCAATGCCTTCCTGAT
GTTGTGGTTGAATCTTATCTGAATGGAAATGATGTCGTTGTTCATTAGAAATGGCCTCTG
GCTGTGTTCTGTTATCTTGAAATAGAGTGGATTGTTTATCTCCCAGATAAAAACGCCATT
CTCTGCTTGAGGAGCAGTGATGAGTTCCCCTGTGCGTGAATCCATGATTGTTGCAGTTGA
TGTGGAGGTAGTATGAGCAGCCACAGTCTAGGTCTACACGCTTACGCCTTATTGGTTTGT
TCTTGGCTATCTTGTGTTGGACCTTGATTGATACTTGCGAACAGTGGCTCGTAGAGGGTG
ACGAAGATTGCATTCTTGAGAGCCCAATTTTTCAAGGATATGTTTTTTTCTtCGTCTAGA
TATTCCCTATATGAGGAGGTAGGTCCTGGATTGCAGAGGAAGATAGTGGGAATTCCCCCT
TTAATTTGAATGGGCTTCCCGTACTTTGTGTTGCTTTGCCAGTCCCTCTGGGCCCCCATG
AATTCCTTGAAGTGCTTTAAATAATGCGGGTCTACGTCATCAATGACGTTGTACCACACA
TCATTACTGTACACCTTTGGGCTTAGGTCTAGATGTCCACATAAATAATTATGTGGGCCT
AGAGACCTGGCCCACATTGTTTTGCCTGTTCTGCTATCACCCTCAATGACAATACTTATG
GGTCTCCATGGCCGCGCAGCGGAAGATACGACGTTCTCGGCGACCCACTCGTCAAGTTCA
TCTGGAACTTGATTAAAAGAAGAAGAAAGAAATGGAGAAACATAAACTTCTAAAGGAGGA
CTAAAAATCCTATCTAAATTTGAACTTAAATTATGAAATTGTAAAATATAGTCCTTTGGG
GCCTTCTCTTTTAATATATTGAGGGCCTCGGATTTACTGCCTGAATTGAGTGCCTCGGCA
TATGCGTCGTTGGCAGATTGCTGACCTCCTCTAGCTGATCTGCTATCGATTTGGAAAACT
CCAAAATCAATGAAGTCTCCGTCTTTCTCCACGTAGGTCTTGACATCTGTTGAGCTCTTA
GCTGCCTGAATGTTCGGATGGAAATGTGCTGACCTGTTTGGGGATACCAGGTCGAAGAAC
CGTTGGTTCTTACATTGGTATTTGCCTTCGAATTGGATAAGCACATGGAGATGTGGTTCC
CCATTCTCGTGGAGTTCTCTGCAAACTTTGATGTATTTTTTATTTGTTGGGGTTTCTAGG
TTTTTTAATTGGGAAAGTGCTTCCTCTTTAGAGAGAGAACAATTGGGATATGTTAGGAAA
TAATTTTTGGCATATATTTTAAATAAACGAGGCATGTTGAAATGAATTGGTGTCCCTCAA
AGCTCTATGGCAATCGGTGTATCGGTGTCTTACTTATACCTGGACACCTAATGGCTATTT
GGTAATTTTGTAAAAGTACATTGCAATTCAAAATTCAAAATTCAAAAATCAAATCAATAA
AGCGGCCATCCGTATAATATT
>tomato 90d Rep2 (8).seq
ACCGGATGGCCGCGCCTTTTCTTTTTATGTGGTCCCCACGAGGGTTCCACAGACGTCACT
GTCAACCAATCAAATTGCATCCTCAAACGTTAGATAAGTGTTCATTTGTCTTTATATACT
TGGTCCCCAAGTAGTCTATCTTGCAATATGTGGGATCCACTTCTAAATGAATTTCCTGAA
TCTGTTCACGGATTTCGTTGTATGTTAGCTATTAAATATTTGcAGTcCGTTGAGGAAACT
TACGAGCCAAATACATTGGGCCACGATTTAATTAGGGATCTTATATCTGTTGTAAGGGCC
CGTGACTATGTCGAAGCGACCAGGCGATATAATCATTTCCACGCCCGCCTCGAAGGTTCG
CCGAAGGCTGAACTTCGACAGCCCATACAGCAGCCGTGCTGCTGTCCCCATTGTCCAAGG
CACAAACAAGCGACGATCATGGACGTACAGGCCCATGTACCGGAAGCCCAGAATATACAG
AATGTATCGAAGCCCTGATGTTCCTCGTGGATGTGAAGGCCCATGTAAAGTCCAGTCTTA
TGAGCAACGGGATGATATTAAGCATACTGGTATTGTTCGTTGTGTTAGTGATGTTACTCG
TGGATCTGGAATTACTCACAGAGTGGGTAAGAGGTTCTGTGTTAAATCGATATATTTTTT
AGGTAAAGTCTGGATGGATGAAAATATCAAGAAGCAGAATCACACTAATCAGGTCATGTT
CTTCTTGGTTCGTGATAGAAGGCCCTATGGAAACAGCCCAATGGATTTTGGACAGGTTTT
TAATATGTTCGATAATGAGCCCAGTACCGCAACTGTGAAGAATGATTCGCGGGATAGGTT
TCAAGTGATGAGGAAATTTCATGCTACAGTTATTGGTGGGCCCTCTGGAATGAAGGAACA
GGCATTAGTTAAGAGATTTTTTAGAATTAACAGTCATGTAACTTATAATCATCAGGAGGC
AGCCAAGTATGAGAACCATACTGAAAACGCCTTGTTATTGTATATGGCATGTACGCATGC
CTCTAATCCAGTGTATGCAACTATGAAAATACGCATCTATTTCTATGATTCAATATCAAA
TTAATAAAATTTATATTTTATATCATGAGTTGCTGTTACATTTATTGTGTTTTCAAGTAC
ATCATACAATACATGATCAACTGCTCTGATTACATTGTTAATTGAAATTACACCAAGACT
ATCTAAATACTTAAGAACTTGATATCTAAATACTCTTAAGAAACGACCAGTCTGAGGCTG
TAATGTCGTCCAAATTCGGAAGTTGAGAAAACATTTGTGAATCCCCAATGCCTTCCTGAT
GTTGTGGTTGAATCTTATCTGAATGGAAATGATGTCGTTGTTCATTAGAAATGGCCTCTG
GCTGTGTTCTGTTATCTTGAAATAGAGGGGATTGTTTATCTCCCAGATAAAAACGCCATT
CTCTGCTTGAGGAGCAGTGATGAGTTCCCCTGTGCGTGAATCCATGATTGTTGCAGTTGA
TGTGGAGGTAGTATGAGCAGCCACAGTCTAGGTCTACACGCTTACGCCTTATTGGTTTGT
TCTTGGCTATCTTGTGTTGGACCTTGATTGATACTTGCGAACAGTGGCTCGTAGAGGGTG
ACGAAGATTGCATTCTTGAGAGCCCAATTTTTCAAGGATATGTTTTtttCtTCGTCtAGA
TATTCCCTATATGAGGAGGTAGGTCCTGGATTGCAGAGGAAGATAGTGGGAATTCCCCCT
TTAATTTGAATGGGCTTCCCGTACTTTGTGTTGCTTTGCCAGTCCCTCTGGGCCCCCATG
AATTCCTTGAAGTGCTTTAAATAATGCGGGTCTACGTCATCAATGACGTTGTACCACACA
TCATTACTGTACACCTTTGGGCTTAGGTCTAGATGTCCACATAAATAATTATGTGGTCCT
AGAGACCTGGCCCACATTGTTTTGCCTGTTCTGCTATCACCCTCAATGATAATACTTATG
GGTCTCCATGGCCGCGCAGCGGAAGATACGACGTTCTCGGCGACCCACTCGTCAAGTTCA
TCTGGAACTTGATTAAAAGAAGAAGAAAGAAATGGAGAAACATAAACTTCTAAAGGAGGA
CTAAAAATCCTATCTAAATTTGAACTTAAATTATGAAATTGTAAAATATAGTCCTTTGGG
GCCTTCTCTTTTAATATATTGAGGGCCTCGGATTTACTGCCTGAATTGAGTGCCTCGGCA
TATGCGTCGTTGGCAGATTGCTGACCTCCTCTAGCTGATCTGCTATCGATTTGGAAAACT
CCAAAATCAATGAAGTCTCCGTCTTTCTCCACGTAGGTCTTGACATCTGTTGAGCTCTTA
GCTGCCTGAATGTTCGGATGGAAATGTGCTGACCTGTTTGGGGATACCAGGTCGAAGAAC
CGTTGGTTCTTACATTGGTATTTGCCTTCGAATTGGATAAGCACATGGAGATGTGGTTCC
CCATTCTCGTGGAGTTCTCTGCAAACTTTGATGTATTTTTTATTTGTTGGGGTTTCTAGG
TTTTTTAATTGGGAAAGTGCTTCCTCTTTAGAGAGAGAACAATTGGGATATGTTAGGAAA
TAATTTTTGGCATATATTTTAAATAAACGAGGCATGTTGAAATGAATTGGTGTCCCTCAA
AGCTCTATGGCAATCGGTGTATCGGTGTCTTACTTATACCTGGACACCTAATGGCTATTT
GGTAATTTTGTAAAAGTACATTGCAATTCAAAATTCAAAATTCAAAAATCAAATCAATAA
AGCGGCCATCCGTATAATATT
>tomato 90d Rep2 (9).seq
ACCGGATGGCCGCGCCTTTTCTTTTTATGTGGTCCCCACGAGGGTTCCACAGACGTCACT
GTCAACCAATCAAATTGCATCCTCAAACGTTAGATAAGTGTTCATTTGTCTTTATATACT
TGGTCCCCAAGTAGTCTATCTTGCAATATGTGGGATCCACTTCTAAATGAATTTCCTGAA
TCTGTTCACGGATTTCGTTGTATGTTAGCTATTAAATATTTGCAGTCCGTTGAGGAAACT
TACGAGCCCAATACATTGGGCCACGATTTAATTAGGGATCTTATATCTGTTGTAAGGGCC
CGTGACTATGTCGAAGCGACCAGGCGATATAATCATTTCCACGCCCGCCTCGAAGGTTCG
CCGAAGGCTGAACTTCGACAGCCCATACAGCAGCCGTGCTGCTGTCCCCATTGTCCAAGG
CACAAACAAGCGACGATCATGGACGTACAGGCCCATGTACCGGAAGCCCAGAATATACAG
AATGTATCGAAGCCCTGATGTTCCTCGTGGATGTGAAGGCCCATGTAAAGTCCAGTCTTA
TGAGCAACGGGATGATATTAAGCATACTGGTATTGTTCGTTGTGTTAGTGATGTTACTCG
TGGATCTGGAATTACTCACAGAGTGGGTAAGAGGTTCTGTGTTAAATCGATATATTTTTT
AGGTAAAGTCTGGATGGATGAAAATATCAAGAAGCAGAATCACACTAATCAGGTCATGTT
CTTCTTGGTTCGTGATAGAAGGCCCTATGGAAACAGCCCAATGGATTTTGGACAGGTTTT
TAATATGTTCGATAATGAGCCCAGTACCGCAACTGTGAAGAATGATTCGCGGGATAGGTT
TCAAGTGATGAGGAAATTTCATGCTACAGTTATTGGTGGGCCCTCTGGAATGAAGGAACA
GGCATTAGTTAAGAGATTTTTTAGAATTAACAGTCATGTAACTTATAATCATCAGGAGGC
AGCCAAGTATGAGAACCATACTGAAAACGCCTTGTTATTGTATATGGCATGTACGCATGC
CTCTAATCCAGTGTATGCAACTATGAAAATACGCATCTATTTCTATGATTCAATATCAAA
TTAATAAAATTTATATTTTATATCATGAGTTGCTGTTACATTTATTGTGTTTTCAAGTAC
ATCATACAATACATGATCAACTGCTCTGATTACATTGTTAATTGAAATTACACCAAGACT
ATCTAAATACTTAAGAACTTGATATCTAAATACTCTTAAGAAACGACCAGTCTGAGGCTG
TAATGTCGTCCAAATTCGGAAGTTGAGAAAACATTTGTGAATCCCCAATGCCTTCCTGAT
GTTGTGGTTGAATCTTATCTGAATGGAAATGATGTCGTTGTTCATTAGAAATGGCCTCTG
GCTGTGTTCTGTTATCTTGAAATAGAGGGGATTGTTTATCTCCCAGATAAAAACGCCATT
CTCTGCTTGAGGAGCAGTGATGAGTTCCCCTGTGCGTGAATCCATGATTGTTGCAGTTGA
TGTGGAGGTAGTATGAGCAGCCACAGTCTAGGTCTACACGCTTACGCCTTATTGGTTTGT
TCTTGGCTATCTTGTGTTGGACCTTGATTGATACTTGCGAACAGTGGCTCGTAGAGGGTG
ACGAAGATTGCATTCTTGAGAGCCCAATTTTTCAAGGATATGTTTttTTCtTCGTCTAGA
TATTCCCTATATGAGGAGGTAGGTCCTGGATTGCAGAGGAAGATAGTGGGAATTCCCCCT
TTAATTTGAATGGGCTTCCCGTACTTTGTGTTGCTTTGCCAGTCCCTCTGGGCCCCCATG
AATTCCTTGAAGTGCTTTAAATAATGCGGGTCTACGTCATCAATGACGTTGTACCACACA
TCATTACTGTACACCTTTGGGCTTAGGTCTAGATGTCCACATAAATAATTATGTGGGCCT
AGAGACCTGGCCCACATTGTTTTGCCTGTTCTGCTATCACCCTCAATGACAATACTTATG
GGTCTCCATGGCCGCGCAGCGGAAGATACGACGTTCTCGGCGACCCACTCGTCAAGTTCA
TCTGGAACTTGATTAAAAGAAGAAGAAAGAAATGGAGAAACATAAACTTCTAAAGGAGGA
CTAAAAATCCTATCTAAATTTGAACTTAAATTATGAAATTGTAAAATATAGTCCTTTGGG
GCCTTCTCTTTTAATATATTGAGGGCCTCGGATTTACTGCCTGAATTGAGTGCCTCGGCA
TATGCGTCGTTGGCAGATTGCTGACCTCCTCTAGCTGATCTGCTATCGATTTGGAAAACT
CCAAAATCAATGAAGTCTCCGTCTTTCTCCACGTAGGTCTTGACATCTGTTGAGCTCTTA
GCTGCCTGAATGTTCGGATGGAAATGTGCTGACCTGTTTGGGGATACCAGGTCGAAGAAC
CGTTGGTTCTTACATTGGTATTTGCCTTCGAATTGGATAAGCACATGGAGATGTGGTTCC
CCATTCTCGTGGAGTTCTCTGCAAACTTTGATGTATTTTTTATTTGTTGGGGTTTCTAGG
TTTTTTAATTGGGAAAGTGCTTCCTCTTTAGAGAGAGAACAATTGGGATATGTTAGGAAA
TAATTTTTGGCATATATTTTAAATAAACGAGGCATGTTGAAATGAATTGGTGTCCCTCAA
AGCTCTATGGCAATCGGTGTATCGGTGTCTTACTTATACCTGGACACCTAATGGCTATTT
GGTAATTTTGTAAAAGTACATTGCAATTCAAAATTCAAAATTCAAAAATCAAATCAATAA
AGCGGCCATCCGTATAATATT
>tomato 90d Rep2 (10).seq
ACCGGATGGCCGCGCCTTTTCTTTTTATGTGGTCCCCACGAGGGTTCCACAGACGTCACT
GTCAACCAATCAAATTGCATCCTCAAACGTTAGATAAGTGTTCATTTGTCTTTATATACT
TGGTCCCCAAGTAGTCTATCTTGCAATATGTGGGATCCACTTCTAAATGAATTTCCTGAA
TCTGTTCACGGATTTCGTTGTATGTTAGCTATTAAATATTTGcAGTCcGTTGAGGAaaCT
TACGAGcCCAATACATTGGGCCACGATTTAATTAGGGATCTTATATCTGTTGTAAGGGCC
CGTGACTATGTCGAAGCGACCAGGCGATATAATCATTTCCACGCCCGCCTCGAAGGTTCG
CCGAAGGCTGAACTTCGACAGCCCATACCGCAGCCGTGCTGCTGTCCCCATTGTCCAAGG
CACAAACAAGCGACGATCATGGACGTACAGGCCCATGTACCGGAAGCCCAGAATATACAG
AATGTATCGAAGCCCTGATGTTCCTCGTGGATGTGAAGGCCCATGTAAAGTCCAGTCTTA
TGAGCAACGGGATGATATTAAGCATACTGGTATTGTTCGTTGTGTTAGTGATGTTACTCG
TGGATCTGGAATTACTCACAGAGTGGGTAAGAGGTTCTGTGTTAAATCGATATATTTTTT
AGGTAAAGTCTGGATGGATGAAAATATCAAGAAGCAGAATCACACTAATCAGGTCATGTT
CTTCTTGGTTCGTGATAGAAGGCCCTATGGAAACAGCCCAATGGATTTTGGACAGGTTTT
TAATATGTTCGATAATGAGCCCAGTACCGCAACTGTGAAGAATGATTCGCGGGATAGGTT
TCAAGTGATGAGGAAATTTCATGCTACAGTTATTGGTGGGCCCTCTGGAATGAAGGAACA
GGCATTAGTTAAGAGATTTTTTAGAATTAACAGTCATGTAACTTATAATCATCAGGAGGC
AGCCAAGTATGAGAACCATACTGAAAACGCCTTGTTATTGTATATGGCATGTACGCATGC
CTCTAATCCAGTGTATGCAACTATGAAAATACGCATCTATTTCTATGATTCAATATCAAA
TTAATAAAATTTATATTTTATATCATGAGTTGCTGTTACATTTATTGTGTTTTCAAGTAC
ATCATACAATACATGATCAACTGCTCTGATTACATTGTTAATTGAAATTACACCAAGACT
ATCTAAATACTTAAGAACTTGATATCTAAATACTCTTAAGAAACGACCAGTCTGAGGCTG
TAATGTCGTCCAAATTCGGAAGTTGAGAAAACATTTGTGAATCCCCAATGCCTTCCTGAT
GTTGTGGTTGAATCTTATCTGAATGGAAATGATGTCGTTGTTCATTAGAAATGGCCTCTG
GCTGTGTTCTGTTATCTTGAAATAGAGGGGATTGTTTATCTCCCAGATAAAAACGCCATT
CTCTGCTTGAGGAGCAGTGATGAGTTCCCCTGTGCGTGAATCCATGATTGTTGCAGTTGA
TGTGGAGGTAGTATGAGCAGCCACAGTCTAGGTCTACACGCTTACGCCTTATTGGTTTGT
TCTTGGCTATCTTGTGTTGGACCTTGATTGATACTTGCGAACAGTGGCTCGTAGAGGGTG
ACGAAGATTGCATTCTTGAGAGCCCAATTTTTCAAGGATATGTTTTTttCTtCGTCTAGa
TATTCCCTATATGAGGAGGTAGGTCCTGGATTGCAGAGGAAGATAGTGGGAATTCCCCCT
TTAATTTGAATGGGCTTCCCGTACTTTGTGTTGCTTTGCCAGTCCCTCTGGGCCCCCATG
AATTCCTTGAAGTGCTTTAAATAATGCGGGTCTACGTCATCAATGACGTTGTACCACACA
TCATTACTGTACACCTTTGGGCTTAGGTCTAGATGTCCACATAAATAATTATGTGGGCCT
AGAGACCTGGCCCACATTGTTTTGCCTGTTCTGCTATCACCCTCAATGACAATACTTATG
GGTCTCCATGGCCGCGCAGCGGAAGATACGACGTTCTCGGCGACCCACTCGTCAAGTTCA
TCTGGAACTTGATTAAAAGAAGAAGAAAGAAATGGAGAAACATAAACTTCTAAAGGAGGA
CTAAAAATCCTATCTAAATTTGAACTTAAATTATGAAATTGTAAAATATAGTCCTTTGGG
GCCTTCTCTTTTAATATATTGAGGGCCTCGGATTTACTGCCTGAATTGAGTGCCTCGGCA
TATGCGTCGTTGGCAGATTGCTGACCTCCTCTAGCTGATCTGCTATCGATTTGGAAAACT
CCAAAATCAATGAAGTCTCCGTCTTTCTCCACGTAGGTCTTGACATCTGTTGAGCTCTTA
GCTGCCTGAATGTTCGGATGGAAATGTGCTGACCTGTTTGGGGATACCAGGTCGAAGAAC
CGTTGGTTCTTACATTGGTATTTGCCTTCGAATTGGATAAGCACATGGAGATGTGGTTCC
CCATTCTCGTGGAGTTCTCTGCAAACTTTGATGTATTTTTTATTTGTTGGGGTTTCTAGG
TTTTTTAATTGGGAAAGTGCTTCCTCTTTAGAGAGAGAACAATTGGGATATGTTAGGAAA
TAATTTTTGGCATATATTTTAAATAAACGAGGCATGTTGAAATGAATTGGTGTCCCTCAA
AGCTCTATGGCAATCGGTGTATCGGTGTCTTACTTATACCTGGACACCTAATGGCTATTT
GGTAATTTTGTAAAAGTACATTGCAATTCAAAATTCAAAATTCAAAAATCAAATCAATAA
AGCGGCCATCCGTATAATATT
>tomato 90d Rep2 (11).seq
ACCGGATGGCCGCGCCTTTTCTTTTTATGTGGTCCCCACGAGGGTTCCACAGACGTCACT
GTCAACCAATCAAATTGCATCCTCAAACGTTAGATAAGTGTTCATTTGTCTTTATATACT
TGGTCCCCAAGTAGTCTATCTTGCAATATGTGGGATCCACTTCTAAATGAATTTCCTGAA
TCTGTTCACGGATTTCGTTGTATGTTAGCTATTAAATATTTgCaGTcCGTTGAGGaaACT
TACGAGCCCAATACATTGGGCCACGATTTAATTAGGGATCTTATATCTGTTGTAAGGGCC
CGTGACTATGTCGAAGCGACCAGGCGATATAATCATTTCCACGCCCGCCTCGAAGGTTCG
CCGAAGGCTGAACTTCGACAGCCCATACAGCAGCCGTGCTGCTGTCCCCATTGTCCAAGG
CACAAACAAGCGACGATCATGGACGTACAGGCCCATGTACCGGAAGCCCAGAATATACAG
AATGTATCGAAGCCCTGATGTTCCTCGTGGATGTGAAGGCCCATGTAAAGTCCAGTCTTA
TGAGCAACGGGATGATATTAAGCATACTGGTATTGTTCGTTGTGTTAGTGATGTTACTCG
TGGATCTGGAATTACTCACAGAGTGGGTAAGAGGTTCTGTGTTAAATCGATATATTTTTT
AGGTAAAGTCTGGATGGATGAAAATATCAAGAAGCAGAATCACACTAATCAGGTCATGTT
CTTCTTGGTTCGTGATAGAAGGCCCTATGGAAACAGCCCAATGGATTTTGGACAGGTTTT
TAATATGTTCGATAATGAGCCCAGTACCGCAACTGTGAAGAATGATTCGCGGGATAGGTT
TCAAGTGATGAGGAAATTTCATGCTACAGTTATTGGTGGGCCCTCTGGAATGAAGGAACA
GGCATTAGTTAAGAGATTTTTTAGAATTAACAGTCATGTAACTTATAATCATCAGGAGGC
AGCCAAGTATGAGAACCATACTGAAAACGCCTTGTTATTGTATATGGCATGTACGCATGC
CTCTAATCCAGTGTATGCAACTATGAAAATACGCATCTATTTCTATGATTCAATATCAAA
TTAATAAAATTTATATTTTATATCATGAGTTGCTGTTACATTTATTGTGTTTTCAAGTAC
ATCATACAATACATGATCAACTGCTCTGATTACATTGTTAATTGAAATTACACCAAGACT
ATCTAAATACTTAAGAACTTGATATCTAAATACTCTTAAGAAACGACCAGTCTGAGGCTG
TAATGTCGTCCAAATTCGGAAGTTGAGAAAACATTTGTGAATCCCCAATGCCTTCCTGAT
GTTGTGGTTGAATCTTATCTGAATGGAAATGATGTCGTTGTTCATTAGAAATGGCCTCTG
GCTGTGTTCTGTTATCTTGAAATAGAGGGGATTGTTTATCTCCCAGATAAAAACGCCATT
CTCTGCTTGAGGAGCAGTGATGAGTTCCCCTGTGCGTGAATCCATGATTGTTGCAGTTGA
TGTGGAGGTAGTATGAGCAGCCACAGTCTAGGTCTACACGCTTACGCCTTATTGGTTTGT
TCTTGGCTATCTTGTGTTGGACCTTGATTGATACTTGCGAACAGTGGCTCGTAGAGGGTG
ACGAAGATTGCATTCTTGAGAGCCCAATTTTTCAAGGATATGTTTTtttCtTCgTCTAgA
TATTCCCTATATGAGGAGGTAGGTCCTGGATTGCAGAGGAAGATAGTGGGAATTCCCCCT
TTAATTTGAATGGGCTTCCCGTACTTTGTGTTGCTTTGCCAGTCCCTCTGGGCCCCCATG
AATTCCTTGAAGTGCTTTAAATAATGCGGGTCTACGTCATCAATGACGTTGTACCACACA
TCATTACTGTACACCTTTGGGCTTAGGTCTAGATGTCCACATAAATAATTATGTGGGCCT
AGAGACCTGGCCCACATTGTTTTGCCTGTTCTGCTATCACCCTCAATGACAATACTTATG
GGTCTCCATGGCCGCGCAGCGGAAGATACGACGTTCTCGGCGACCCACTCGTCAAGTTCA
TCTGGAACTTGATTAAAAGAAGAAGAAAGAAATGGAGAAACATAAACTTCTAAAGGAGGA
CTAAAAATCCTATCTAAATTTGAACTTAAATTATGAAATTGTAAAATATAGTCCTTTGGG
GCCTTCTCTTTTAATATATTGAGGGCCTCGGATTTACTGCCTGAATTGAGTGCCTCGGCA
TATGCGTCGTTGGCAGATTGCTGACCTCCTCTAGCTGATCTGCTATCGATTTGGAAAACT
CCAAAATCAATGAAGTCTCCGTCTTTCTCCACGTAGGTCTTGACATCTGTTGAGCTCTTA
GCTGCCTGAATGTTCGGATGGAAATGTGCTGACCTGTTTGGGGATACCAGGTCGAAGAAC
CGTTGGTTCTTACATTGGTATTTGCCTTCGAATTGGATAAGCACATGGAGATGTGGTTCC
CCATTCTCGTGGAGTTCTCTGCAAACTTTGATGTATTTTTTATTTGTTGGGGTTTCTAGG
TTTTTTAATTGGGAAAGTGCTTCCTCTTTAGAGAGAGAACAATTGGGATATGTTAGGAAA
TAATTTTTGGCATATATTTTAAATAAACGAGGCATGTTGAAATGAATTGGTGTCCCTCAA
AGCTCTATGGCAATCGGTGTATCGGTGTCTTACTTATACCTGGACACCTAATGGCTATTT
GGTAATTTTGTAAAAGTACATTGCAATTCAAAATTCAAAATTCAAAAATCAAATCAATAA
AGCGGCCATCCGTATAATATT
>tomato 90d Rep2 (12).seq
ACCGGATGGCCGCGCCTTTTCTTTTTATGTGGTCCCCACGAGGGTTCCACAGACGTCACT
GTCAACCAATCAAATTGCATCCTCAAACGTTAGATAAGTGTTCATTTGTCTTTATATACT
TGGTCCCCAAGTAGTCTATCTTGCAATATGTGGGATCCACTTCTAAATGAATTTCCTGAA
TCTGTTCACGGATTTCGTTGTATGTTAGCTATTAAATATTTGCAGTCCGTTGAGGAAACT
TACGAGCCCAATACATTGGGCCACGATTTAATTAGGGATCTTATATCTGTTGTAAGGGCC
CGTGACTATGTCGAAGCGACCAGGCGATATAATCATTTCCACGCCCGCCTCGAAGGTTCG
CCGAAGGCTGAACTTCGACAGCCCATACAGCAGCCGTGCTGCTGTCCCCATTGTCCAAGG
CACAAACAAGCGACGATCATGGACGTACAGGCCCATGTACCGGAAGCCCAGAATATACAG
AATGTATCGAAGCCCTGATGTTCCTCGTGGATGTGAAGGCCCATGTAAAGTCCAGTCTTA
TGAGCAACGGGATGATATTAAGCATACTGGTATTGTTCGTTGTGTTAGTGATGTTACTCG
TGGATCTGGAATTACTCACAGAGTGGGTAAGAGGTTCTGTGTTAAATCGATATATTTTTT
AGGTAAAGTCTGGATGGATGAAAATATCAAGAAGCAGAATCACACTAATCAGGTCATGTT
CTTCTTGGTTCGTGATAGAAGGCCCTATGGAAACAGCCCAATGGATTTTGGACAGGTTTT
TAATATGTTCGATAATGAGCCCAGTACCGCAACTGTGAAGAATGATTCGCGGGATAGGTT
TCAAGTGATGAGGAAATTTCATGCTACAGTTATTGGTGGGCCCTCTGGAATGAAGGAACA
GGCATTAGTTAAGAGATTTTTTAGAATTAACAGTCATGTAACTTATAATCATCAGGAGGC
AGCCAAGTATGAGAACCATACTGAAAACGCCTTGTTATTGTATATGGCATGTACGCATGC
CTCTAATCCAGTGTATGCAACTATGAAAATACGCATCTATTTCTATGATTCAATATCAAA
TTAATAAAATTTATATTTTATATCATGAGTTGCTGTTACATTTATTGTGTTTTCAAGTAC
ATCATACAATACATGATCAACTGCTCTGATTACATTGTTAATTGAAATTACACCAAGACT
ATCTAAATACTTAAGAACTTGATATCTAAATACTCTTAAGAAACGACCAGTCTGAGGCTG
TAATGTCGTCCAAATTCGGAAGTTGAGAAAACATTTGTGAATCCCCAATGCCTTCCTGAT
GTTGTGGTTGAATCTTATCTGAATGGAAATGATGTCGTTGTTCATTAGAAATGGCCTCTG
GCTGTGTTCTGTTATCTTGAAATAGAGGGGATTGTTTATCTCCCAGATAAAAACGCCATT
CTCTGCTTGAGGAGCAGTGATGAGTTCCCCTGTGCGTGAATCCATGATTGTTGCAGTTGA
TGTGGAGGTAGTATGAGCAGCCACAGTCTAGGTCTACACGCTTACGCCTTATTGGTTTGT
TCTTGGCTATCTTGTGTTGGACCTTGATTGATACTTGCGAACAGTGGCTCGTAGAGGGTG
ACGAAGATTGCATTCTTGAGAGCCCAATTTTTCAAGGATATGTTTTTTTCTtCGTCTAGA
TATTCCCTATATGAGGAGGTAGGTCCTGGATTGCAGAGGAAGATAGTGGGAATTCCCCCT
TTAATTTGAATGGGCTTCCCGTACTTTGTGTTGCTTTGCCAGTCCCTCTGGGCCCCCATG
AATTCCTTGAAGTGCTTTAAATAATGCGGGTCTACGTCATCAATGACGTTGTACCACACA
TCATTACTGTACACCTTTGGGCTTAGGTCTAGATGTCCACATAAATAATTATGTGGGCCT
AGAGACCTGGCCCACATTGTTTTGCCTGTTCTGCTATCACCCTCAATGACAATACTTATG
GGTCTCCATGGCCGCGCAGCGGAAGATACGACGTTCTCGGCGACCCACTCGTCAAGTTCA
TCTGGAACTTGATTAAAAGAAGAAGAAAGAAATGGAGAAACATAAACTTCTAAAGGAGGA
CTAAAAATCCTATCTAAATTTGAACTTAAATTATGAAATTGTAAAATATAGTCCTTTGGG
GCCTTCTCTTTTAATATATTGAGGGCCTCGGATTTACTGCCTGAATTGAGTGCCTCGGCA
TATGCGTCGTTGGCAGATTGCTGACCTCCTCTAGCTGATCTGCTATCGATTTGGAAAACT
CCAAAATCAATGAAGTCTCCGTCTTTCTCCACGTAGGTCTTGACATCTGTTGAGCTCTTA
GCTGCCTGAATGTTCGGATGGAAATGTGCTGACCTGTTTGGGGATACCAGGTCGAAGAAC
CGTTGGTTCTTACATTGGTATTTGCCTTCGAATTGGATAAGCACATGGAGATGTGGTTCC
CCATTCTCGTGGAGTTCTCTGCAAACTTTAATGTATTTTTTATTTGTTGGGGTTTCTAGG
TTTTTTAATTGGGAAAGTGCTTCCTCTTTAGAGAGAGAACAATTGGGATATGTTAGGAAA
TAATTTTTGGCATATATTTTAAATAAACGAGGCATGTTGAAATGAATTGGTGTCCCTCAA
AGCTCTATGGCAATCGGTGTATCGGTGTCTTACTTATACCTGGACACCTAATGGCTATTT
GGTAATTTTGTAAAAGTACATTGCAATTCAAAATTCAAAATTCAAAAATCAAATCAATAA
AGCGGCCATCCGTATAATATT
>tomato 90d Rep2 (13).seq
ACCGGATGGCCGCGCCTTTTCTTTTTATGTGGTCCCCACGAGGGTTCCACAGACGTCACT
GTCAACCAATCAAATTGCATCCTCAAACGTTAGATAAGTGTTCATTTGTCTTTATATACT
TGGTCCCCAAGTAGTCTATCTTGCAATATGTGGGATCCACTTCTAAATGAATTTCCTGAA
TCTGTTCACGGATTTCGTTGTATGTTAGCTATTAAATATTTGcAGTCcGTTGAGGAaaCT
TACGAGcCCAATACATTGGGCCACGATTTAATTAGGGATCTTATATCTGTTGTAAGGGCC
CGTGACTATGTCGAAGCGACCAGGCGATATAATCATTTCCACGCCCGCCTCGAAGGTTCG
CCGAAGGCTGAACTTCGACAGCCCATACAGCAGCCGTGCTGCTGTCCCCATTGTCCAAGG
CACAAACAAGCGACGATCATGGACGTACAGGCCCATGTACCGGAAGCCCAGAATATACAG
AATGTATCGAAGCCCTGATGTTCCTCGTGGATGTGAAGGCCCATGTAAAGTCCAGTCTTA
TGAGCAACGGGATGATATTAAGCATACTGGTATTGTTCGTTGTGTTAGTGATGTTACTCG
TGGATCTGGAATTACTCACAGAGTGGGTAAGAGGTTCTGTGTTAAATCGATATATTTTTT
AGGTAAAGTCTGGATGGATGAAAATATCAAGAAGCAGAATCACACTAATCAGGTCATGTT
CTTCTTGGTTCGTGATAGAAGGCCCTATGGAAACAGCCCAATGGATTTTGGACAGGTTTT
TAATATGTTCGATAATGAGCCCAGTACCGCAACTGTGAAGAATGATTCGCGGGATAGGTT
TCAAGTGATGAGGAAATTTCATGCTACAGTTATTGGTGGGCCCTCTGGAATGAAGGAACA
GGCATTAGTTAAGAGATTTTTTAGAATTAACAGTCATGTAACTTATAATCATCAGGAGGC
AGCCAAGTATGAGAACCATACTGAAAACGCCTTGTTATTGTATATGGCATGTACGCATGC
CTCTAATCCAGTGTATGCAACTATGAAAATACGCATCTATTTCTATGATTCAATATCAAA
TTAATAAAATTTATATTTTATATCATGAGTTGCTGTTACATTTATTGTGTTTTCAAGTAC
ATCATACAATACATGATCAACTGCTCTGATTACATTGTTAATTGAAATTACACCAAGACT
ATCTAAATACTTAAGAACTTGATATCTAAATACTCTTAAGAAACGACCAGTCTGAGGCTG
TAATGTCGTCCAAATTCGGAAGTTGAGAAAACATTTGTGAATCCCCAATGCCTTCCTGAT
GTTGTGGTTGAATCTTATCTGAATGGAAATGATGTCGTTGTTCATTAGAAATGGCCTCTG
GCTGTGTTCTGTTATCTTGAAATAGAGGGGATTGTTTATCTCCCAGATAAAAACGCCATT
CTCTGCTTGAGGAGCAGTGATGAGTTCCCCTGTGCGTGAATCCATGATTGTTGCAGTTGA
TGTGGAGGTAGTATGAGCAGCCACAGTCTAGGTCTATACGCTTACGCCTTATTGGTTTGT
TCTTGGCTATCTTGTGTTGGACCTTGATTGATACTTGCGAACAGTGGCTCGTAGAGGGTG
ACGAAGATTGCATTCTTGAGAGCCCAATTTTTCAAGGATATGTTTTtttCTtCGTCTAGA
TATTCCCTATATGAGGAGGTAGGTCCTGGATTGCAGAGGAAGATAGTGGGAATTCCCCCT
TTAATTTGAATGGGCTTCCCGTACTTTGTGTTGCTTTGCCAGTCCCTCTGGGCCCCCATG
AATTCCTTGAAGTGCTTTAAATAATGCGGGTCTACGTCATCAATGACGTTGTACCACACA
TCATTACTGTACACCTTTGGGCTTAGGTCTAGATGTCCACATAAATAATTATGTGGGCCT
AGAGACCTGGCCCACATTGTTTTGCCTGTTCTGCTATCACCCTCAATGACAATACTTATG
GGTCTCCATGGCCGCGCAGCGGAAGATACGACGTTCTCGGCGACCCACTCGTCAAGTTCA
TCTGGAACTTGATTAAAAGAAGAAGAAAGAAATGGAGAAACATAAACTTCTAAAGGAGGA
CTAAAAATCCTATCTAAATTTGAACTTAAATTATGAAATTGTAAAATATAGTCCTTTGGG
GCCTTCTCTTTTAATATATTGAGGGCCTCGGATTTACTGCCTGAATTGAGTGCCTCGGCA
TATGCGTCGTTGGCAGATTGCTGACCTCCTCTAGCTGATCTGCTATCGATTTGGAAAACT
CCAAAATCAATGAAGTCTCCGTCTTTCTCCACGTAGGTCTTGACATCTGTTGAGCTCTTA
GCTGCCTGAATGTTCGGATGGAAATGTGCTGACCTGTTTGGGGATACCAGGTCGAAGAAC
CGTTGGTTCTTACATTGGTATTTGCCTTCGAATTGGATAAGCACATGGAGATGTGGTTCC
CCATTCTCGTGGAGTTCTCTGCAAACTTTGATGTATTTTTTATTTGTTGGGGTTTCTAGG
TTTTTTAATTGGGAAAGTGCTTCCTCTTTAGAGAGAGAACAATTGGGATATGTTAGGAAA
TAATTTTTGGCATATATTTTAAATAAACGAGGCATGTTGAAATGAATTGGTGTCCCTCAA
AGCTCTATGGCAATCGGTGTATCGGTGTCTTACTTATACCTGGACACCTAATGGCTATTT
GGTAATTTTGTAAAAGTACATTGCAATTCAAAATTCAAAATTCAAAAATCAAATCAATAA
AGCGGCCATCCGTATAATATT
>tomato 90d Rep2 (14).seq
ACCGGATGGCCGCGCCTTTTCTTTTTATGTGGTCCCCACGAGGGTTCCACAGACGTCACT
GTCAACCAATCAAATTGCATCCTCAAACGTTAGATAAGTGTTCATTTGTCTTTATATACT
TGGTCCCCAAGTAGTCTATCTTGCAATATGTGGGATCCACTTCTAAATGAATTTCCTGAA
TCTGTTCACGGATTTCGTTGTATGTTAGCTATTAAATATTTGCaGTCCGTTGAGGaAACT
TACGAGCCCAATACATTGGGCCACGATTTAATTAGGGATCTTATATCTGTTGTAAGGgCC
CGTGACTATGTCGAAGCGACCAGGCGATATAATCATTTCCACGCCCGCCTCGAAGGTTCG
CCGAAGGCTGAACTTCGACAGCCCATACAGCAGCCGTGCTGCTGTCCCCATTGTCCAAGG
CACAAACAAGCGACGATCATGGACGTACAGGCCCATGTACCGGAAGCCCAGAATATACAG
AATGTATCGAAGCCCTGATGTTCCTCGTGGATGTGAAGGCCCATGTAAAGTCCAGTCTTA
TGAGCAACGGGATGATATTAAGCATACTGGTATTGTTCGTTGTGTTAGTGATGTTACTCG
TGGATCTGGAATTACTCACAGAGTGGGTAAGAGGTTCTGTGTTAAATCGATATATTTTTT
AGGTAAAGTCTGGATGGATGAAAATATCAAGAAGCAGAATCACACTAATCAGGTCATGTT
CTTCTTGGTTCGTGATAGAAGGCCCTATGGAAACAGCCCAATGGATTTTGGACAGGTTTT
TAATATGTTCGATAATGAGCCCAGTACCGCAACTGTGAAGAATGATTCGCGGGATAGGTT
TCAAGTGATGAGGAAATTTCATGCTACAGTTATTGGTGGGCCCTCTGGAATGAAGGAACA
GGCATTAGTTAAGAGATTTTTTAGAATTAACAGTCATGTAACTTATAATCATCAGGAGGC
AGCCAAGTATGAGAACCATACTGAAAACGCCTTGTTATTGTATATGGCATGTACGCATGC
CTCTAATCCAGTGTATGCAACTATGAAAATACGCATCTATTTCTATGATTCAATATCAAA
TTAATAAAATTTATATTTTATATCATGAGTTGCTGTTACATTTATTGTGTTTTCAAGTAC
ATCATACAATACATGATCAACTGCTCTGATTACATTGTTAATTGAAATTACACCAAGACT
ATCTAAATACTTAAGAACTTGATATCTAAATACTCTTAAGAAACGACCAGTCTGAGGCTG
TAATGTCGTCCAAATTCGGAAGTTGAGAAAACATTTGTGAATCCCCAATGCCTTCCTGAT
GTTGTGGTTGAATCTTATCTGAATGGAAATGATGTCGTTGTTCATTAGAAATGGCCTCTG
GCTGTGTTCTGTTATCTTGAAATAGAGGGGATTGTTTATCTCCCAGATAAAAACGCCATT
CTCTGCTTGAGGAGCAGTGATGAGTTCCCCTGTGCGTGAATCCATGATTGTTGCAGTTGA
TGTGGAGGTAGTATGAGCAGCCACAGTCTAGGTCTACACGCTTACGCCTTATTGGTTTGT
TCTTGGCTATCTTGTGTTGGACCTTGATTGATACTTGCGAACAGTGGCTCGTAGAGGGTG
ACGAAGATTGCATTCTTGAGAGCCCAATTTTTCAAGGATATGTTTTTTTCTTCGTCTAGA
TATTCCCTATATGAGGAGGTAGGTCCTGGATTGCAGAGGAAGATAGTGGGAATTCCCCCT
TTAATTTGAATGGGCTTCCCGTACTTTGTGTTGCTTTGCCAGTCCCTCTGGGCCCCCATG
AATTCCTTGAAGTGCTTTAAATAATGCGGGTCTACGTCATCAATGACGTTGTACCACACA
TCATTACTGTACACCTTTGGGCTTAGGTCTAGATGTCCACATAAATAATTATGTGGGCCT
AGAGACCTGGCCCACATTGTTTTGCCTGTTCTGCTATCACCCTCAATGACAATACTTATG
GGTCTCCATGGCCGCGCAGCGGAAGATACGACGTTCTCGGCGACCCACTCGTCAAGTTCA
TCTGGAACTTGATTAAAAGAAGAAGAAAGAAATGGAGAAACATAAACTTCTAAAGGAGGA
CTAAAAATCCTATCTAAATTTGAACTTAAATTATGAAATTGTAAAATATAGTCCTTTGGG
GCCTTCTCTTTTAATATATTGAGGGCCTCGGATTTACTGCCTGAATTGAGTGCCTCGGCA
TATGCGTCGTTGGCAGATTGCTGACCTCCTCTAGCTGATCTGCTATCGATTTGGAAAACT
CCAAAATCAATGAAGTCTCCGTCTTTCTCCACGTAGGTCTTGACATCTGTTGAGCTCTTA
GCTGCCTGAATGTTCGGATGGAAATGTGCTGACCTGTTTGGGGATACCAGGTCGAAGAAC
CGTTGGTTCTTACATTGGTATTTGCCTTCGAATTGGATAAGCACATGGAGATGTGGTTCC
CCATTCTCGTGGAGTTCTCTGCAAACTTTGATGTATTTTTTATTTGTTGGGGTTTCTAGG
TTTTTTAATTGGGAAAGTGCTTCCTCTTTAGAGAGAGAACAATTGGGATATGTTAGGAAA
TAATTTTTGGCATATATTTTAAATAAACGAGGCATGTTGAAATGAATTGGTGTCCCTCAA
AGCTCTATGGCAATCGGTGTATCGGTGTCTTACTTATACCTGGACACCTAATGGCTATTT
GGTAATTTTGTAAAAGTACATTGCAATTCAAAATTCAAAATTCAAAAATCAAATCAATAA
AGCGGCCATCCATATAATATT
>tomato 90d Rep2 (15).seq
ACCGGATGGCCGCGCCTTTTCTTTTTATGTGGTCCCCACGAGGGTTCCACAGACGTCACT
GTCAACCAATCAAATTGCATCCTCAAACGTTAGATAAGTGTTCATTTGTCTTTATATACT
TGGTCCCCAAGTAGTCTATCTTGCAATATGTGGGATCCACTTCTAAATGAATTTCCTGAA
TCTGTTCACGGATTTCGTTGTATGTTAGCTATTAAATATTTGCaGTCCGTTGAGGAAACT
TACGAGCCCAATACATTGGGCCACGATTTAATTAGGGATCTTATATCTGTTGTAAGGGCC
CGTGACTATGTCGAAGCGACCAGGCGATATAATCATTTCCACGCCCGCCTCGAAGGTTCG
CCGAAGGCTGAACTTCGACAGCCCATACAGCAGCCGTGCTGCTGTCCCCATTGTCCAAGG
CACAAACAAGCGACGATCATGGACGTACAGGCCCATGTACCGGAAGCCCAGAATATACAG
AATGTATCGAAGCCCTGATGTTCCTCGTGGATGTGAAGGCCCATGTAAAGTCCAGTCTTA
TGAGCAACGGGATGATATTAAGCATACTGGTATTGTTCGTTGTGTTAGTGATGTTACTCG
TGGATCTGGAATTACTCACAGAGTGGGTAAGAGGTTCTGTGTTAAATCGATATATTTTTT
AGGTAAAGTCTGGATGGATGAAAATATCAAGAAGCAGAATCACACTAATCAGGTCATGTT
CTTCTTGGTTCGTGATAGAAGGCCCTATGGAAACAGCCCAATGGATTTTGGACAGGTTTT
TAATATGTTCGATAATGAGCCCAGTACCGCAACTGTGAAGAATGATTCGCGGGATAGGTT
TCAAGTGATGAGGAAATTTCATGCTACAGTTATTGGTGGGCCCTCTGGAATGAAGGAACA
GGCATTAGTTAAGAGATTTTTTAGAATTAACAGTCATGTAACTTATAATCATCAGGAGGC
AGCCAAGTATGAGAACCATACTGAAAACGCCTTGTTATTGTATATGGCATGTACGCATGC
CTCTAATCCAGTGTATGCAACTATGAAAATACGCATCTATTTCTATGATTCAATATCAAA
TTAATAAAATTTATATTTTATATCATGAGTTGCTGTTACATTTATTGTGTTTTCAAGTAC
ATCATACAATACATGATCAACTGCTCTGATTACATTGTTAATTGAAATTACACCAAGACT
ATCTAAATACTTAAGAACTTGATATCTAAATACTCTTAAGAAACGACCAGTCTGAGGCTG
TAATGTCGTCCAAATTCGGAAGTTGAGAAAACATTTGTGAATCCCCAATGCCTTCCTGAT
GTTGTGGTTGAATCTTATCTGAATGGAAATGATGTCGTTGTTCATTAGAAATGGCCTCTG
GCTGTGTTCTGTTATCTTGAAATAGAGGGGATTGTTTATCTCCCAGATAAAAACGCCATT
CTCTGCTTGAGGAGCAGTGATGAGTTCCCCTGTGCGTGAATCCATGATTGTTGCAGTTGA
TGTGGAGGTAGTATGAGCAGCCACAGTCTAGGTCTACACGCTTACGCCTTATTGGTTTGT
TCTTGGCTATCTTGTGTTGGACCTTGATTGATACTTGCGAACAGTGGCTCGTAGAGGGTG
ACGAAGATTGCATTCTTGAGAGCCCAATTTTTCAAGGATATGTTTTTTTCTTCGTCTAGA
TATTCCCTATATGAGGAGGTAGGTCCTGGATTGCAGAGGAAGATAGTGGGAATTCCCCCT
TTAATTTGAATGGGCTTCCCGTACTTTGTGTTGCTTTGCCAGTCCCTCTGGGCCCCCATG
AATTCCTTGAAGTGCTTTAAATAATGCGGGTCTACGTCATCAATGACGTTGTACCACACA
TCATTACTGTACACCTTTGGGCTTAGGTCTAGATGTCCACATAAATAATTATGTGGGCCT
AGAGACCTGGCCCACATTGTTTTGCCTGTTCTGCTATCACCCTCAATGACAATACTTATG
GGTCTCCATGGCCGCGCAGCGGAAGATACGACGTTCTCGGCGACCCACTCGTCAAGTTCA
TCTGGAACTTGATTAAAAGAAGAAGAAAGAAATGGAGAAACATAAACTTCTAAAGGAGGA
CTAAAAATCCTATCTAAATTTGAACTTAAATTATGAAATTGTAAAATATAGTCCTTTGGG
GCCTTCTCTTTTAATATATTGAGGGCCTCGGATTTACTGCCTGAATTGAGTGCCTCGGCA
TATGCGTCGTTGGCAGATTGCTGACCTCCTCTAGCTGATCTGCTATCGATTTGGAAAACT
CCAAAATCAATGAAGTCTCCGTCTTTCTCCACGTAGGTCTTGACATCTGTTGAGCTCTTA
GCTGCCTGAATGTTCGGATGGAAATGTGCTGACCTGTTTGGGGATACCAGGTCGAAGAAC
CGTTGGTTCTTACATTGGTATTTGCCTTCGAATTGGATAAGCACATGGAGATGTGGTTCC
CCATTCTCGTGGAGTTCTCTGCAAACTTTGATGTATTTTTTATTTGTTGGGGTTTCTAGG
TTTTTTAATTGGGAAAGTGCTTCCTCTTTAGAGAGAGAACAATTGGGATATGTTAGGAAA
TAATTTTTGGCATATATTTTAAATAAACGAGGCATGTTGAAATGAATTGGTGTCCCTCAA
AGCTCTATGGCAATCGGTGTATCGGTGTCTTACTTATACCTGGACACCTAATGGCTATTT
GGTAATTTTGTAAAAGTACATTGCAATTCAAAATTCAAAATTCAAAAATCAAATCAATAA
AGCGGCCATCCGTATAATATT
>tomato 90d Rep2 (16).seq
ACCGGATGGCCGCGCCTTTTCTTTTTATGTGGTCCCCACGAGGGTTCCACAGACGTCACT
GTCAACCAATCAAATTGCATCCTCAAACGTTAGATAAGTGTTCATTTGTCTTTATATACT
TGGTCCCCAAGTAGTCTATCTTGCAATATGTGGGATCCACTTCTAAATGAATTTCCTGAA
TCTGTTCACGGATTTCGTTGTATGTTAGCTATTAAATATTTGcAGTCcGTTGAGGAaaCT
TACGAGcCCAATACATTGGGCCACGATTTAATTAGGGATCTTATATCTGTTGTAAGGGCC
CGTGACTATGTCGAAGCGACCAGGCGATATAATCATTTCCACGCCCGCCTCGAAGGTTCG
CCGAAGGCTGAACTTCGACAGCCCATACAGCAGCCGTGCTGCTGTCCCCATTGTCCAAGG
CACAAACAAGCGACGATCATGGACGTACAGGCCCATGTACCGGAAGCCCAGAATATACAG
[truncated: 587,343 more chars]
